# Supplementary material for: The Limited Establishment of Native Ectomycorrhizal Fungi in Exotic Eucalyptus spp. Stands in Japan
Source: Front Microbiol. 2021 Mar 18;12:597442. doi: 10.3389/fmicb.2021.597442 (PMC8012522; doi:10.3389/fmicb.2021.597442)
Supplement: Supplementary Table 1 — The list of obtained operational taxonomic units (OTUs). OTUs denoted by the “T” in the column, “ECM,” are the putative ectomycorrhizal fungal OTUs based on the taxonomy implemented by CLAIDENT. OTUs denoted by the “T” in the column, “ECM_UNITE,” are the putative ectomycorrhizal fungal OTUs based on the taxonomy implemented by the CLAIDENT and UNITE searches, and were used for the analyses. [file Table_1.XLSX]

## Sheet: Table_S1
Table S1 The list of obtained operational taxonomic units (OTUs)
samplename	otu_ID	Fungi_ITS__E1__ITS	Fungi_ITS__E2__ITS	Fungi_ITS__E3__ITS	Fungi_ITS__E4__ITS	Fungi_ITS__E6__ITS	Fungi_ITS__E7__ITS	Fungi_ITS__E9__ITS	Fungi_ITS__E10__ITS	Fungi_ITS__E11__ITS	Fungi_ITS__E12__ITS	Fungi_ITS__E16__ITS	Fungi_ITS__E17__ITS	Fungi_ITS__E19__ITS	Fungi_ITS__E23__ITS	Fungi_ITS__E2_1__ITS	Fungi_ITS__E2_2__ITS	Fungi_ITS__E2_3__ITS	Fungi_ITS__E2_4__ITS	Fungi_ITS__E2_5__ITS	Fungi_ITS__E2_6__ITS	Fungi_ITS__E2_7__ITS	Fungi_ITS__E2_8__ITS	Fungi_ITS__E2_9__ITS	Fungi_ITS__E2_21__ITS	Fungi_ITS__E2_10__ITS	Fungi_ITS__E2_11__ITS	Fungi_ITS__E2_12__ITS	Fungi_ITS__E2_13__ITS	Fungi_ITS__E2_14__ITS	Fungi_ITS__E2_15__ITS	Fungi_ITS__E2_16__ITS	Fungi_ITS__E2_17__ITS	Fungi_ITS__E2_18__ITS	Fungi_ITS__E2_19__ITS	Fungi_ITS__E2_22__ITS	Fungi_ITS__E2_23__ITS	Fungi_ITS__E2_24__ITS	Fungi_ITS__E2_25__ITS	Fungi_ITS__E2_30__ITS	RMR147__Oji_Q1__ITS1F	RMR147__Oji_Q2__ITS1F	RMR147__Oji_Q3__ITS1F	RMR147__Oji_Q4__ITS1F	RMR147__Oji_Q5__ITS1F	RMR147__Oji_Q6__ITS1F	RMR147__Oji_Q7__ITS1F	RMR147__Oji_Q8__ITS1F	RMR147__Oji_Q10__ITS1F
site		Oji Zoo	Oji Zoo	Oji Zoo	Oji Zoo	Oji Zoo	Oji Zoo	Oji Zoo	Oji Zoo	Oji Zoo	Oji Zoo	Oji Zoo	Oji Zoo	Oji Zoo	Oji Zoo	Oji Zoo	Oji Zoo	Oji Zoo	Oji Zoo	Oji Zoo	Oji Zoo	Oji Zoo	Oji Zoo	Oji Zoo	Oji Zoo	Oji Zoo	Oji Zoo	Oji Zoo	Oji Zoo	Oji Zoo	Oji Zoo	Oji Zoo	Oji Zoo	Oji Zoo	Oji Zoo	Oji Zoo	Oji Zoo	Oji Zoo	Oji Zoo	Oji Zoo	Oji Zoo	Oji Zoo	Oji Zoo	Oji Zoo	Oji Zoo	Oji Zoo	Oji Zoo	Oji Zoo	Oji Zoo
host		Eucalyptus	Eucalyptus	Eucalyptus	Eucalyptus	Eucalyptus	Eucalyptus	Eucalyptus	Eucalyptus	Eucalyptus	Eucalyptus	Eucalyptus	Eucalyptus	Eucalyptus	Eucalyptus	Eucalyptus	Eucalyptus	Eucalyptus	Eucalyptus	Eucalyptus	Eucalyptus	Eucalyptus	Eucalyptus	Eucalyptus	Eucalyptus	Eucalyptus	Eucalyptus	Eucalyptus	Eucalyptus	Eucalyptus	Eucalyptus	Eucalyptus	Eucalyptus	Eucalyptus	Eucalyptus	Eucalyptus	Eucalyptus	Eucalyptus	Eucalyptus	Eucalyptus	Quercus	Quercus	Quercus	Quercus	Quercus	Quercus	Pinus	Pinus	Quercus
sample		E1	E2	E3	E4	E6	E7	E9	E10	E11	E12	E16	E17	E19	E23	E2_1	E2_2	E2_3	E2_4	E2_5	E2_6	E2_7	E2_8	E2_9	E2_21	E2_10	E2_11	E2_12	E2_13	E2_14	E2_15	E2_16	E2_17	E2_18	E2_19	E2_22	E2_23	E2_24	E2_25	E2_30	Nat_1	Nat_2	Nat_3	Nat_4	Nat_5	Nat_6	Nat_7	Nat_8	Nat_10
HWI-M04195:163:000000000-D5WF4:1:1101:10069:13360__Fungi_ITS__Q6_7__ITS	OTU_0001	0	0	0	0	0	0	0	0	0	0	0	0	0	0	0	0	0	0	0	0	0	0	0	0	0	0	0	0	0	0	0	0	0	0	0	0	0	0	0	0	0	0	0	0	0	0	0	0
HWI-M04195:163:000000000-D5WF4:1:1101:10092:20622__Fungi_ITS__E2_18__ITS	OTU_0002	0	0	0	0	0	0	0	0	0	0	11	0	0	0	0	0	0	0	0	0	0	0	0	0	0	0	0	0	0	0	0	0	188	0	0	0	0	0	0	0	0	0	0	0	0	0	0	0
HWI-M04195:163:000000000-D5WF4:1:1101:10198:12652__Fungi_ITS__Q3_11__ITS	OTU_0003	0	0	0	0	0	0	0	0	0	0	0	0	0	0	0	0	0	0	0	0	0	0	0	0	0	0	0	0	0	0	0	0	0	0	0	0	0	0	0	0	0	0	0	0	0	0	0	0
HWI-M04195:163:000000000-D5WF4:1:1101:10229:12267__Fungi_ITS__Q9_23__ITS	OTU_0004	0	0	0	0	0	0	0	0	0	0	0	0	0	0	0	0	0	0	0	0	0	0	0	0	0	0	0	0	0	0	0	0	0	0	0	0	0	0	0	0	0	0	0	0	0	0	0	0
HWI-M04195:163:000000000-D5WF4:1:1101:10267:17270__Fungi_ITS__E2_7__ITS	OTU_0005	0	0	0	0	0	0	0	0	0	0	2	45	0	11	295	0	0	0	139	436	345	48	98	24	225	37	88	33	0	25	174	0	26	11	2	9	140	38	3	0	0	0	4	2	3	2	5	3
HWI-M04195:163:000000000-D5WF4:1:1101:10309:10420__Fungi_ITS__Q4_8__ITS	OTU_0006	0	0	0	0	0	0	0	0	0	0	0	0	0	0	0	0	0	0	0	0	0	0	0	0	0	0	0	0	0	0	0	0	0	0	0	0	0	0	0	0	0	0	0	0	0	0	0	0
HWI-M04195:163:000000000-D5WF4:1:1101:10361:17902__Fungi_ITS__Eu4_7__ITS	OTU_0007	0	0	0	0	0	0	0	0	0	0	0	0	0	0	0	0	0	0	0	0	0	0	0	0	0	0	0	0	0	0	0	0	0	0	0	0	0	0	0	0	0	0	0	0	0	0	0	0
HWI-M04195:163:000000000-D5WF4:1:1101:10408:7105__Fungi_ITS__Eu4_4__ITS	OTU_0008	0	26	0	0	0	0	0	0	0	0	0	0	0	0	0	0	0	0	0	0	0	0	0	0	0	0	0	0	0	0	0	0	0	0	0	0	0	0	0	0	0	0	0	0	0	0	0	0
HWI-M04195:163:000000000-D5WF4:1:1101:10455:18745__Fungi_ITS__Q5_6__ITS	OTU_0009	0	0	0	0	0	0	0	0	0	0	0	0	0	0	0	0	0	0	0	0	0	0	0	0	0	0	0	0	0	0	0	0	0	0	0	0	0	0	0	0	0	0	0	0	0	0	0	0
HWI-M04195:163:000000000-D5WF4:1:1101:10480:5270__Fungi_ITS__E11__ITS	OTU_0010	0	0	0	0	0	0	0	0	10	0	0	0	0	0	0	0	0	0	0	0	0	0	0	0	0	0	0	0	0	0	0	0	0	0	0	0	0	0	0	0	0	0	0	0	0	0	0	0
HWI-M04195:163:000000000-D5WF4:1:1101:10485:7034__Fungi_ITS__E6__ITS	OTU_0011	0	2	0	0	7	0	0	0	0	0	0	0	0	0	0	0	0	0	0	0	0	0	0	0	0	0	0	0	0	0	0	0	0	0	0	0	0	0	0	0	0	0	0	0	0	0	0	0
HWI-M04195:163:000000000-D5WF4:1:1101:10490:6476__Fungi_ITS__E2_4__ITS	OTU_0012	0	0	0	0	0	0	0	0	0	0	0	0	0	0	0	0	0	109	0	0	3	0	0	0	0	0	0	0	0	0	0	0	0	0	0	0	0	0	0	0	0	0	0	0	0	0	0	0
HWI-M04195:163:000000000-D5WF4:1:1101:10507:16460__Fungi_ITS__Q12_11__ITS	OTU_0013	0	0	0	0	0	0	0	0	0	0	0	0	0	0	0	0	0	0	0	0	0	0	0	0	0	0	0	0	0	0	0	0	0	0	0	0	0	0	0	0	0	0	0	0	0	0	0	0
HWI-M04195:163:000000000-D5WF4:1:1101:10515:14280__Fungi_ITS__E2_21__ITS	OTU_0014	0	0	0	0	0	0	0	0	0	0	0	0	0	0	0	0	0	0	0	0	0	0	0	138	0	0	0	0	6	0	0	0	0	0	0	0	0	0	0	0	0	0	0	0	0	0	0	0
HWI-M04195:163:000000000-D5WF4:1:1101:10537:20448__Fungi_ITS__E2_14__ITS	OTU_0015	0	0	0	0	0	0	0	0	0	0	0	0	0	0	0	0	0	0	0	0	0	0	0	0	0	0	0	0	27	0	0	0	0	0	0	0	0	0	0	0	0	0	0	0	0	0	0	0
HWI-M04195:163:000000000-D5WF4:1:1101:10607:20872__Fungi_ITS__Eu1_4__ITS	OTU_0016	0	0	0	0	0	0	0	0	0	0	0	0	0	0	0	0	0	0	0	0	0	0	0	0	0	0	0	0	0	0	0	0	0	0	0	0	0	0	0	0	0	0	0	0	0	0	0	0
HWI-M04195:163:000000000-D5WF4:1:1101:10673:8740__Fungi_ITS__Q10_6__ITS	OTU_0017	0	0	0	0	0	0	0	0	0	0	0	0	0	0	0	0	0	0	0	0	0	0	0	0	0	0	0	0	0	0	0	0	0	0	0	0	0	0	0	0	0	0	0	0	0	0	0	0
HWI-M04195:163:000000000-D5WF4:1:1101:10743:3088__Fungi_ITS__Eu2_5__ITS	OTU_0018	0	0	0	0	0	0	0	0	0	0	0	0	0	0	0	0	0	0	0	0	0	0	0	0	0	0	0	0	0	0	0	0	0	0	0	0	0	0	0	0	0	0	0	0	0	0	0	0
HWI-M04195:163:000000000-D5WF4:1:1101:10875:17518__Fungi_ITS__Eu3_8__ITS	OTU_0019	0	0	0	0	0	0	0	0	0	0	0	0	0	0	0	0	0	0	0	0	0	0	0	0	0	0	0	0	0	0	0	0	0	0	0	0	0	0	0	0	0	0	0	0	0	0	0	0
HWI-M04195:163:000000000-D5WF4:1:1101:10911:10517__Fungi_ITS__E2_21__ITS	OTU_0020	0	0	0	0	0	0	0	0	0	0	0	0	0	0	0	0	0	0	0	0	0	0	0	119	0	0	0	0	0	0	0	0	0	0	0	0	0	0	0	0	0	0	0	0	0	0	0	0
HWI-M04195:163:000000000-D5WF4:1:1101:11098:4465__Fungi_ITS__Eu4_4__ITS	OTU_0021	0	0	0	0	0	0	0	0	0	0	0	0	0	0	0	0	0	0	0	0	0	0	0	0	0	0	0	0	0	0	0	0	0	0	0	0	0	0	0	0	0	0	0	0	0	0	0	0
HWI-M04195:163:000000000-D5WF4:1:1101:11152:19983__Fungi_ITS__Q11_2__ITS	OTU_0022	0	0	0	0	0	0	0	0	0	0	0	0	0	0	0	0	0	0	0	0	0	0	0	0	0	0	0	0	0	0	0	0	0	0	0	0	0	0	0	0	0	0	0	0	0	2	0	0
HWI-M04195:163:000000000-D5WF4:1:1101:11183:12659__Fungi_ITS__E10__ITS	OTU_0023	0	0	0	0	0	0	0	49	0	0	0	0	0	0	0	0	0	0	0	0	0	0	0	0	0	0	0	0	0	0	0	0	0	0	0	0	0	0	0	0	0	0	0	0	0	0	0	0
HWI-M04195:163:000000000-D5WF4:1:1101:11532:8421__Fungi_ITS__Q2_18__ITS	OTU_0024	0	0	0	0	0	0	0	0	0	0	0	0	0	0	0	0	0	0	0	0	0	0	0	0	0	0	0	0	0	0	0	0	0	0	0	0	0	0	0	0	0	0	0	0	0	0	0	0
HWI-M04195:163:000000000-D5WF4:1:1101:11563:9851__Fungi_ITS__Eu5_2__ITS	OTU_0025	0	0	0	0	0	0	0	0	0	0	0	0	0	0	0	0	0	0	0	0	0	0	0	0	0	0	0	0	0	0	0	0	0	0	0	0	0	0	0	0	0	0	0	0	0	0	0	0
HWI-M04195:163:000000000-D5WF4:1:1101:11617:5940__Fungi_ITS__E16__ITS	OTU_0026	0	0	0	0	0	0	0	0	0	0	4	0	0	0	0	0	0	0	0	0	0	0	0	0	0	0	0	0	0	0	0	0	0	0	0	0	0	0	0	0	0	0	0	0	0	0	0	0
HWI-M04195:163:000000000-D5WF4:1:1101:11818:15330__Fungi_ITS__Q4_11__ITS	OTU_0027	0	0	0	0	0	0	0	0	0	0	0	0	0	0	0	0	0	0	0	0	0	0	0	0	0	0	0	0	0	0	0	0	0	0	0	0	0	0	0	0	0	0	0	0	0	0	0	0
HWI-M04195:163:000000000-D5WF4:1:1101:11902:13324__Fungi_ITS__E2_14__ITS	OTU_0028	0	0	0	0	0	0	0	0	0	0	0	0	0	0	0	0	0	0	0	0	0	0	0	37	0	0	0	0	75	4	0	0	0	0	0	0	0	0	0	0	0	0	0	0	0	0	0	0
HWI-M04195:163:000000000-D5WF4:1:1101:11930:4515__Fungi_ITS__E11__ITS	OTU_0029	0	0	0	0	0	0	0	0	8	0	0	0	0	0	0	0	0	0	0	0	0	0	0	0	0	0	0	0	0	0	0	0	0	0	0	0	0	0	0	0	0	0	0	0	0	0	0	0
HWI-M04195:163:000000000-D5WF4:1:1101:11951:14563__Fungi_ITS__E2_14__ITS	OTU_0030	0	0	0	0	0	0	0	0	0	0	0	0	0	0	0	0	0	0	0	0	0	0	0	0	0	0	0	0	6	0	0	0	0	0	0	0	0	0	0	0	0	0	0	0	0	0	0	0
HWI-M04195:163:000000000-D5WF4:1:1101:12027:20663__Fungi_ITS__Eu3_6__ITS	OTU_0031	0	0	0	0	0	0	0	0	0	0	0	0	0	0	0	0	0	0	0	0	0	0	0	0	0	0	0	0	0	0	0	0	0	0	0	0	0	0	0	0	0	0	0	0	0	0	0	0
HWI-M04195:163:000000000-D5WF4:1:1101:12089:8940__Fungi_ITS__E2_6__ITS	OTU_0032	0	0	0	0	0	0	0	0	0	0	0	0	0	0	0	0	0	0	0	10	3	0	0	0	0	0	0	0	0	0	0	0	0	0	0	7	0	0	0	0	0	0	0	0	0	0	0	0
HWI-M04195:163:000000000-D5WF4:1:1101:12183:10840__Fungi_ITS__Eu2_2__ITS	OTU_0033	0	0	0	0	0	0	0	0	0	0	0	0	0	0	0	0	0	0	0	0	0	0	0	0	0	0	0	0	0	0	0	0	0	0	0	0	0	0	0	0	0	0	0	0	0	0	0	0
HWI-M04195:163:000000000-D5WF4:1:1101:12403:26441__Fungi_ITS__Q5_12__ITS	OTU_0034	0	0	0	0	0	0	0	0	0	0	0	0	0	0	0	0	0	0	0	0	0	0	0	0	0	0	0	0	0	0	0	0	0	0	0	0	0	0	0	0	0	0	0	0	0	0	0	0
HWI-M04195:163:000000000-D5WF4:1:1101:12457:25507__Fungi_ITS__E2_12__ITS	OTU_0035	0	0	0	0	0	0	0	0	0	0	0	0	0	0	77	0	0	2	0	5	5	34	0	12	2	0	55	0	0	2	0	0	0	0	0	0	0	0	2	0	0	0	0	0	0	0	0	0
HWI-M04195:163:000000000-D5WF4:1:1101:12490:17780__Fungi_ITS__Q6_1__ITS	OTU_0036	0	0	0	0	0	0	0	0	0	0	0	0	0	0	0	0	0	0	0	0	0	0	0	0	0	0	0	0	0	0	0	0	0	0	0	0	0	0	0	0	0	0	0	0	0	0	0	0
HWI-M04195:163:000000000-D5WF4:1:1101:12623:7719__Fungi_ITS__E1__ITS	OTU_0037	40	0	0	0	0	0	0	0	0	0	0	0	0	0	2	0	0	0	0	0	0	0	0	0	0	0	0	0	0	0	19	0	0	0	0	0	0	0	0	0	0	0	0	0	0	0	0	0
HWI-M04195:163:000000000-D5WF4:1:1101:13113:21017__Fungi_ITS__Eu1_4__ITS	OTU_0038	0	0	0	0	0	0	0	0	0	0	0	0	0	0	0	0	0	0	0	0	0	0	0	0	0	0	0	0	0	0	0	0	0	0	0	0	0	0	0	0	0	0	0	0	0	0	0	0
HWI-M04195:163:000000000-D5WF4:1:1101:13680:4863__Fungi_ITS__E2_4__ITS	OTU_0039	0	0	0	0	0	0	0	0	0	0	0	0	0	3	0	0	0	162	0	0	2	0	2	0	0	0	0	0	0	0	0	0	0	0	0	0	0	0	0	0	0	0	0	0	0	0	0	0
HWI-M04195:163:000000000-D5WF4:1:1101:13855:8885__Fungi_ITS__Eu4_3__ITS	OTU_0040	0	0	0	0	0	0	0	0	0	0	0	0	0	0	0	0	0	0	0	0	0	0	0	0	0	0	0	0	0	0	0	0	0	0	0	0	0	0	0	0	0	0	0	0	0	0	0	0
HWI-M04195:163:000000000-D5WF4:1:1101:13876:3869__Fungi_ITS__Q6_4__ITS	OTU_0041	0	0	0	0	0	0	0	0	0	0	0	0	0	0	0	0	0	0	0	0	0	0	0	0	0	0	0	0	0	0	0	0	0	0	0	0	0	0	0	0	0	0	0	0	0	0	0	0
HWI-M04195:163:000000000-D5WF4:1:1101:13884:6231__Fungi_ITS__In3_3__ITS	OTU_0042	0	0	0	0	0	0	0	0	0	0	0	0	0	0	0	0	0	0	0	0	0	0	0	0	0	0	0	0	0	0	0	0	0	0	0	0	0	0	0	0	0	2	0	0	0	0	0	0
HWI-M04195:163:000000000-D5WF4:1:1101:14085:9749__Fungi_ITS__Eu4_9__ITS	OTU_0043	0	0	0	0	0	0	0	0	0	0	54	0	0	0	0	0	0	0	3	0	0	0	0	4	0	0	0	0	271	0	0	0	0	0	0	0	0	0	0	0	7	35	19	22	22	19	16	18
HWI-M04195:163:000000000-D5WF4:1:1101:14184:15606__Fungi_ITS__Eu5_1__ITS	OTU_0044	0	0	0	0	0	0	0	0	0	0	0	0	0	0	0	0	0	0	0	0	0	0	0	0	0	0	0	0	0	0	0	0	0	0	0	0	0	0	0	0	0	0	0	0	0	0	0	0
HWI-M04195:163:000000000-D5WF4:1:1101:14261:17518__Fungi_ITS__E2_15__ITS	OTU_0045	0	0	0	0	0	0	0	0	0	0	0	0	0	0	0	0	0	0	0	0	0	0	0	12	0	0	0	0	0	36	0	5	9	0	0	0	0	0	0	0	0	0	0	0	0	0	0	0
HWI-M04195:163:000000000-D5WF4:1:1101:14358:6798__Fungi_ITS__Q9_22__ITS	OTU_0046	0	0	0	0	0	0	0	0	0	0	0	0	0	0	0	0	0	0	0	0	0	0	0	0	0	0	0	0	0	0	0	0	0	0	0	0	0	0	0	0	0	0	0	0	0	0	0	0
HWI-M04195:163:000000000-D5WF4:1:1101:14430:16736__Fungi_ITS__E6__ITS	OTU_0047	0	0	0	0	41	7	0	0	0	0	0	0	0	0	0	0	0	0	0	0	0	0	0	0	0	0	0	0	0	0	0	0	0	0	0	0	0	0	0	0	0	0	0	0	0	0	0	0
HWI-M04195:163:000000000-D5WF4:1:1101:14571:15907__Fungi_ITS__E2_14__ITS	OTU_0048	0	0	0	0	0	0	0	0	0	0	0	0	0	0	0	0	0	0	0	0	0	0	0	0	0	0	0	0	119	0	0	0	0	0	0	0	0	0	0	0	0	0	0	0	0	0	0	0
HWI-M04195:163:000000000-D5WF4:1:1101:14598:7382__Fungi_ITS__Q13_6__ITS	OTU_0049	0	0	0	0	0	0	0	0	0	0	0	0	0	0	0	0	0	0	0	0	0	0	0	0	0	0	0	0	0	0	0	0	0	0	0	0	0	0	0	0	0	0	0	0	0	0	0	0
HWI-M04195:163:000000000-D5WF4:1:1101:14616:7213__Fungi_ITS__E16__ITS	OTU_0050	0	0	0	0	0	0	10	0	0	0	11	0	2	0	0	0	0	0	0	0	0	0	0	22	2	0	0	7	0	65	12	2	20	0	0	0	0	0	0	0	0	0	0	0	0	0	0	0
HWI-M04195:163:000000000-D5WF4:1:1101:15364:24452__Fungi_ITS__E2_1__ITS	OTU_0051	0	0	0	0	0	0	0	0	0	0	0	0	0	0	211	0	0	2	0	0	0	0	0	0	0	0	0	0	0	0	0	0	0	0	0	0	0	0	0	0	0	0	0	0	0	0	0	0
HWI-M04195:163:000000000-D5WF4:1:1101:15724:13224__Fungi_ITS__Eu3_6__ITS	OTU_0052	0	0	0	0	0	0	0	0	0	0	0	0	0	0	0	0	0	0	0	0	0	0	0	0	0	0	0	0	3	0	0	0	0	0	0	0	0	0	0	0	0	0	0	0	0	0	0	0
HWI-M04195:163:000000000-D5WF4:1:1101:15792:10795__Fungi_ITS__Q8_2__ITS	OTU_0053	0	0	0	0	0	0	0	0	0	0	0	0	0	0	0	0	0	0	5	0	0	0	0	0	0	0	0	0	0	0	0	0	0	0	0	0	0	0	0	0	3	16	8	14	6	7	17	8
HWI-M04195:163:000000000-D5WF4:1:1101:15859:14128__Fungi_ITS__E2_24__ITS	OTU_0054	0	0	0	0	0	0	0	0	0	0	0	0	0	0	0	0	0	0	0	0	0	0	0	0	0	0	0	0	0	0	0	0	0	0	0	0	17	0	0	0	0	0	0	0	0	0	0	0
HWI-M04195:163:000000000-D5WF4:1:1101:15886:21694__Fungi_ITS__Q5_12__ITS	OTU_0055	0	0	0	0	0	0	0	0	0	0	0	0	0	0	0	0	0	0	0	0	0	0	0	9	0	0	0	0	0	0	0	0	0	0	0	0	0	0	0	0	0	0	0	0	0	0	0	0
HWI-M04195:163:000000000-D5WF4:1:1101:15924:11051__Fungi_ITS__Eu1_3__ITS	OTU_0056	0	0	0	0	0	0	0	0	0	0	0	0	0	0	0	0	0	0	0	0	0	0	0	0	0	0	0	0	0	0	0	0	0	0	0	0	0	0	0	0	0	0	0	0	0	0	0	0
HWI-M04195:163:000000000-D5WF4:1:1101:15956:19409__Fungi_ITS__Q13_5__ITS	OTU_0057	0	0	0	0	0	0	0	0	0	0	0	0	0	0	0	0	0	0	0	0	0	0	0	0	0	0	0	0	0	0	0	0	0	0	0	0	0	0	0	0	0	0	0	0	0	0	0	0
HWI-M04195:163:000000000-D5WF4:1:1101:16368:10744__Fungi_ITS__E2_30__ITS	OTU_0058	0	0	0	0	0	0	0	0	0	0	0	0	0	0	0	0	0	0	0	0	0	0	0	0	0	0	0	0	0	0	0	0	0	0	0	0	0	0	74	0	0	0	0	0	0	0	0	0
HWI-M04195:163:000000000-D5WF4:1:1101:16454:9035__Fungi_ITS__Q13_2__ITS	OTU_0059	0	0	0	0	0	0	0	0	0	0	0	0	0	0	0	0	0	0	0	0	0	0	0	0	0	0	0	0	0	0	0	0	0	0	0	0	0	0	0	0	0	0	0	0	0	0	0	0
HWI-M04195:163:000000000-D5WF4:1:1101:16567:14628__Fungi_ITS__Eu4_7__ITS	OTU_0060	0	0	0	0	0	0	0	0	0	0	0	0	0	0	0	0	0	0	0	0	0	0	0	0	0	0	0	0	0	0	0	0	0	0	0	0	0	0	0	0	0	0	0	0	0	0	0	0
HWI-M04195:163:000000000-D5WF4:1:1101:16701:24380__Fungi_ITS__Q11_2__ITS	OTU_0061	0	0	0	0	0	0	0	0	0	0	0	0	0	0	0	0	0	0	0	0	0	0	0	0	0	0	0	0	0	0	0	0	0	0	0	0	0	0	0	0	0	0	0	0	0	0	0	0
HWI-M04195:163:000000000-D5WF4:1:1101:16904:20618__Fungi_ITS__Q11_2__ITS	OTU_0062	0	0	0	0	0	0	0	0	0	0	0	0	0	0	0	0	0	0	0	0	0	0	0	0	0	0	0	0	0	0	0	0	0	0	0	0	0	0	0	0	0	0	0	0	0	0	0	0
HWI-M04195:163:000000000-D5WF4:1:1101:16926:20308__Fungi_ITS__Q4_5__ITS	OTU_0063	0	0	0	0	0	0	0	0	0	0	0	0	0	0	0	0	0	0	0	0	0	0	0	0	0	0	0	0	0	0	0	0	0	0	0	0	0	0	0	0	0	0	0	0	0	0	0	0
HWI-M04195:163:000000000-D5WF4:1:1101:17150:8458__Fungi_ITS__Q14_11__ITS	OTU_0064	0	0	0	0	0	0	0	0	0	0	0	0	0	0	0	0	0	0	0	0	0	0	0	0	0	0	0	0	0	0	0	0	0	0	0	0	0	0	0	0	0	0	0	0	0	0	0	0
HWI-M04195:163:000000000-D5WF4:1:1101:17234:10230__Fungi_ITS__Q14_2__ITS	OTU_0065	0	0	0	0	0	0	0	0	0	0	0	0	0	0	0	0	0	0	0	0	0	0	0	0	0	0	0	0	0	0	0	0	0	0	0	0	0	0	0	0	0	0	0	0	0	0	0	0
HWI-M04195:163:000000000-D5WF4:1:1101:17288:2293__Fungi_ITS__Q2_16__ITS	OTU_0066	0	0	0	0	0	0	0	0	0	0	0	0	0	0	0	0	0	0	0	0	0	0	0	0	0	0	0	0	0	0	0	0	0	0	0	0	0	0	0	0	0	0	0	0	0	0	0	0
HWI-M04195:163:000000000-D5WF4:1:1101:17299:17695__Fungi_ITS__E16__ITS	OTU_0067	0	0	0	0	0	0	0	0	0	0	21	0	0	0	0	0	0	0	0	0	0	0	0	0	0	0	0	0	0	0	0	0	0	0	0	0	0	0	0	0	0	0	0	0	0	0	0	0
HWI-M04195:163:000000000-D5WF4:1:1101:17323:13602__Fungi_ITS__Q2_5__ITS	OTU_0068	0	0	0	0	0	0	0	0	0	0	0	0	0	0	0	0	0	0	0	0	0	0	0	0	0	0	0	0	0	0	0	0	0	0	0	0	0	0	0	0	0	0	0	0	0	0	0	0
HWI-M04195:163:000000000-D5WF4:1:1101:17568:7857__Fungi_ITS__Q5_12__ITS	OTU_0069	0	0	0	0	0	0	0	0	0	0	0	0	0	0	0	0	0	0	0	0	0	0	0	0	0	0	0	0	0	0	0	0	0	0	0	0	0	0	0	0	0	0	0	0	0	0	0	0
HWI-M04195:163:000000000-D5WF4:1:1101:17611:20281__Fungi_ITS__Q14_7__ITS	OTU_0070	0	0	0	0	0	0	0	0	0	0	0	0	0	0	0	0	0	0	0	0	0	0	0	0	0	0	0	0	0	0	0	0	0	0	0	0	0	0	0	0	0	0	0	0	0	0	0	0
HWI-M04195:163:000000000-D5WF4:1:1101:17656:10363__Fungi_ITS__E2_18__ITS	OTU_0071	0	0	0	0	0	0	0	0	0	0	0	0	0	0	0	0	0	0	0	0	0	0	0	0	0	0	0	0	3	12	0	0	80	0	0	0	0	4	0	0	0	0	0	0	0	0	0	0
HWI-M04195:163:000000000-D5WF4:1:1101:17672:25177__Fungi_ITS__Q9_12__ITS	OTU_0072	0	0	0	0	0	0	0	0	0	0	0	0	0	0	0	0	0	0	0	0	0	0	0	0	0	0	0	0	0	0	0	0	0	0	0	0	0	0	0	0	0	0	0	0	0	0	0	0
HWI-M04195:163:000000000-D5WF4:1:1101:17804:7255__Fungi_ITS__Q10_7__ITS	OTU_0073	0	0	0	0	0	0	0	0	0	0	0	0	0	0	0	0	0	0	0	0	0	0	0	0	0	0	0	0	0	0	0	0	0	0	0	0	0	0	0	0	0	0	0	0	0	0	0	2
HWI-M04195:163:000000000-D5WF4:1:1101:1782:15822__Fungi_ITS__Eu5_1__ITS	OTU_0074	0	0	0	0	0	0	0	0	0	0	0	0	0	0	0	0	0	0	0	0	0	0	0	0	0	0	0	0	0	0	0	0	0	0	0	0	0	0	0	0	0	0	0	0	0	0	0	0
HWI-M04195:163:000000000-D5WF4:1:1101:17986:20280__Fungi_ITS__E2_24__ITS	OTU_0075	0	0	0	0	0	0	0	0	0	0	0	0	0	0	0	0	0	0	0	0	0	0	0	0	0	0	0	0	0	0	0	0	0	0	0	0	38	0	0	0	0	0	0	0	0	0	0	0
HWI-M04195:163:000000000-D5WF4:1:1101:18017:4294__Fungi_ITS__E16__ITS	OTU_0076	0	0	0	0	0	0	0	0	0	0	12	0	0	0	0	0	0	0	0	0	0	0	0	0	0	0	0	0	0	0	0	0	0	0	0	0	0	0	0	0	0	0	0	0	0	0	0	0
HWI-M04195:163:000000000-D5WF4:1:1101:18331:22699__Fungi_ITS__Eu5_2__ITS	OTU_0077	0	0	0	0	0	0	0	0	0	0	0	0	0	0	0	0	0	0	0	0	0	0	0	0	0	0	0	0	0	0	0	0	0	0	0	0	0	0	0	0	0	2	0	2	0	0	0	0
HWI-M04195:163:000000000-D5WF4:1:1101:18538:15995__Fungi_ITS__E19__ITS	OTU_0078	0	0	0	0	0	0	0	0	0	0	0	0	40	0	0	0	0	0	0	0	0	0	0	0	0	0	0	0	0	0	0	0	0	0	0	0	12	0	0	0	0	0	0	0	0	0	0	0
HWI-M04195:163:000000000-D5WF4:1:1101:18632:12881__Fungi_ITS__Q5_13__ITS	OTU_0079	0	0	0	0	0	0	0	0	0	0	0	0	0	0	0	0	0	0	0	0	0	0	0	0	0	0	0	0	0	0	0	0	0	0	0	0	0	0	0	0	0	2	0	0	0	0	0	0
HWI-M04195:163:000000000-D5WF4:1:1101:18664:11643__Fungi_ITS__Q14_11__ITS	OTU_0080	0	0	0	0	0	0	0	0	0	0	0	0	0	0	0	0	0	0	0	0	0	0	0	0	0	0	0	0	0	0	0	0	0	0	0	0	0	0	0	0	0	0	0	0	0	0	0	0
HWI-M04195:163:000000000-D5WF4:1:1101:19112:20186__Fungi_ITS__Q14_8__ITS	OTU_0081	0	0	0	0	0	0	0	0	0	0	0	0	0	0	0	0	0	0	0	0	0	0	0	0	0	0	0	0	0	0	0	0	0	0	0	0	0	0	0	0	0	0	0	0	0	0	0	0
HWI-M04195:163:000000000-D5WF4:1:1101:19116:23445__Fungi_ITS__Q9_12__ITS	OTU_0082	0	0	0	0	0	0	0	0	0	0	0	0	0	0	0	0	0	0	0	0	0	0	0	0	0	0	0	0	0	0	0	0	0	0	0	0	0	0	0	0	0	0	0	0	0	0	0	0
HWI-M04195:163:000000000-D5WF4:1:1101:19479:4299__Fungi_ITS__Q12_11__ITS	OTU_0083	0	0	0	0	0	0	0	0	0	0	5	0	0	0	0	0	0	0	0	0	0	0	0	0	0	0	0	0	0	0	0	0	0	0	0	0	0	0	0	0	0	0	0	0	0	0	0	0
HWI-M04195:163:000000000-D5WF4:1:1101:19497:12038__Fungi_ITS__E7__ITS	OTU_0084	0	0	0	0	0	35	0	0	0	0	0	0	0	0	0	0	0	0	0	0	0	0	0	0	0	0	0	0	0	0	0	0	0	0	0	0	0	0	0	0	0	0	0	0	0	0	0	0
HWI-M04195:163:000000000-D5WF4:1:1101:19654:7094__Fungi_ITS__Q10_2__ITS	OTU_0085	0	0	0	0	0	0	0	0	0	0	0	0	0	0	0	0	0	0	0	0	0	0	0	0	0	0	0	0	0	0	0	0	0	0	0	0	0	0	0	0	0	0	0	0	0	0	0	0
HWI-M04195:163:000000000-D5WF4:1:1101:20001:12069__Fungi_ITS__Eu4_6__ITS	OTU_0086	0	0	0	0	0	0	0	0	0	0	0	0	0	0	0	0	0	0	0	0	0	0	0	0	0	0	0	0	0	0	0	0	0	0	0	0	0	0	0	0	0	0	0	0	0	0	0	0
HWI-M04195:163:000000000-D5WF4:1:1101:20296:7207__Fungi_ITS__Q4_13__ITS	OTU_0087	0	0	0	0	0	0	64	0	0	5	0	0	0	15	0	0	0	0	0	0	0	0	0	0	0	0	0	0	0	0	0	0	0	0	0	0	4	0	0	0	0	0	0	3	0	0	0	0
HWI-M04195:163:000000000-D5WF4:1:1101:20417:21797__Fungi_ITS__Q14_5__ITS	OTU_0088	0	0	0	0	0	0	0	0	0	0	0	0	0	0	0	0	0	0	0	0	0	0	0	0	0	0	0	0	0	0	0	0	0	0	0	0	0	0	0	0	0	0	0	0	0	0	0	0
HWI-M04195:163:000000000-D5WF4:1:1101:20728:4986__Fungi_ITS__Q10_6__ITS	OTU_0089	0	0	0	0	0	0	0	0	0	0	0	0	0	0	0	0	0	0	0	0	0	0	0	0	0	0	0	0	0	0	0	0	0	0	0	0	0	0	0	0	0	0	0	0	0	0	0	0
HWI-M04195:163:000000000-D5WF4:1:1101:20784:24274__Fungi_ITS__Q9_1__ITS	OTU_0090	0	0	0	0	0	0	0	0	0	0	0	0	0	0	0	0	0	0	0	0	0	0	0	0	0	0	0	0	0	0	0	0	0	0	0	0	0	0	0	0	0	0	0	0	0	0	0	0
HWI-M04195:163:000000000-D5WF4:1:1101:20981:10228__Fungi_ITS__Q13_14__ITS	OTU_0091	0	0	0	0	0	0	0	0	0	0	0	0	0	0	0	0	0	0	0	0	0	0	0	0	0	0	0	0	0	0	0	0	0	0	0	0	0	0	0	0	0	0	0	0	0	0	0	0
HWI-M04195:163:000000000-D5WF4:1:1101:20985:17490__Fungi_ITS__E2_6__ITS	OTU_0092	0	0	0	0	0	0	0	0	0	0	0	0	0	0	0	0	0	2	0	36	0	0	0	0	2	0	0	0	0	0	0	0	0	0	0	2	0	0	0	0	0	0	0	0	0	0	0	0
HWI-M04195:163:000000000-D5WF4:1:1101:21212:14996__Fungi_ITS__Eu4_7__ITS	OTU_0093	0	0	0	0	0	0	0	0	0	0	0	0	0	0	0	0	0	0	0	0	0	0	0	0	0	0	0	0	3	0	0	0	0	0	0	0	0	0	0	0	0	0	0	0	0	0	0	0
HWI-M04195:163:000000000-D5WF4:1:1101:21248:15689__Fungi_ITS__Eu4_9__ITS	OTU_0094	0	0	0	0	0	0	0	0	0	0	0	0	0	0	0	0	0	0	0	0	0	0	0	0	0	0	0	0	0	0	0	0	0	0	0	0	0	0	0	0	0	0	0	0	0	0	0	0
HWI-M04195:163:000000000-D5WF4:1:1101:21625:8373__Fungi_ITS__Q9_2__ITS	OTU_0095	0	0	0	0	0	0	0	0	0	0	0	0	0	0	0	0	0	0	0	0	0	0	0	0	0	0	0	0	0	0	0	0	0	0	0	0	0	0	0	0	0	0	0	0	0	0	0	0
HWI-M04195:163:000000000-D5WF4:1:1101:21756:13591__Fungi_ITS__E2_18__ITS	OTU_0096	0	0	0	0	0	0	0	0	0	0	12	0	0	0	4	0	0	0	0	0	0	10	0	13	0	0	0	2	0	10	0	0	16	0	0	0	0	0	6	0	0	0	0	0	0	0	0	0
HWI-M04195:163:000000000-D5WF4:1:1101:22048:7107__Fungi_ITS__Eu1_4__ITS	OTU_0097	0	0	0	0	0	0	0	0	0	0	0	0	0	0	0	0	0	0	0	0	0	0	0	0	0	0	0	0	0	0	0	0	0	0	0	0	0	0	0	0	0	0	0	0	0	0	0	0
HWI-M04195:163:000000000-D5WF4:1:1101:22592:6520__Fungi_ITS__Q11_4__ITS	OTU_0098	0	0	0	0	0	0	0	0	0	0	0	0	0	0	0	0	0	0	0	0	0	0	0	0	0	0	0	0	0	0	0	0	0	0	0	0	0	0	0	0	0	0	0	0	0	0	0	0
HWI-M04195:163:000000000-D5WF4:1:1101:23199:13619__Fungi_ITS__E2_14__ITS	OTU_0099	0	222	0	0	19	0	11	81	40	0	34	0	28	0	60	0	0	0	0	0	0	0	0	112	50	31	0	581	3535	54	33	2	45	18	2	21	79	109	321	0	0	2	6	5	6	3	4	4
HWI-M04195:163:000000000-D5WF4:1:1101:23278:14667__Fungi_ITS__Q9_4__ITS	OTU_0100	0	0	0	0	0	0	0	0	0	0	0	0	0	0	0	0	0	0	0	0	0	0	0	0	0	0	0	0	0	0	0	0	0	0	0	0	0	0	0	0	0	0	0	0	0	0	0	0
HWI-M04195:163:000000000-D5WF4:1:1101:23800:19118__Fungi_ITS__Eu4_5__ITS	OTU_0101	0	0	0	0	0	0	0	0	0	0	0	0	0	0	0	0	0	0	0	0	0	0	0	0	0	0	0	0	0	0	0	0	0	0	0	0	0	0	0	0	0	0	0	0	0	0	0	0
HWI-M04195:163:000000000-D5WF4:1:1101:24877:12417__Fungi_ITS__E2_15__ITS	OTU_0102	0	0	0	0	0	0	0	0	0	0	0	0	0	0	0	0	0	0	0	58	2	597	1239	4	2	0	0	924	0	1665	5	89	0	229	0	0	0	0	0	0	0	3	2	3	6	5	9	3
HWI-M04195:163:000000000-D5WF4:1:1101:25367:18494__Fungi_ITS__E11__ITS	OTU_0103	0	0	0	0	0	0	0	0	17	0	0	0	0	0	0	0	0	0	0	0	0	0	0	0	0	0	0	0	0	0	0	0	0	0	0	0	0	0	0	0	0	0	0	0	0	0	0	0
HWI-M04195:163:000000000-D5WF4:1:1101:25487:12168__Fungi_ITS__Q9_20__ITS	OTU_0104	0	0	0	0	0	0	0	0	0	0	0	0	0	0	0	0	0	0	0	0	0	0	0	0	0	0	0	0	0	0	0	0	0	0	0	0	0	0	0	0	0	0	2	4	0	2	0	2
HWI-M04195:163:000000000-D5WF4:1:1101:25565:12129__Fungi_ITS__Eu1_4__ITS	OTU_0105	0	0	0	0	0	0	0	0	0	0	0	0	0	0	0	0	0	0	0	0	0	0	0	0	0	0	0	0	0	0	0	0	0	0	0	0	0	23	0	0	0	0	0	0	0	0	0	0
HWI-M04195:163:000000000-D5WF4:1:1101:26437:19565__Fungi_ITS__E2_24__ITS	OTU_0106	0	0	0	0	0	0	0	0	0	0	0	0	0	0	0	0	0	0	0	0	0	0	0	0	0	0	0	0	0	0	0	0	0	0	0	0	4	0	0	0	0	0	0	0	0	0	0	0
HWI-M04195:163:000000000-D5WF4:1:1101:28362:9956__Fungi_ITS__E12__ITS	OTU_0107	0	0	0	0	0	0	0	0	0	8	0	0	0	0	0	0	0	0	0	0	0	0	0	0	0	0	0	0	0	0	0	0	0	0	0	0	0	0	0	0	0	0	0	0	0	0	0	0
HWI-M04195:163:000000000-D5WF4:1:1101:29112:13177__Fungi_ITS__Eu5_3__ITS	OTU_0108	0	0	0	0	0	0	0	0	0	0	0	0	0	0	0	0	0	0	0	0	0	0	0	0	0	0	0	0	0	0	0	0	0	0	0	0	0	0	0	0	0	0	0	0	0	0	0	0
HWI-M04195:163:000000000-D5WF4:1:1101:3269:15340__Fungi_ITS__Q13_2__ITS	OTU_0109	0	0	0	0	0	0	0	0	0	0	0	0	0	0	0	0	0	0	0	0	0	0	0	0	0	0	0	0	0	0	0	0	0	0	0	0	0	0	0	0	0	0	0	0	0	0	0	0
HWI-M04195:163:000000000-D5WF4:1:1101:4347:12566__Fungi_ITS__E2_3__ITS	OTU_0110	0	0	0	0	0	0	0	0	0	0	4	414	60	0	0	906	1093	258	215	16	119	412	0	6	0	0	0	0	0	9	153	0	13	146	8	0	0	0	0	0	0	0	0	2	2	3	5	2
HWI-M04195:163:000000000-D5WF4:1:1101:5312:11974__Fungi_ITS__E2_24__ITS	OTU_0111	4	10	4	0	38	0	0	0	2	0	2	0	0	0	4	0	20	0	0	0	0	0	0	59	9	9	3	26	5	8	69	0	45	4	0	5	93	17	2	0	0	0	0	0	0	0	0	0
HWI-M04195:163:000000000-D5WF4:1:1101:6684:10637__Fungi_ITS__Eu1_5__ITS	OTU_0112	0	0	0	0	0	0	0	0	0	0	0	0	0	0	0	0	0	0	0	0	0	0	0	0	0	0	0	0	0	0	0	0	0	0	0	0	0	0	0	0	0	0	0	0	0	0	0	0
HWI-M04195:163:000000000-D5WF4:1:1101:7311:23867__Fungi_ITS__Q9_12__ITS	OTU_0113	0	0	0	0	0	0	0	0	0	0	0	0	0	0	0	0	0	0	0	0	0	0	0	0	0	0	0	0	0	0	0	0	0	0	0	0	0	0	0	0	0	0	0	0	0	0	0	0
HWI-M04195:163:000000000-D5WF4:1:1101:7443:14082__Fungi_ITS__Q5_12__ITS	OTU_0114	0	0	0	0	0	0	0	0	0	0	0	0	0	0	0	0	0	0	0	0	0	0	0	0	0	0	0	0	0	0	0	0	0	0	0	0	0	0	0	0	0	0	0	0	0	0	0	0
HWI-M04195:163:000000000-D5WF4:1:1101:8266:6343__Fungi_ITS__Q2_16__ITS	OTU_0115	0	0	0	0	0	0	0	0	0	0	0	0	0	0	0	0	0	0	0	0	0	0	0	0	0	0	0	0	0	0	0	0	0	0	0	0	0	0	0	0	0	0	0	0	0	0	0	0
HWI-M04195:163:000000000-D5WF4:1:1101:8649:17395__Fungi_ITS__Eu5_1__ITS	OTU_0116	0	0	0	0	0	0	0	0	0	0	0	0	0	0	0	0	0	0	0	0	0	0	0	0	0	0	0	0	0	0	15	0	0	2	0	0	0	0	0	0	0	2	0	0	0	0	0	0
HWI-M04195:163:000000000-D5WF4:1:1101:9266:17850__Fungi_ITS__Q3_4__ITS	OTU_0117	0	0	0	0	0	0	0	0	0	0	0	0	0	0	0	0	0	0	0	0	0	0	0	0	0	0	0	0	0	0	0	0	0	0	0	0	0	0	0	0	0	0	0	0	0	0	0	0
HWI-M04195:163:000000000-D5WF4:1:1101:9323:18972__Fungi_ITS__Q9_8__ITS	OTU_0118	0	0	0	0	0	0	0	0	0	0	0	0	0	0	0	0	0	0	0	0	0	0	0	0	0	0	0	0	0	0	0	0	0	0	0	0	0	0	0	0	0	0	0	0	0	0	0	0
HWI-M04195:163:000000000-D5WF4:1:1101:9400:12679__Fungi_ITS__Q12_10__ITS	OTU_0119	0	0	0	0	0	0	0	0	0	0	0	0	0	0	0	0	0	0	0	0	0	0	0	0	0	0	0	0	0	0	0	0	0	0	0	0	0	0	0	0	0	0	0	0	0	0	0	0
HWI-M04195:163:000000000-D5WF4:1:1101:9446:18006__Fungi_ITS__E19__ITS	OTU_0120	0	0	0	0	0	0	0	0	0	0	0	0	5	0	0	0	0	0	0	0	0	0	0	0	0	0	0	0	0	0	0	0	0	0	0	0	0	0	0	0	0	0	0	0	0	0	0	0
HWI-M04195:163:000000000-D5WF4:1:1101:9612:9433__Fungi_ITS__Q14_4__ITS	OTU_0121	0	0	0	0	0	0	0	0	0	0	0	0	0	0	0	0	0	0	0	0	0	0	0	0	0	0	0	0	0	0	0	0	0	0	0	0	0	0	0	0	0	5	0	0	0	4	3	0
HWI-M04195:163:000000000-D5WF4:1:1101:9894:8552__Fungi_ITS__E23__ITS	OTU_0122	0	0	0	0	0	0	0	0	0	0	0	0	0	51	0	0	0	0	0	0	0	0	0	0	0	0	0	0	0	0	0	0	0	0	0	0	0	0	0	0	0	0	0	0	0	0	0	0
HWI-M04195:163:000000000-D5WF4:1:1102:10412:8718__Fungi_ITS__Eu3_8__ITS	OTU_0123	0	0	0	0	0	0	0	0	0	0	0	0	0	0	0	0	0	0	0	0	0	0	0	0	0	0	0	0	0	0	0	0	0	0	0	0	0	0	0	0	0	0	0	0	0	0	0	0
HWI-M04195:163:000000000-D5WF4:1:1102:10619:15234__Fungi_ITS__Q3_10__ITS	OTU_0124	0	0	0	0	0	0	0	0	0	0	0	0	0	0	0	0	0	0	0	0	0	0	0	0	0	0	0	0	0	0	0	0	0	0	0	0	0	0	0	0	0	0	0	0	0	0	0	0
HWI-M04195:163:000000000-D5WF4:1:1102:10928:4084__Fungi_ITS__Eu4_3__ITS	OTU_0125	0	0	0	0	0	0	0	0	0	0	0	0	0	0	0	0	0	0	0	0	0	0	0	0	0	0	0	0	0	0	0	0	0	0	0	0	0	0	0	0	0	0	0	0	0	0	0	0
HWI-M04195:163:000000000-D5WF4:1:1102:11878:7055__Fungi_ITS__E2_6__ITS	OTU_0126	0	0	0	0	0	0	0	0	0	0	0	0	3	0	0	5	0	9	10	6	3	0	8	0	0	0	0	0	0	3	5	0	0	0	0	0	0	0	0	0	0	0	0	0	0	0	0	0
HWI-M04195:163:000000000-D5WF4:1:1102:12492:7510__Fungi_ITS__E2_21__ITS	OTU_0127	0	0	0	0	0	0	0	0	0	0	0	0	0	0	0	0	0	0	0	0	0	0	0	13	0	0	0	0	0	0	0	0	0	0	0	0	0	0	0	0	0	0	0	0	0	0	0	0
HWI-M04195:163:000000000-D5WF4:1:1102:13200:23520__Fungi_ITS__Q5_12__ITS	OTU_0128	0	0	0	0	0	0	0	0	0	0	0	0	0	0	0	0	0	0	0	0	0	0	0	0	0	0	0	0	0	0	0	0	0	0	0	0	0	0	0	0	0	0	0	0	0	0	0	0
HWI-M04195:163:000000000-D5WF4:1:1102:14514:17223__Fungi_ITS__E2_24__ITS	OTU_0129	0	0	0	0	0	0	0	0	0	0	0	0	0	0	0	0	0	0	0	0	0	0	0	0	0	0	0	0	0	0	0	0	0	0	0	0	11	0	0	0	0	0	0	0	0	0	0	0
HWI-M04195:163:000000000-D5WF4:1:1102:15225:7206__Fungi_ITS__E10__ITS	OTU_0131	0	0	11	0	0	0	0	87	0	0	0	0	0	0	0	0	0	0	0	0	0	0	0	0	0	0	0	0	0	0	0	0	0	0	0	0	0	0	0	0	0	0	0	0	0	0	0	0
HWI-M04195:163:000000000-D5WF4:1:1102:15925:5900__Fungi_ITS__Q14_11__ITS	OTU_0132	0	0	0	0	0	0	0	0	0	0	0	0	0	0	0	0	0	0	0	0	0	0	0	0	0	0	0	0	0	0	0	0	0	0	0	0	0	0	0	0	0	0	0	0	0	0	0	0
HWI-M04195:163:000000000-D5WF4:1:1102:16373:1957__Fungi_ITS__Q12_5__ITS	OTU_0133	0	0	0	0	0	0	0	0	0	0	0	0	0	0	0	0	0	0	0	0	0	0	0	0	0	0	0	0	0	0	0	0	0	0	0	0	0	0	0	0	0	0	0	0	0	0	0	0
HWI-M04195:163:000000000-D5WF4:1:1102:16577:21782__Fungi_ITS__Q3_3__ITS	OTU_0134	0	0	0	0	0	0	0	0	0	0	0	0	0	0	0	0	0	0	0	0	0	0	0	0	0	0	0	0	0	0	0	0	0	0	0	0	0	0	0	0	0	0	0	0	0	0	0	0
HWI-M04195:163:000000000-D5WF4:1:1102:16851:3124__Fungi_ITS__E9__ITS	OTU_0135	0	0	0	0	0	0	1337	0	335	0	0	0	0	2	0	0	0	0	0	0	0	0	0	24	0	0	0	0	136	0	0	0	0	20	0	0	1209	0	7	0	2	0	0	5	2	3	3	4
HWI-M04195:163:000000000-D5WF4:1:1102:16950:22121__Fungi_ITS__Q3_5__ITS	OTU_0136	0	0	0	0	0	0	0	0	0	0	0	0	0	0	0	0	0	0	0	0	0	0	0	0	0	0	0	0	0	0	0	0	0	0	0	0	0	0	0	0	0	0	0	0	0	0	0	0
HWI-M04195:163:000000000-D5WF4:1:1102:16963:9492__Fungi_ITS__Q2_5__ITS	OTU_0137	0	0	0	0	0	0	0	0	0	0	0	0	0	0	0	0	0	0	0	0	0	0	0	0	0	0	0	0	0	0	0	0	0	0	0	0	0	0	0	0	0	0	0	0	0	0	0	0
HWI-M04195:163:000000000-D5WF4:1:1102:17732:10487__Fungi_ITS__Q14_13__ITS	OTU_0138	0	0	0	0	0	0	0	0	0	0	0	0	0	0	0	0	0	0	0	0	0	0	0	0	0	0	0	0	0	0	0	0	0	0	0	0	0	0	0	0	0	0	0	0	0	0	0	0
HWI-M04195:163:000000000-D5WF4:1:1102:18245:18239__Fungi_ITS__Q14_13__ITS	OTU_0139	0	0	0	0	0	0	0	0	0	0	0	0	0	0	0	0	0	0	0	0	0	0	0	0	0	0	0	0	0	0	0	0	0	0	0	0	0	0	0	0	0	0	0	0	0	0	0	0
HWI-M04195:163:000000000-D5WF4:1:1102:18328:13170__Fungi_ITS__Qs4__ITS	OTU_0140	0	0	0	0	0	0	0	0	0	0	0	0	0	0	0	0	0	0	0	0	0	0	0	0	0	0	0	0	0	0	0	0	0	0	0	0	0	0	0	0	0	0	0	0	0	0	0	0
HWI-M04195:163:000000000-D5WF4:1:1102:20441:10482__Fungi_ITS__Q12_9__ITS	OTU_0141	0	0	0	0	0	0	0	0	0	0	0	0	0	0	0	0	0	0	0	0	0	0	0	0	0	0	0	0	0	0	0	0	0	0	0	0	0	0	0	0	0	0	0	0	0	0	0	0
HWI-M04195:163:000000000-D5WF4:1:1102:20507:16923__Fungi_ITS__Q10_8__ITS	OTU_0142	0	0	0	0	0	0	0	0	0	0	0	0	0	0	0	0	0	0	0	0	0	0	0	0	0	0	0	0	0	0	0	0	0	0	0	0	0	0	0	0	0	0	0	0	0	0	0	0
HWI-M04195:163:000000000-D5WF4:1:1102:21152:10095__Fungi_ITS__Q6_7__ITS	OTU_0143	0	0	0	0	0	0	0	0	0	0	0	0	0	0	0	0	0	0	0	0	0	0	0	0	0	0	0	0	0	0	0	0	0	0	0	0	0	0	0	0	0	0	0	0	0	0	0	0
HWI-M04195:163:000000000-D5WF4:1:1102:21999:7046__Fungi_ITS__E11__ITS	OTU_0144	0	0	0	0	17	178	0	4	21	0	0	0	0	0	0	0	0	0	0	0	0	0	0	0	0	0	0	0	0	0	0	0	0	0	0	0	0	0	0	0	0	0	0	0	0	0	0	0
HWI-M04195:163:000000000-D5WF4:1:1102:22103:13522__Fungi_ITS__Eu4_5__ITS	OTU_0145	0	0	0	0	0	0	0	0	0	0	0	0	0	0	0	0	0	0	0	0	0	0	0	0	0	0	0	0	0	0	0	0	0	0	0	0	0	0	0	0	0	0	0	0	0	0	0	0
HWI-M04195:163:000000000-D5WF4:1:1102:22412:19866__Fungi_ITS__E19__ITS	OTU_0146	0	0	0	0	0	0	0	0	0	0	0	158	512	44	0	0	0	0	0	0	0	0	0	0	0	0	0	0	0	0	0	0	0	0	0	0	0	0	0	0	0	0	0	0	0	0	2	0
HWI-M04195:163:000000000-D5WF4:1:1102:22680:21965__Fungi_ITS__E16__ITS	OTU_0147	0	0	0	0	0	240	0	0	8	0	37	0	0	0	0	0	0	0	0	0	0	0	0	0	0	0	0	0	0	0	0	0	0	0	0	0	0	0	0	0	0	0	0	0	0	0	0	0
HWI-M04195:163:000000000-D5WF4:1:1102:22703:18965__Fungi_ITS__Eu3_6__ITS	OTU_0148	0	0	0	0	0	0	0	0	0	0	0	0	0	0	0	0	0	0	0	0	0	0	0	0	0	0	0	0	0	0	0	0	0	0	0	0	0	0	0	0	0	0	0	0	0	0	0	0
HWI-M04195:163:000000000-D5WF4:1:1102:23566:16048__Fungi_ITS__Eu5_1__ITS	OTU_0149	0	0	0	0	0	0	0	0	0	0	0	0	0	0	0	0	0	0	0	0	0	0	0	0	0	0	0	0	0	0	0	0	0	0	0	0	0	0	0	0	0	0	0	0	0	0	0	0
HWI-M04195:163:000000000-D5WF4:1:1102:23674:9603__Fungi_ITS__Q4_12__ITS	OTU_0150	0	0	0	0	0	0	0	0	0	0	0	0	0	0	0	0	0	0	0	0	0	0	0	0	0	0	0	0	0	0	0	0	0	0	0	0	0	0	0	0	0	0	0	0	0	0	0	0
HWI-M04195:163:000000000-D5WF4:1:1102:24806:16826__Fungi_ITS__Q2_4__ITS	OTU_0151	0	0	0	0	0	0	0	0	0	0	0	0	0	0	0	0	0	0	0	0	0	0	0	0	0	0	0	0	0	0	0	0	0	0	0	0	0	0	0	0	0	0	0	0	0	0	0	18
HWI-M04195:163:000000000-D5WF4:1:1102:25449:12309__Fungi_ITS__Q13_10__ITS	OTU_0152	0	0	0	0	0	0	0	0	0	0	0	0	0	0	0	0	0	0	0	0	0	0	0	0	0	0	0	0	0	0	0	0	0	0	0	0	0	0	0	0	0	0	0	0	0	0	0	0
HWI-M04195:163:000000000-D5WF4:1:1102:25588:12252__Fungi_ITS__Eu5_1__ITS	OTU_0153	0	0	0	0	0	0	0	0	0	0	0	0	0	0	0	0	0	0	0	0	0	0	0	0	0	0	0	0	0	0	0	0	0	0	0	0	0	0	0	0	0	0	0	0	0	0	0	0
HWI-M04195:163:000000000-D5WF4:1:1102:26203:8369__Fungi_ITS__Q9_21__ITS	OTU_0154	0	0	0	0	0	0	0	0	0	0	0	0	0	0	0	0	0	0	0	0	0	0	0	0	0	0	0	0	0	0	0	0	0	0	0	0	0	0	0	0	2	0	0	0	2	4	4	0
HWI-M04195:163:000000000-D5WF4:1:1102:2730:17815__Fungi_ITS__Q8_4__ITS	OTU_0155	0	0	0	0	0	0	0	0	0	0	0	0	0	0	0	0	0	0	0	0	0	0	0	0	0	0	0	0	0	0	0	0	0	0	0	0	0	0	0	0	0	0	0	0	0	0	0	0
HWI-M04195:163:000000000-D5WF4:1:1102:27498:9646__Fungi_ITS__E2_1__ITS	OTU_0156	0	0	0	0	0	0	0	0	0	0	0	0	0	0	3	0	0	0	0	0	0	0	0	0	0	0	0	0	0	0	0	0	0	0	0	0	0	0	0	0	0	0	0	0	0	0	0	0
HWI-M04195:163:000000000-D5WF4:1:1102:27901:11559__Fungi_ITS__Q8_8__ITS	OTU_0157	0	0	0	0	0	0	0	0	0	0	0	0	0	0	0	0	0	0	4	0	0	0	0	0	0	0	0	0	0	0	0	0	0	0	0	0	0	0	0	0	0	0	0	3	0	2	4	0
HWI-M04195:163:000000000-D5WF4:1:1102:27960:14542__Fungi_ITS__E2_6__ITS	OTU_0158	0	0	0	0	0	0	0	0	0	0	0	0	0	0	0	0	0	0	0	8	0	0	0	0	0	0	0	0	0	0	0	0	0	0	0	0	0	0	0	0	0	0	0	0	0	0	0	0
HWI-M04195:163:000000000-D5WF4:1:1102:28226:18899__Fungi_ITS__Q12_3__ITS	OTU_0159	0	0	0	0	0	0	0	0	0	0	0	0	0	0	0	0	0	0	0	0	0	0	0	0	0	0	0	0	0	0	0	0	0	0	0	0	0	0	0	0	0	0	0	0	0	0	0	0
HWI-M04195:163:000000000-D5WF4:1:1102:8060:14045__Fungi_ITS__Q9_4__ITS	OTU_0160	0	0	0	0	0	0	0	0	0	0	0	0	0	0	0	0	0	0	0	0	0	0	0	0	0	0	0	0	0	0	0	0	0	0	0	0	0	0	0	0	0	0	0	0	0	0	0	0
HWI-M04195:171:000000000-D7KDT:1:1101:10081:6403__RMR147__Oji_Q14__ITS1F	OTU_0161	0	0	0	0	0	0	0	0	0	0	0	0	0	0	0	0	0	0	0	0	0	0	0	0	0	0	0	0	0	0	0	0	0	0	0	0	0	0	0	0	0	0	0	0	0	0	0	0
HWI-M04195:171:000000000-D7KDT:1:1101:10463:12940__RMR147__Oji_Q14__ITS1F	OTU_0162	0	0	0	0	0	0	0	0	0	0	0	0	4	15	0	0	0	0	0	0	0	0	0	0	0	0	0	0	0	0	0	0	0	0	0	0	0	0	0	0	0	0	0	0	0	0	0	0
HWI-M04195:171:000000000-D7KDT:1:1101:10840:19957__RMR147__Oji_Q13__ITS1F	OTU_0163	0	0	0	0	0	0	0	0	0	0	0	0	0	0	0	0	0	0	0	0	0	0	0	0	0	0	0	0	0	0	0	0	0	0	0	0	0	0	0	0	0	0	0	0	0	0	0	0
HWI-M04195:171:000000000-D7KDT:1:1101:11200:10901__RMR147__Oji_Q14__ITS1F	OTU_0164	0	0	0	0	0	0	0	0	0	0	0	0	0	0	0	0	0	0	0	0	0	0	0	0	0	0	0	0	0	0	0	0	0	0	0	0	0	0	0	0	0	0	0	0	0	0	0	0
HWI-M04195:171:000000000-D7KDT:1:1101:12329:20268__RMR147__Oji_Q12__ITS1F	OTU_0165	0	0	0	0	0	0	0	0	0	0	0	0	0	0	0	0	0	0	0	0	0	0	0	0	0	0	0	0	0	0	0	0	0	0	0	0	0	0	0	0	0	0	0	0	0	0	0	0
HWI-M04195:171:000000000-D7KDT:1:1101:12505:2507__RMR147__Oji_Q18__ITS1F	OTU_0166	0	0	0	0	0	0	0	0	0	0	0	0	0	0	0	0	0	0	0	0	0	0	0	0	0	0	0	0	0	0	0	0	0	0	0	0	0	0	0	0	0	0	0	0	0	0	0	0
HWI-M04195:171:000000000-D7KDT:1:1101:12702:6650__RMR147__Oji_Q14__ITS1F	OTU_0167	0	0	0	0	0	0	0	0	0	0	0	0	0	0	0	0	0	0	0	0	0	0	0	0	0	0	0	0	0	0	0	0	0	0	0	0	0	0	0	0	0	0	0	0	0	0	0	0
HWI-M04195:171:000000000-D7KDT:1:1101:12941:19068__RMR147__Oji_Q14__ITS1F	OTU_0168	0	0	0	0	0	0	0	0	0	0	0	0	0	0	0	0	0	0	0	0	0	0	0	0	0	0	0	0	0	0	0	0	0	0	0	0	0	0	0	0	0	0	0	0	0	0	0	0
HWI-M04195:171:000000000-D7KDT:1:1101:13125:25001__RMR147__Oji_Q13__ITS1F	OTU_0169	0	0	0	0	0	0	0	0	0	0	0	0	0	0	0	0	0	0	0	0	0	0	0	0	0	0	0	0	0	0	0	0	0	0	0	0	0	0	0	0	0	0	0	0	0	0	0	0
HWI-M04195:171:000000000-D7KDT:1:1101:13155:9437__RMR147__Oji_Q12__ITS1F	OTU_0170	0	0	0	0	0	0	0	0	0	0	0	0	0	0	0	0	0	0	0	0	0	0	0	0	0	0	0	0	0	0	0	0	0	0	0	0	0	0	0	0	0	0	0	0	0	0	0	0
HWI-M04195:171:000000000-D7KDT:1:1101:13359:4715__RMR147__Oji_Q13__ITS1F	OTU_0171	0	0	0	0	0	0	0	0	0	0	0	0	0	0	0	0	0	0	0	0	0	0	0	0	0	0	0	0	0	0	0	0	0	0	0	0	0	0	0	0	0	0	0	0	0	0	0	0
HWI-M04195:171:000000000-D7KDT:1:1101:13483:9116__RMR147__Oji_Q13__ITS1F	OTU_0172	0	0	0	0	0	0	0	0	0	0	0	0	0	0	0	0	0	0	0	0	0	0	0	0	0	0	0	0	0	0	0	0	0	0	0	0	0	0	0	0	0	0	0	0	0	0	0	0
HWI-M04195:171:000000000-D7KDT:1:1101:14464:6493__RMR147__Oji_Q14__ITS1F	OTU_0173	0	0	0	0	0	0	0	0	0	0	0	0	0	0	0	0	0	0	0	0	0	0	0	0	0	0	0	0	0	0	0	0	0	0	0	0	0	0	0	0	0	0	0	0	0	0	0	0
HWI-M04195:171:000000000-D7KDT:1:1101:15458:16658__RMR147__Oji_Q12__ITS1F	OTU_0174	0	0	0	0	0	0	0	0	0	0	0	0	0	0	0	0	0	0	0	0	0	0	0	0	0	0	0	0	0	0	0	0	0	0	0	0	0	0	0	0	0	0	0	0	0	0	0	0
HWI-M04195:171:000000000-D7KDT:1:1101:15497:14736__RMR147__Oji_Q13__ITS1F	OTU_0175	0	0	0	0	0	0	0	0	0	0	0	0	0	0	0	0	0	0	0	0	0	0	0	0	0	0	0	0	0	0	0	0	0	0	0	0	0	0	0	0	0	0	0	0	0	0	0	0
HWI-M04195:171:000000000-D7KDT:1:1101:15591:26817__RMR147__Oji_Q13__ITS1F	OTU_0176	0	0	0	0	0	0	0	0	0	0	0	0	0	0	0	0	0	0	0	0	0	0	0	0	0	0	0	0	0	0	0	0	0	0	0	0	0	0	0	0	0	0	0	0	0	0	0	0
HWI-M04195:171:000000000-D7KDT:1:1101:16203:18949__RMR147__Oji_Q21__ITS1F	OTU_0177	0	0	0	0	0	0	0	0	0	0	0	0	0	0	0	0	0	0	0	0	0	0	0	0	0	0	0	0	0	0	0	0	0	0	0	0	0	0	0	0	0	0	0	0	0	0	0	0
HWI-M04195:171:000000000-D7KDT:1:1101:17479:20629__RMR147__Oji_Q14__ITS1F	OTU_0178	0	0	0	0	0	0	0	0	0	0	0	0	0	0	0	0	0	0	0	0	0	0	0	0	0	0	0	0	0	0	0	0	0	0	0	0	0	0	0	0	0	0	0	0	0	0	0	0
HWI-M04195:171:000000000-D7KDT:1:1101:18110:28799__RMR147__Oji_Q13__ITS1F	OTU_0179	0	0	0	0	0	0	0	0	0	0	0	0	0	0	0	0	0	0	0	0	0	0	0	0	0	0	0	0	0	0	0	0	0	0	0	0	0	0	0	0	0	0	0	0	0	0	0	0
HWI-M04195:171:000000000-D7KDT:1:1101:18121:9924__RMR147__Oji_Q13__ITS1F	OTU_0180	0	0	0	0	0	0	0	0	0	0	0	0	0	0	0	0	0	0	0	0	0	0	0	0	0	0	0	0	0	0	0	0	0	0	0	0	0	0	0	0	0	0	0	0	0	0	0	0
HWI-M04195:171:000000000-D7KDT:1:1101:18379:7172__RMR147__Oji_Q13__ITS1F	OTU_0181	0	0	0	0	0	0	0	0	0	0	0	0	0	0	0	0	0	0	0	0	0	0	0	0	0	0	0	0	0	0	0	0	0	0	0	0	0	0	0	0	0	0	0	0	0	0	0	0
HWI-M04195:171:000000000-D7KDT:1:1101:19830:21349__RMR147__Oji_Q13__ITS1F	OTU_0182	0	0	0	0	0	0	0	0	0	0	0	0	0	0	0	0	0	0	0	0	0	0	0	0	0	0	0	0	0	0	0	0	0	0	0	0	0	0	0	0	0	0	0	0	0	0	0	0
HWI-M04195:171:000000000-D7KDT:1:1101:20352:5737__RMR147__Oji_Q16__ITS1F	OTU_0183	0	0	0	0	0	0	0	0	0	0	0	0	0	0	0	0	0	0	0	0	0	0	0	0	0	0	0	0	0	0	0	0	0	0	0	0	0	0	0	0	0	0	0	0	0	0	0	0
HWI-M04195:171:000000000-D7KDT:1:1101:20515:11398__RMR147__Oji_Q6__ITS1F	OTU_0184	0	0	0	0	0	0	0	0	0	0	0	0	0	0	0	0	0	0	0	0	0	0	0	0	0	0	0	0	0	0	0	0	0	0	0	0	0	0	0	0	0	0	0	0	166	0	0	0
HWI-M04195:171:000000000-D7KDT:1:1101:21102:20016__RMR147__Oji_Q15__ITS1F	OTU_0185	0	0	0	0	0	0	0	0	0	0	0	0	0	0	0	0	0	0	0	0	0	0	0	0	0	0	0	0	0	0	0	0	0	0	0	0	0	0	0	0	0	0	0	0	0	0	0	0
HWI-M04195:171:000000000-D7KDT:1:1101:21242:14790__RMR147__Oji_Q22__ITS1F	OTU_0186	0	0	0	0	0	0	0	0	0	0	0	0	0	0	0	0	0	0	0	0	0	0	0	0	0	0	0	0	0	0	0	0	0	0	0	0	0	0	0	0	0	2	0	0	0	0	0	0
HWI-M04195:171:000000000-D7KDT:1:1101:22593:7236__RMR147__Oji_Q14__ITS1F	OTU_0187	0	0	0	0	0	0	0	0	0	0	0	0	0	0	0	0	0	0	0	0	0	0	0	0	0	0	0	0	0	0	0	0	0	0	0	0	0	0	0	0	0	0	0	0	0	0	0	0
HWI-M04195:171:000000000-D7KDT:1:1101:25832:11048__RMR147__Oji_Q13__ITS1F	OTU_0188	0	0	0	0	0	0	0	0	0	0	0	0	0	0	0	0	0	2	0	0	3	3	0	0	0	0	2	0	0	3	0	0	0	0	0	0	0	0	0	0	0	0	0	0	0	0	0	0
HWI-M04195:171:000000000-D7KDT:1:1101:26019:22304__RMR147__Oji_Q13__ITS1F	OTU_0189	0	0	0	0	0	0	0	0	0	0	0	0	0	0	0	0	0	0	0	0	0	0	0	0	0	0	0	0	0	0	0	0	0	0	0	0	0	0	0	0	0	0	0	0	0	0	0	0
HWI-M04195:171:000000000-D7KDT:1:1101:4016:20233__RMR147__Oji_Q13__ITS1F	OTU_0190	0	0	0	0	0	0	0	0	0	0	0	0	0	0	0	0	0	0	0	0	0	2	0	0	0	0	0	0	0	2	0	0	0	0	0	0	2	0	0	0	0	0	0	0	0	0	0	0
HWI-M04195:171:000000000-D7KDT:1:1102:10668:5874__RMR147__Oji_Q13__ITS1F	OTU_0191	0	0	0	0	0	0	0	0	0	0	0	0	0	0	0	0	0	0	0	0	0	0	0	0	0	0	0	0	0	0	0	0	0	0	0	0	0	0	0	0	0	0	0	0	0	0	0	0
HWI-M04195:171:000000000-D7KDT:1:1102:14402:6404__RMR147__Oji_Q16__ITS1F	OTU_0192	0	0	0	0	0	0	0	9	0	0	0	0	0	0	0	0	0	0	0	0	0	0	0	0	0	0	0	0	0	0	0	0	0	0	0	0	0	0	0	0	0	0	0	0	0	0	0	0
HWI-M04195:171:000000000-D7KDT:1:1102:19032:24652__RMR147__Oji_Q13__ITS1F	OTU_0193	0	0	0	0	0	0	0	0	0	0	0	0	0	0	0	0	0	0	0	0	0	0	0	0	0	0	0	0	0	0	0	0	0	0	0	0	0	0	0	0	0	0	0	0	0	0	0	0
HWI-M04195:171:000000000-D7KDT:1:1102:19838:9271__RMR147__Oji_Q3__ITS1F	OTU_0194	0	0	0	0	0	0	0	0	0	0	0	0	0	0	0	0	0	0	0	0	0	0	0	0	0	0	0	0	0	0	0	0	0	0	0	0	0	0	0	0	0	2	0	0	0	0	0	0
HWI-M04195:171:000000000-D7KDT:1:1102:20836:4807__RMR147__Oji_Q14__ITS1F	OTU_0195	0	0	0	0	0	0	0	0	0	0	0	0	0	0	0	0	0	0	0	0	0	0	0	0	0	0	0	0	0	0	0	0	0	0	0	0	0	0	0	0	0	0	0	0	0	0	0	0
HWI-M04195:171:000000000-D7KDT:1:1102:22158:21215__RMR147__Oji_Q15__ITS1F	OTU_0196	0	0	0	0	0	0	0	0	0	0	0	0	0	0	0	0	0	0	0	0	0	0	0	0	0	0	0	0	0	0	0	0	0	0	0	0	0	0	0	0	0	0	0	0	0	0	0	0
HWI-M04195:171:000000000-D7KDT:1:1102:24127:22417__RMR147__Oji_Q4__ITS1F	OTU_0197	0	0	0	0	0	0	0	0	0	0	0	0	0	0	0	0	0	0	0	0	0	0	0	0	0	0	0	0	0	0	0	0	0	0	0	0	0	0	0	0	0	0	148	0	0	0	0	0
HWI-M04195:171:000000000-D7KDT:1:1102:24183:9474__RMR147__Oji_Q16__ITS1F	OTU_0198	0	0	0	0	0	0	0	0	0	0	0	0	0	0	0	0	0	0	0	0	0	0	0	0	0	0	0	0	0	0	0	0	0	0	0	0	0	0	0	0	0	0	0	0	0	0	0	0
HWI-M04195:171:000000000-D7KDT:1:1102:6486:10812__RMR147__Oji_Q11__ITS1F	OTU_0199	0	0	0	0	0	0	0	0	0	0	0	0	0	0	0	0	0	0	0	0	0	0	0	0	0	0	0	0	0	0	0	0	0	0	0	0	0	0	0	0	0	0	0	0	0	0	0	0
NEW-M04195:163:000000000-D5WF4:1:1101:10028:23107__Fungi_ITS__E2_1__ITS	OTU_0200	0	0	0	0	0	0	0	0	0	0	0	0	0	0	3	0	0	0	0	0	0	0	0	0	0	0	0	0	0	0	0	0	0	0	0	0	0	0	0	0	0	0	0	0	0	0	0	0
NEW-M04195:163:000000000-D5WF4:1:1101:10072:7506__Fungi_ITS__Q1_8__ITS	OTU_0201	0	0	0	0	0	0	0	0	0	0	0	0	0	0	0	0	0	0	0	0	0	0	0	0	0	0	0	0	0	0	0	0	0	0	0	0	0	0	0	0	0	0	0	0	0	0	0	0
NEW-M04195:163:000000000-D5WF4:1:1101:10109:12145__Fungi_ITS__E9__ITS	OTU_0202	0	0	0	0	0	0	33	0	44	0	0	0	0	0	0	0	0	0	0	0	0	0	0	0	0	0	0	0	0	0	0	0	0	0	0	0	0	0	0	0	0	0	0	0	0	0	0	0
NEW-M04195:163:000000000-D5WF4:1:1101:10116:20957__Fungi_ITS__E2_11__ITS	OTU_0203	0	0	0	0	0	0	0	0	0	0	0	0	0	0	0	0	0	0	0	0	0	0	0	0	0	10	0	0	0	0	0	0	0	0	0	0	0	0	0	0	0	0	0	0	0	0	0	0
NEW-M04195:163:000000000-D5WF4:1:1101:10125:11780__Fungi_ITS__Q9_11__ITS	OTU_0204	0	0	0	0	0	0	0	0	0	0	0	0	0	0	0	0	0	0	0	0	0	0	0	0	0	0	0	0	0	0	0	0	0	0	0	0	0	0	0	0	0	0	0	0	0	0	0	0
NEW-M04195:163:000000000-D5WF4:1:1101:10173:13472__Fungi_ITS__Q9_16__ITS	OTU_0205	0	0	0	0	0	0	0	0	0	0	0	0	0	0	0	0	0	0	0	0	0	0	0	0	0	0	0	0	0	0	0	0	0	0	0	0	0	0	0	0	0	0	0	0	0	0	0	0
NEW-M04195:163:000000000-D5WF4:1:1101:10188:16256__Fungi_ITS__Q9_16__ITS	OTU_0206	0	0	0	0	0	0	0	0	0	0	0	0	0	0	0	0	0	0	0	0	0	0	0	0	0	0	0	0	0	0	0	0	0	0	0	0	0	0	0	0	0	0	0	0	0	0	0	0
NEW-M04195:163:000000000-D5WF4:1:1101:10189:21734__Fungi_ITS__E2_21__ITS	OTU_0207	0	0	0	0	0	0	0	0	0	0	0	0	0	0	0	0	0	0	0	0	0	0	0	5	0	0	0	0	2	0	0	0	0	0	0	0	0	0	0	0	0	0	0	0	0	0	0	0
NEW-M04195:163:000000000-D5WF4:1:1101:10223:15019__Fungi_ITS__Eu1_4__ITS	OTU_0208	0	0	0	0	0	0	0	0	0	0	0	0	0	0	0	0	0	0	0	0	0	0	0	0	0	0	0	0	0	0	0	0	0	0	0	0	0	0	0	0	0	0	0	0	0	0	0	0
NEW-M04195:163:000000000-D5WF4:1:1101:10271:8407__Fungi_ITS__Eu4_7__ITS	OTU_0209	0	0	0	0	0	0	0	0	0	0	0	0	0	0	0	0	0	0	0	0	0	0	0	0	0	0	0	0	0	0	0	0	0	0	0	0	0	0	0	0	0	0	0	0	0	0	0	0
NEW-M04195:163:000000000-D5WF4:1:1101:10367:12446__Fungi_ITS__Eu3_8__ITS	OTU_0210	0	0	0	0	0	0	0	0	0	0	0	0	0	0	0	0	0	0	0	0	0	0	0	0	0	0	0	0	0	0	0	0	0	0	0	0	0	0	0	0	0	0	0	0	0	0	0	0
NEW-M04195:163:000000000-D5WF4:1:1101:10389:22870__Fungi_ITS__Q9_16__ITS	OTU_0211	0	0	0	0	0	0	0	0	0	0	0	0	0	0	0	0	0	0	0	0	0	0	0	0	0	0	0	0	0	0	0	0	0	0	0	0	0	0	0	0	0	0	0	0	0	0	0	0
NEW-M04195:163:000000000-D5WF4:1:1101:10411:9112__Fungi_ITS__E2_15__ITS	OTU_0212	0	0	0	0	0	0	0	0	0	0	0	0	3	0	0	0	0	0	0	0	0	0	0	0	0	0	0	0	0	6	0	0	0	0	0	0	0	0	0	0	0	0	0	0	0	0	0	0
NEW-M04195:163:000000000-D5WF4:1:1101:10419:10309__Fungi_ITS__E2_18__ITS	OTU_0213	0	0	0	0	0	0	0	0	0	0	0	0	0	0	0	0	0	0	0	0	0	0	0	0	0	0	0	0	0	0	0	0	8	0	0	0	0	0	0	0	0	0	0	0	0	0	0	0
NEW-M04195:163:000000000-D5WF4:1:1101:10422:5121__Fungi_ITS__Eu3_4__ITS	OTU_0214	0	0	0	0	0	0	0	0	0	0	0	0	0	0	0	0	0	0	0	0	0	0	0	0	0	0	0	0	0	0	0	0	0	0	0	0	0	0	0	0	0	0	0	0	0	0	0	0
NEW-M04195:163:000000000-D5WF4:1:1101:10484:25016__Fungi_ITS__Eu3_1__ITS	OTU_0215	0	0	0	0	0	0	0	0	0	0	0	0	0	0	0	0	0	0	0	0	0	0	0	0	0	0	0	0	0	0	0	0	0	0	0	0	0	0	0	0	0	0	0	0	0	0	0	0
NEW-M04195:163:000000000-D5WF4:1:1101:10492:15898__Fungi_ITS__Eu3_8__ITS	OTU_0216	0	0	0	0	0	0	0	0	0	0	0	0	0	0	0	0	0	0	0	0	0	0	0	0	0	0	0	0	0	0	0	0	0	0	0	0	0	0	0	0	0	0	0	0	0	0	0	0
NEW-M04195:163:000000000-D5WF4:1:1101:10570:11801__Fungi_ITS__Q3_1__ITS	OTU_0217	0	0	0	0	0	0	0	0	0	0	0	0	0	0	0	0	0	0	0	0	0	0	0	0	0	0	0	0	0	0	0	0	0	0	0	0	0	0	0	0	0	0	0	0	0	0	0	0
NEW-M04195:163:000000000-D5WF4:1:1101:10579:4507__Fungi_ITS__Q6_4__ITS	OTU_0218	0	0	0	0	0	0	0	0	0	0	0	0	0	0	0	0	0	0	0	0	0	0	0	0	0	0	0	0	0	0	0	0	0	0	0	0	0	0	0	0	0	0	0	0	0	0	0	0
NEW-M04195:163:000000000-D5WF4:1:1101:10612:6419__Fungi_ITS__Q9_19__ITS	OTU_0219	0	0	0	0	0	0	0	0	0	0	0	0	0	0	0	0	0	0	0	0	0	0	0	0	0	0	0	0	0	0	0	0	0	0	0	0	0	0	0	0	0	0	0	0	0	0	0	0
NEW-M04195:163:000000000-D5WF4:1:1101:10665:19905__Fungi_ITS__E2_16__ITS	OTU_0220	0	0	0	0	0	0	0	0	0	0	0	0	0	0	0	0	0	0	0	0	0	0	0	0	0	0	0	0	0	0	4	0	0	0	0	0	0	0	0	0	0	0	0	0	0	0	0	0
NEW-M04195:163:000000000-D5WF4:1:1101:10732:15018__Fungi_ITS__Eu1_4__ITS	OTU_0221	0	0	0	0	0	0	0	0	0	0	0	0	0	0	0	0	0	0	0	0	0	0	0	0	0	0	0	0	0	0	0	0	0	0	0	0	0	0	0	0	0	0	0	0	0	0	0	0
NEW-M04195:163:000000000-D5WF4:1:1101:10742:19897__Fungi_ITS__Eu3_6__ITS	OTU_0222	0	0	0	0	0	0	0	0	0	0	0	0	0	0	0	0	0	0	0	0	0	0	0	0	0	0	0	0	0	0	0	0	0	0	0	0	0	0	0	0	0	0	0	0	0	0	0	0
NEW-M04195:163:000000000-D5WF4:1:1101:10771:13872__Fungi_ITS__E2_14__ITS	OTU_0223	0	0	0	0	0	0	0	0	0	0	3	0	0	0	0	0	0	0	0	0	0	0	0	0	0	0	0	0	38	0	0	0	0	0	0	0	0	0	0	0	0	0	0	0	0	0	0	0
NEW-M04195:163:000000000-D5WF4:1:1101:10858:13824__Fungi_ITS__Eu5_1__ITS	OTU_0224	0	0	0	0	0	0	0	0	0	0	0	0	0	0	0	0	0	0	0	0	0	0	0	0	0	0	0	0	0	0	0	0	0	0	0	0	0	0	0	0	0	0	0	0	0	0	0	0
NEW-M04195:163:000000000-D5WF4:1:1101:10891:26809__Fungi_ITS__Q10_2__ITS	OTU_0225	0	0	0	0	0	0	0	0	0	0	0	0	0	0	0	0	0	0	0	0	0	0	0	0	0	0	0	0	0	0	0	0	0	0	0	0	0	0	0	0	0	0	0	0	0	0	0	0
NEW-M04195:163:000000000-D5WF4:1:1101:10909:12908__Fungi_ITS__Q4_9__ITS	OTU_0226	0	0	0	0	0	0	0	0	0	0	0	0	0	0	0	0	0	0	0	0	0	0	0	0	0	0	0	0	0	0	0	0	0	0	0	0	0	0	0	0	0	0	0	0	0	0	0	0
NEW-M04195:163:000000000-D5WF4:1:1101:10918:12712__Fungi_ITS__Q7_11__ITS	OTU_0227	0	0	0	0	0	0	0	0	0	0	0	0	0	0	0	0	0	0	0	0	0	0	0	0	0	0	0	0	0	0	0	0	0	0	0	0	0	0	0	0	0	0	0	0	0	0	0	0
NEW-M04195:163:000000000-D5WF4:1:1101:10939:8678__Fungi_ITS__E7__ITS	OTU_0228	0	0	0	0	0	10	0	0	0	0	0	0	0	0	0	0	0	0	0	0	0	0	0	0	0	0	0	0	0	0	0	0	0	0	0	0	0	0	0	0	0	0	0	0	0	0	0	0
NEW-M04195:163:000000000-D5WF4:1:1101:10986:2849__Fungi_ITS__Q14_11__ITS	OTU_0229	0	0	0	0	0	0	0	0	0	0	0	0	0	0	0	0	0	0	0	0	0	0	0	0	0	0	0	0	0	0	0	0	0	0	0	0	0	0	0	0	0	0	0	0	0	0	0	0
NEW-M04195:163:000000000-D5WF4:1:1101:11054:27350__Fungi_ITS__Q1_5__ITS	OTU_0230	0	0	0	0	0	0	0	0	0	0	0	0	0	0	0	0	0	0	0	0	0	0	0	0	0	0	0	0	0	0	0	0	0	0	0	0	0	0	0	0	0	0	0	0	0	0	0	0
NEW-M04195:163:000000000-D5WF4:1:1101:11065:10480__Fungi_ITS__Q3_10__ITS	OTU_0231	0	0	0	0	0	0	0	0	0	0	0	0	0	0	0	0	0	0	0	0	0	0	0	0	0	0	0	0	0	0	0	0	0	0	0	0	0	0	0	0	0	0	0	0	0	0	0	0
NEW-M04195:163:000000000-D5WF4:1:1101:11102:11168__Fungi_ITS__E16__ITS	OTU_0232	0	2	0	0	16	51	0	0	0	0	126	0	0	0	0	0	0	0	0	0	0	0	0	0	0	0	0	0	0	0	0	0	0	0	0	0	0	0	0	0	0	0	0	0	0	0	0	0
NEW-M04195:163:000000000-D5WF4:1:1101:11138:5580__Fungi_ITS__E2_10__ITS	OTU_0233	0	0	0	0	0	0	0	0	0	0	0	0	0	0	0	0	0	0	0	0	0	0	0	0	2	2	0	2	0	2	0	0	0	0	0	0	0	0	0	0	0	0	0	0	0	0	0	0
NEW-M04195:163:000000000-D5WF4:1:1101:11165:11378__Fungi_ITS__E2_14__ITS	OTU_0234	0	0	0	0	0	0	0	0	0	0	0	0	0	0	0	0	0	0	0	0	0	0	0	0	0	0	0	0	13	0	0	0	0	0	0	0	0	0	0	0	0	0	0	0	0	0	0	0
NEW-M04195:163:000000000-D5WF4:1:1101:11173:24190__Fungi_ITS__E2_18__ITS	OTU_0235	0	0	0	0	0	0	0	0	0	0	0	0	0	0	0	0	0	0	0	0	0	0	0	0	0	0	0	0	0	0	0	0	4	0	0	0	0	0	0	0	0	0	0	0	0	0	0	0
NEW-M04195:163:000000000-D5WF4:1:1101:11193:17871__Fungi_ITS__Eu2_2__ITS	OTU_0236	0	0	0	0	0	0	0	0	0	0	0	0	0	0	0	0	0	0	0	0	0	0	0	0	0	0	0	0	0	0	0	0	0	0	0	0	0	0	0	0	0	0	0	0	0	0	0	0
NEW-M04195:163:000000000-D5WF4:1:1101:11219:19030__Fungi_ITS__Q12_8__ITS	OTU_0237	0	0	0	0	0	0	0	0	0	0	0	0	0	0	0	0	0	0	0	0	0	0	0	0	0	0	0	0	0	0	0	0	0	0	0	0	0	0	0	0	0	0	0	0	0	0	0	0
NEW-M04195:163:000000000-D5WF4:1:1101:11280:6230__Fungi_ITS__E2_9__ITS	OTU_0238	0	0	0	0	0	0	0	0	0	0	0	0	0	0	0	0	0	0	0	0	0	3	11	0	0	0	0	6	0	0	0	0	0	0	0	0	0	0	0	0	0	0	0	0	0	0	0	0
NEW-M04195:163:000000000-D5WF4:1:1101:11308:10183__Fungi_ITS__Q14_5__ITS	OTU_0239	0	0	0	0	0	0	0	0	0	0	0	0	0	0	0	0	0	0	0	0	0	0	0	0	0	0	0	0	0	0	0	0	0	0	0	0	0	0	0	0	0	0	0	0	0	0	0	0
NEW-M04195:163:000000000-D5WF4:1:1101:11357:20626__Fungi_ITS__Q11_4__ITS	OTU_0240	0	0	0	0	0	0	0	0	0	0	0	0	0	0	0	0	0	0	0	0	0	0	0	0	0	0	0	0	0	0	0	0	0	0	0	0	0	0	0	0	0	0	0	0	0	0	0	0
NEW-M04195:163:000000000-D5WF4:1:1101:11409:17700__Fungi_ITS__E2_24__ITS	OTU_0241	0	0	0	0	0	0	0	0	0	0	0	0	0	0	0	0	0	0	0	0	0	0	0	0	0	0	0	0	0	0	0	0	0	0	0	0	15	0	0	0	0	0	0	0	0	0	0	0
NEW-M04195:163:000000000-D5WF4:1:1101:11481:21329__Fungi_ITS__E2_14__ITS	OTU_0242	0	0	0	0	0	0	2	0	0	0	0	0	0	0	0	0	0	0	0	0	0	0	0	0	0	0	0	0	24	0	0	0	0	0	0	0	4	0	0	0	0	0	0	0	0	0	0	0
NEW-M04195:163:000000000-D5WF4:1:1101:11485:13957__Fungi_ITS__Q5_11__ITS	OTU_0243	0	0	0	0	0	0	0	0	0	0	0	0	0	0	0	0	0	0	0	0	0	0	0	0	0	0	0	0	0	0	0	0	0	0	0	0	0	0	0	0	0	0	0	0	0	0	0	0
NEW-M04195:163:000000000-D5WF4:1:1101:11492:21718__Fungi_ITS__Q5_6__ITS	OTU_0244	0	0	0	0	0	0	0	0	0	0	0	0	0	0	0	0	0	0	0	0	0	0	0	0	0	0	0	0	0	0	0	0	0	0	0	0	0	0	0	0	0	0	0	0	0	0	0	0
NEW-M04195:163:000000000-D5WF4:1:1101:11515:3012__Fungi_ITS__Q9_21__ITS	OTU_0245	0	0	0	0	0	0	0	0	0	0	0	0	0	0	0	0	0	0	0	0	0	0	0	0	0	0	0	0	0	0	0	0	0	0	0	0	0	0	0	0	0	0	0	0	0	0	0	0
NEW-M04195:163:000000000-D5WF4:1:1101:11545:14503__Fungi_ITS__Q10_1__ITS	OTU_0246	0	2	5	0	0	0	6	0	0	0	0	0	0	0	0	0	0	0	0	0	0	0	0	0	0	0	0	0	0	3	0	0	25	0	0	0	6	3	0	0	0	0	0	0	0	0	0	0
NEW-M04195:163:000000000-D5WF4:1:1101:11573:18274__Fungi_ITS__Q2_9__ITS	OTU_0247	0	0	0	0	0	0	0	0	0	0	0	0	0	0	0	0	0	0	0	0	0	0	0	0	0	0	0	0	0	0	0	0	0	0	0	0	0	0	0	0	0	0	0	0	0	0	0	0
NEW-M04195:163:000000000-D5WF4:1:1101:11664:21782__Fungi_ITS__E2_6__ITS	OTU_0248	0	0	0	0	0	0	0	0	0	0	0	0	0	0	0	0	0	0	0	0	9	0	0	0	0	0	0	0	0	0	0	0	0	0	0	0	0	0	0	0	0	0	0	0	0	0	0	0
NEW-M04195:163:000000000-D5WF4:1:1101:11699:4778__Fungi_ITS__Eu1_1__ITS	OTU_0249	0	0	0	0	0	0	0	0	0	0	0	0	0	0	0	0	0	0	0	0	0	0	0	0	0	0	0	0	0	0	0	0	0	0	0	0	0	0	0	0	0	0	0	0	0	0	0	0
NEW-M04195:163:000000000-D5WF4:1:1101:11765:6121__Fungi_ITS__Q11_2__ITS	OTU_0250	0	0	0	0	0	0	0	0	0	0	0	0	0	0	0	0	0	0	0	0	0	0	0	0	0	0	0	0	0	0	0	0	0	0	0	0	0	0	0	0	0	0	0	0	0	0	0	0
NEW-M04195:163:000000000-D5WF4:1:1101:11819:3861__Fungi_ITS__E16__ITS	OTU_0251	0	0	0	0	0	0	0	0	0	0	0	0	0	0	0	0	0	0	0	0	0	0	0	0	0	0	0	0	0	0	0	0	0	0	0	0	0	0	0	0	0	0	0	0	0	0	0	0
NEW-M04195:163:000000000-D5WF4:1:1101:11885:22745__Fungi_ITS__Q6_4__ITS	OTU_0252	0	0	0	0	0	0	0	0	0	0	0	0	0	0	0	0	0	0	0	0	0	0	0	0	0	0	0	0	0	0	0	0	0	0	0	0	0	0	0	0	0	0	0	0	0	0	0	0
NEW-M04195:163:000000000-D5WF4:1:1101:11918:8698__Fungi_ITS__Eu5_4__ITS	OTU_0253	0	0	0	0	0	0	0	0	0	0	0	0	0	0	0	0	0	0	0	0	0	0	0	0	0	0	0	0	0	0	0	0	0	0	0	0	0	0	0	0	0	0	0	0	0	0	0	0
NEW-M04195:163:000000000-D5WF4:1:1101:11946:14353__Fungi_ITS__Q13_2__ITS	OTU_0254	0	0	0	0	0	0	0	0	0	0	0	0	0	0	0	0	0	0	0	0	0	0	0	0	0	0	0	0	0	0	0	0	0	0	0	0	0	0	0	0	0	0	0	0	0	0	0	0
NEW-M04195:163:000000000-D5WF4:1:1101:11986:11456__Fungi_ITS__E2_6__ITS	OTU_0255	0	0	0	0	0	0	0	0	0	0	0	0	0	0	0	0	0	0	0	6	0	0	0	0	0	0	0	0	0	0	0	0	0	0	0	0	0	0	0	0	0	0	0	0	0	0	0	0
NEW-M04195:163:000000000-D5WF4:1:1101:12049:22543__Fungi_ITS__Q12_5__ITS	OTU_0256	0	0	0	0	0	0	0	0	0	0	0	0	0	0	0	0	0	0	0	0	0	0	0	0	0	0	0	0	0	0	0	0	0	0	0	0	0	0	0	0	0	0	0	0	0	0	0	0
NEW-M04195:163:000000000-D5WF4:1:1101:12118:22865__Fungi_ITS__E1__ITS	OTU_0257	5	0	0	0	0	0	0	0	0	0	0	0	0	0	0	0	0	0	0	0	0	0	0	0	0	0	0	0	0	0	0	0	0	0	0	0	0	0	0	0	0	0	0	0	0	0	0	0
NEW-M04195:163:000000000-D5WF4:1:1101:12156:5809__Fungi_ITS__Q14_2__ITS	OTU_0258	0	0	0	0	0	0	0	0	0	0	0	0	0	0	0	0	0	0	0	0	0	0	0	0	0	0	0	0	0	0	0	0	0	0	0	0	0	0	0	0	0	0	0	0	0	0	0	0
NEW-M04195:163:000000000-D5WF4:1:1101:12159:11466__Fungi_ITS__Q14_14__ITS	OTU_0259	0	0	0	0	0	0	0	0	0	0	0	0	0	0	0	0	0	0	0	0	0	0	0	0	0	0	0	0	0	0	0	0	0	0	0	0	0	0	0	0	0	0	0	0	0	0	0	0
NEW-M04195:163:000000000-D5WF4:1:1101:12161:9426__Fungi_ITS__E9__ITS	OTU_0260	0	0	0	0	0	0	3	0	0	0	0	0	0	0	0	0	0	0	0	0	0	0	0	0	0	0	0	0	0	0	0	0	0	0	0	0	0	0	0	0	0	0	0	0	0	0	0	0
NEW-M04195:163:000000000-D5WF4:1:1101:12187:22699__Fungi_ITS__Q3_6__ITS	OTU_0261	0	0	0	0	0	0	0	0	0	0	0	0	0	0	0	0	0	0	0	0	0	0	0	0	0	0	0	0	0	0	0	0	0	0	0	0	0	0	0	0	0	0	0	0	0	0	0	0
NEW-M04195:163:000000000-D5WF4:1:1101:12291:4512__Fungi_ITS__E2_19__ITS	OTU_0263	0	0	0	0	0	0	0	0	0	0	0	0	0	0	0	0	0	0	0	0	0	0	0	0	0	0	0	0	0	0	0	0	0	7	0	0	0	0	0	0	0	0	0	0	0	0	0	0
NEW-M04195:163:000000000-D5WF4:1:1101:12364:26377__Fungi_ITS__Q9_4__ITS	OTU_0264	0	0	0	0	0	0	0	0	0	0	0	0	0	0	0	0	0	0	0	0	0	0	0	0	0	0	0	0	0	0	0	0	0	0	0	0	0	0	0	0	0	0	0	0	0	0	0	0
NEW-M04195:163:000000000-D5WF4:1:1101:12431:28411__Fungi_ITS__Q9_1__ITS	OTU_0265	0	0	0	0	0	0	0	0	0	0	0	0	0	0	0	0	0	0	0	0	0	0	0	0	0	0	0	0	0	0	0	0	0	0	0	0	0	0	0	0	0	0	0	0	0	0	0	0
NEW-M04195:163:000000000-D5WF4:1:1101:12434:1764__Fungi_ITS__Q6_7__ITS	OTU_0266	0	0	0	0	0	0	0	0	0	0	0	0	0	0	0	0	0	0	0	0	0	0	0	0	0	0	0	0	0	0	0	0	0	0	0	0	0	0	0	0	0	0	0	0	0	0	0	0
NEW-M04195:163:000000000-D5WF4:1:1101:12450:14435__Fungi_ITS__Q6_4__ITS	OTU_0267	0	0	0	0	0	0	0	0	0	0	0	0	0	0	0	0	0	0	0	0	0	0	0	0	0	0	0	0	0	0	0	0	0	0	0	0	0	0	0	0	0	0	0	0	0	0	0	0
NEW-M04195:163:000000000-D5WF4:1:1101:12459:11603__Fungi_ITS__Eu1_6__ITS	OTU_0268	0	0	0	0	0	0	0	0	0	0	0	0	0	0	0	0	0	0	0	0	0	0	0	0	0	0	0	0	0	0	0	0	0	0	0	0	0	0	0	0	0	0	0	0	0	0	0	0
NEW-M04195:163:000000000-D5WF4:1:1101:12491:15133__Fungi_ITS__E19__ITS	OTU_0269	0	0	0	0	0	0	0	0	0	0	0	0	3	0	0	0	0	0	0	0	0	0	0	0	0	0	0	0	0	0	0	0	0	0	0	0	0	0	0	0	0	0	0	0	0	0	0	0
NEW-M04195:163:000000000-D5WF4:1:1101:12652:13238__Fungi_ITS__Q12_11__ITS	OTU_0270	0	0	0	0	0	0	0	0	0	0	0	0	0	0	0	0	0	0	0	0	0	0	0	0	0	0	0	0	0	0	0	0	0	0	0	0	0	0	0	0	0	0	0	0	0	0	0	0
NEW-M04195:163:000000000-D5WF4:1:1101:12703:27322__Fungi_ITS__E11__ITS	OTU_0271	0	0	0	0	0	0	0	0	6	0	0	0	0	0	0	0	0	0	0	0	0	0	0	0	0	0	0	0	0	0	0	0	0	0	0	0	0	0	0	0	0	0	0	0	0	0	0	0
NEW-M04195:163:000000000-D5WF4:1:1101:12713:5954__Fungi_ITS__Eu2_4__ITS	OTU_0272	0	0	0	0	0	0	0	0	0	0	0	0	0	0	0	0	0	0	0	0	0	0	0	0	0	0	0	0	0	0	0	0	0	0	0	0	0	0	0	0	0	0	0	0	0	0	0	0
NEW-M04195:163:000000000-D5WF4:1:1101:12720:16455__Fungi_ITS__Q3_6__ITS	OTU_0273	0	0	0	0	0	0	0	0	0	0	0	0	0	0	0	0	0	0	0	0	0	0	0	0	0	0	0	0	0	0	0	0	0	0	0	0	0	0	0	0	0	0	0	0	0	0	0	0
NEW-M04195:163:000000000-D5WF4:1:1101:12947:10387__Fungi_ITS__Q9_23__ITS	OTU_0275	0	0	0	0	0	0	0	0	0	0	0	0	0	0	0	0	0	0	0	0	0	0	0	0	0	0	0	0	0	0	0	0	0	0	0	0	0	0	0	0	0	0	0	0	0	0	0	0
NEW-M04195:163:000000000-D5WF4:1:1101:13162:19200__Fungi_ITS__E11__ITS	OTU_0276	0	0	0	0	0	0	0	0	7	0	0	0	0	0	0	0	0	0	0	0	0	0	0	0	0	0	0	0	0	0	0	0	0	0	0	0	0	0	0	0	0	0	0	0	0	0	0	0
NEW-M04195:163:000000000-D5WF4:1:1101:13173:5699__Fungi_ITS__E2_6__ITS	OTU_0277	0	0	0	0	0	0	0	0	0	0	0	0	0	0	0	0	0	0	0	4	0	0	0	0	0	0	0	0	0	0	0	0	0	0	0	0	0	0	0	0	0	0	0	0	0	0	0	0
NEW-M04195:163:000000000-D5WF4:1:1101:13199:14236__Fungi_ITS__Q2_11__ITS	OTU_0278	0	0	0	0	0	0	0	0	0	0	0	0	0	0	0	0	0	0	0	0	0	0	0	0	0	0	0	0	0	0	0	0	0	0	0	0	0	0	0	0	0	0	0	0	0	0	0	0
NEW-M04195:163:000000000-D5WF4:1:1101:13277:26221__Fungi_ITS__E2_8__ITS	OTU_0279	0	0	0	0	0	0	0	0	0	0	0	0	0	0	0	0	0	0	0	0	0	3	0	0	0	0	0	0	0	0	0	0	0	0	0	0	0	0	0	0	0	0	0	0	0	0	0	0
NEW-M04195:163:000000000-D5WF4:1:1101:13301:15685__Fungi_ITS__E2_14__ITS	OTU_0280	0	0	0	0	0	0	0	0	0	0	0	0	0	0	0	0	0	0	0	0	0	0	0	0	0	0	0	0	12	0	0	0	0	0	0	0	0	0	0	0	0	0	0	0	0	0	0	0
NEW-M04195:163:000000000-D5WF4:1:1101:13302:19096__Fungi_ITS__Q14_8__ITS	OTU_0281	0	0	0	0	0	0	0	0	0	0	0	0	0	0	0	0	0	0	0	0	0	0	0	0	0	0	0	0	0	0	0	0	0	0	0	0	0	0	0	0	0	0	0	0	0	0	0	0
NEW-M04195:163:000000000-D5WF4:1:1101:13484:8262__Fungi_ITS__Q3_2__ITS	OTU_0282	0	0	0	0	0	0	0	0	0	0	0	0	0	0	0	0	0	0	0	0	0	0	0	0	0	0	0	0	0	0	0	0	0	0	0	0	0	0	0	0	0	0	0	0	0	0	0	0
NEW-M04195:163:000000000-D5WF4:1:1101:13549:5253__Fungi_ITS__E2_1__ITS	OTU_0283	0	0	0	0	0	0	0	0	0	0	0	0	0	0	6	0	0	0	0	0	0	0	0	0	0	0	0	0	0	0	0	0	0	0	0	0	0	0	0	0	0	0	0	0	0	0	0	0
NEW-M04195:163:000000000-D5WF4:1:1101:13613:22867__Fungi_ITS__Q10_8__ITS	OTU_0284	0	0	0	0	0	0	0	0	0	0	0	0	0	0	0	0	0	0	0	0	0	0	0	0	0	0	0	0	0	0	0	0	0	0	0	0	0	0	0	0	0	0	0	0	0	0	0	0
NEW-M04195:163:000000000-D5WF4:1:1101:13731:28207__Fungi_ITS__Eu3_6__ITS	OTU_0285	0	0	0	0	0	0	0	0	0	0	0	0	0	0	0	0	0	0	0	0	0	0	0	0	0	0	0	0	0	0	0	0	0	0	0	0	0	0	0	0	0	0	0	0	0	0	0	0
NEW-M04195:163:000000000-D5WF4:1:1101:13742:16139__Fungi_ITS__Q10_7__ITS	OTU_0286	0	0	0	0	0	0	0	0	0	0	0	0	0	0	0	0	0	0	0	0	0	0	0	0	0	0	0	0	0	0	0	0	0	0	0	0	0	0	0	0	0	0	0	0	0	0	0	0
NEW-M04195:163:000000000-D5WF4:1:1101:13893:14019__Fungi_ITS__Q12_9__ITS	OTU_0287	0	0	0	0	0	0	0	0	0	0	0	0	0	0	0	0	0	0	0	0	0	0	0	0	0	0	0	0	0	0	0	0	0	0	0	0	0	0	0	0	0	0	0	0	0	0	0	0
NEW-M04195:163:000000000-D5WF4:1:1101:13938:14108__Fungi_ITS__Q9_4__ITS	OTU_0288	0	0	0	0	0	0	0	0	0	0	0	0	0	0	0	0	0	0	0	0	0	0	0	0	0	0	0	0	0	0	0	0	0	0	0	0	0	0	0	0	0	0	0	0	0	0	0	0
NEW-M04195:163:000000000-D5WF4:1:1101:13990:12550__Fungi_ITS__Q12_4__ITS	OTU_0289	0	0	0	0	0	0	0	0	0	0	0	0	0	0	0	0	0	0	0	0	0	0	0	0	0	0	0	0	0	0	0	0	0	0	0	0	0	0	0	0	0	0	0	0	0	0	0	0
NEW-M04195:163:000000000-D5WF4:1:1101:14040:12999__Fungi_ITS__Q12_5__ITS	OTU_0290	0	0	0	0	0	0	0	0	0	0	0	0	0	0	0	0	0	0	0	0	0	0	0	0	0	0	0	0	0	0	0	0	0	0	0	0	0	0	0	0	0	0	0	0	0	0	0	0
NEW-M04195:163:000000000-D5WF4:1:1101:14056:15601__Fungi_ITS__Eu3_4__ITS	OTU_0291	0	0	0	0	0	0	0	0	0	0	0	0	0	0	0	0	0	0	0	0	0	0	0	0	0	0	0	0	0	0	0	0	0	0	0	0	0	0	0	0	0	0	0	0	0	0	0	0
NEW-M04195:163:000000000-D5WF4:1:1101:14145:9736__Fungi_ITS__Eu3_6__ITS	OTU_0292	0	0	0	0	0	0	0	0	0	0	0	0	0	0	0	0	0	0	0	0	0	0	0	0	0	0	0	0	0	0	0	0	0	0	0	0	0	0	0	0	0	0	0	0	0	0	0	0
NEW-M04195:163:000000000-D5WF4:1:1101:14219:10189__Fungi_ITS__Eu3_6__ITS	OTU_0293	0	0	0	0	0	0	0	0	0	0	0	0	0	0	0	0	0	0	0	0	0	0	0	0	0	0	0	0	0	0	0	0	0	0	0	0	0	0	0	0	0	0	0	0	0	0	0	0
NEW-M04195:163:000000000-D5WF4:1:1101:14270:3731__Fungi_ITS__Eu4_5__ITS	OTU_0294	0	0	0	0	0	0	0	0	0	0	0	0	0	0	0	0	0	0	0	0	0	0	0	0	0	0	0	0	0	0	0	0	0	0	0	0	0	0	0	0	0	0	0	0	0	0	0	0
NEW-M04195:163:000000000-D5WF4:1:1101:14309:6185__Fungi_ITS__E2_14__ITS	OTU_0295	0	0	0	0	0	0	0	0	0	0	0	0	0	0	0	0	0	0	0	0	0	0	0	0	0	0	0	0	3	0	0	0	0	0	0	0	0	0	0	0	0	0	0	0	0	0	0	0
NEW-M04195:163:000000000-D5WF4:1:1101:14354:2655__Fungi_ITS__Q1_5__ITS	OTU_0296	0	0	0	0	0	0	0	0	0	0	0	0	0	0	0	0	0	0	0	0	0	0	0	0	0	0	0	0	0	0	0	0	0	0	0	0	0	0	0	0	0	0	0	0	0	0	0	0
NEW-M04195:163:000000000-D5WF4:1:1101:14454:1698__Fungi_ITS__Q5_11__ITS	OTU_0297	0	0	0	0	0	0	0	0	0	0	0	0	0	0	0	0	0	0	0	0	0	0	0	0	0	0	0	0	0	0	0	0	0	0	0	0	0	0	0	0	0	0	0	0	0	0	0	0
NEW-M04195:163:000000000-D5WF4:1:1101:14497:5429__Fungi_ITS__E2_6__ITS	OTU_0298	0	0	0	0	0	0	0	0	0	0	0	0	0	0	0	0	0	0	0	6	0	0	0	0	0	0	0	0	0	0	0	0	0	0	0	0	0	0	0	0	0	0	0	0	0	0	0	0
NEW-M04195:163:000000000-D5WF4:1:1101:14575:19062__Fungi_ITS__Eu3_6__ITS	OTU_0299	0	0	0	0	0	0	0	0	0	0	0	0	0	0	0	0	0	0	0	0	0	0	0	0	0	0	0	0	0	0	0	0	0	0	0	0	0	0	0	0	0	0	0	0	0	0	0	0
NEW-M04195:163:000000000-D5WF4:1:1101:14624:10660__Fungi_ITS__Q6_9__ITS	OTU_0300	0	0	0	0	0	0	0	0	0	0	0	0	0	0	0	0	0	0	0	0	0	0	0	0	0	0	0	0	0	0	0	0	0	0	0	0	0	0	0	0	0	0	0	0	0	0	0	0
NEW-M04195:163:000000000-D5WF4:1:1101:14654:19337__Fungi_ITS__Eu4_5__ITS	OTU_0301	0	0	0	0	0	0	0	0	0	0	0	0	0	0	0	0	0	0	0	0	0	0	0	0	0	0	0	0	0	0	0	0	0	0	0	0	0	0	0	0	0	0	0	0	0	0	0	0
NEW-M04195:163:000000000-D5WF4:1:1101:14661:17875__Fungi_ITS__Q7_11__ITS	OTU_0302	0	0	0	0	0	0	0	0	0	0	0	0	0	0	0	0	0	0	0	0	0	0	0	0	0	0	0	0	0	0	0	0	0	0	0	0	0	0	0	0	0	0	0	0	0	0	0	0
NEW-M04195:163:000000000-D5WF4:1:1101:14697:7799__Fungi_ITS__Q9_22__ITS	OTU_0303	0	0	0	0	0	0	0	0	0	0	0	0	0	0	0	0	0	0	0	0	0	0	0	0	0	0	0	0	0	0	0	0	0	0	0	0	0	0	0	0	0	0	0	0	0	0	0	0
NEW-M04195:163:000000000-D5WF4:1:1101:14723:15099__Fungi_ITS__Q7_10__ITS	OTU_0304	0	0	0	0	0	0	0	0	0	0	0	0	0	0	0	0	0	0	0	0	0	0	0	0	0	0	0	0	0	0	0	0	0	0	0	0	0	0	0	0	0	0	0	0	0	0	0	0
NEW-M04195:163:000000000-D5WF4:1:1101:14751:27679__Fungi_ITS__Q10_7__ITS	OTU_0305	0	0	0	0	0	0	0	0	0	0	0	0	0	0	0	0	0	0	0	0	0	0	0	0	0	0	0	0	0	0	0	0	0	0	0	0	0	0	0	0	0	0	0	0	0	0	0	0
NEW-M04195:163:000000000-D5WF4:1:1101:14945:1960__Fungi_ITS__Q14_4__ITS	OTU_0306	0	0	0	0	0	0	0	0	0	0	0	0	0	0	0	0	0	0	0	0	0	0	0	0	0	0	0	0	0	0	0	0	0	0	0	0	0	0	0	0	0	0	0	0	0	0	0	0
NEW-M04195:163:000000000-D5WF4:1:1101:14986:16907__Fungi_ITS__Q14_10__ITS	OTU_0307	0	0	0	0	0	0	0	0	0	0	0	0	0	0	0	0	0	0	0	0	0	0	0	0	0	0	0	0	0	0	0	0	0	0	0	0	0	0	0	0	0	0	0	0	0	0	0	0
NEW-M04195:163:000000000-D5WF4:1:1101:15171:6162__Fungi_ITS__E19__ITS	OTU_0308	0	0	0	0	0	0	0	0	0	0	0	0	3	0	0	0	0	0	0	0	0	0	0	0	0	0	0	0	0	0	0	0	0	0	0	0	0	0	0	0	0	0	0	0	0	0	0	0
NEW-M04195:163:000000000-D5WF4:1:1101:15266:22907__Fungi_ITS__Q14_8__ITS	OTU_0309	0	0	0	0	0	0	0	0	0	0	0	0	0	0	0	0	0	0	0	0	0	0	0	0	0	0	0	0	0	0	0	0	0	0	0	0	0	0	0	0	0	0	0	0	0	0	0	0
NEW-M04195:163:000000000-D5WF4:1:1101:15338:21551__Fungi_ITS__E2_14__ITS	OTU_0310	0	0	0	0	0	0	0	0	0	0	0	0	0	0	0	0	0	0	0	0	0	0	0	0	0	0	0	0	47	0	0	0	0	0	0	0	0	0	0	0	0	0	0	0	0	0	0	0
NEW-M04195:163:000000000-D5WF4:1:1101:15358:10085__Fungi_ITS__Q6_1__ITS	OTU_0311	0	0	0	0	0	0	0	0	0	0	0	0	0	0	0	0	0	0	0	0	0	0	0	0	0	0	0	0	0	0	0	0	0	0	0	0	0	0	0	0	0	0	0	0	0	0	0	0
NEW-M04195:163:000000000-D5WF4:1:1101:15438:18722__Fungi_ITS__Q8_6__ITS	OTU_0312	0	0	0	0	0	0	0	0	0	0	0	0	0	0	0	0	0	0	0	0	0	0	0	0	0	0	0	0	0	0	0	0	0	0	0	0	0	0	0	0	0	0	0	0	0	0	0	0
NEW-M04195:163:000000000-D5WF4:1:1101:15538:23502__Fungi_ITS__Eu2_2__ITS	OTU_0313	0	0	0	0	0	0	0	0	0	0	0	0	0	0	0	0	0	0	0	0	0	0	0	0	0	0	0	0	0	0	0	0	0	0	0	0	0	0	0	0	0	0	0	0	0	0	0	0
NEW-M04195:163:000000000-D5WF4:1:1101:15622:11588__Fungi_ITS__Q9_11__ITS	OTU_0314	0	0	0	0	0	0	0	0	0	0	0	0	0	0	0	0	0	0	0	0	0	0	0	0	0	0	0	0	0	0	0	0	0	0	0	0	0	0	0	0	0	0	0	0	0	0	0	0
NEW-M04195:163:000000000-D5WF4:1:1101:15685:21213__Fungi_ITS__Q9_19__ITS	OTU_0315	0	0	0	0	0	0	0	0	0	0	0	0	0	0	0	0	0	0	0	0	0	0	0	0	0	0	0	0	0	0	0	0	0	0	0	0	0	0	0	0	0	0	0	0	0	0	0	0
NEW-M04195:163:000000000-D5WF4:1:1101:15819:14848__Fungi_ITS__Q2_14__ITS	OTU_0316	0	0	0	0	0	0	0	0	0	0	0	0	0	0	0	0	0	0	0	0	0	0	0	0	0	0	0	0	0	0	0	0	0	0	0	0	0	0	0	0	0	0	0	0	0	0	0	0
NEW-M04195:163:000000000-D5WF4:1:1101:15863:7586__Fungi_ITS__E19__ITS	OTU_0317	0	0	0	0	0	0	0	0	0	0	0	0	7	0	0	0	0	2	0	0	0	0	0	0	0	0	0	0	0	0	0	0	0	0	0	0	0	0	0	0	0	0	0	0	0	0	0	0
NEW-M04195:163:000000000-D5WF4:1:1101:15923:4996__Fungi_ITS__Q13_6__ITS	OTU_0318	0	0	0	0	0	0	0	0	0	0	0	0	0	0	0	0	0	0	0	0	0	0	0	0	0	0	0	0	0	0	0	0	0	0	0	0	0	0	0	0	0	0	0	0	0	0	0	0
NEW-M04195:163:000000000-D5WF4:1:1101:16040:13616__Fungi_ITS__E11__ITS	OTU_0319	0	0	0	0	0	0	0	0	2	0	0	0	0	0	0	0	0	0	0	0	0	0	0	0	0	0	0	0	0	0	0	0	0	0	0	0	0	0	0	0	0	0	0	0	0	0	0	0
NEW-M04195:163:000000000-D5WF4:1:1101:16072:13908__Fungi_ITS__Q12_11__ITS	OTU_0320	0	0	0	0	0	0	0	0	0	0	0	0	0	0	0	0	0	0	0	0	0	0	0	0	0	0	0	0	0	0	0	0	0	0	0	0	0	0	0	0	0	0	0	0	0	0	0	0
NEW-M04195:163:000000000-D5WF4:1:1101:16090:8140__Fungi_ITS__E23__ITS	OTU_0321	0	0	0	0	0	0	0	0	0	0	0	0	3	5	0	0	0	0	0	0	0	0	0	0	0	0	0	0	0	0	0	0	0	0	0	0	0	0	0	0	0	0	0	0	0	0	0	0
NEW-M04195:163:000000000-D5WF4:1:1101:16100:7837__Fungi_ITS__Q13_1__ITS	OTU_0322	0	0	0	0	0	0	0	0	0	0	0	0	0	0	0	0	0	0	0	0	0	0	0	0	0	0	0	0	0	0	0	0	0	0	0	0	0	0	0	0	0	0	0	0	0	0	0	0
NEW-M04195:163:000000000-D5WF4:1:1101:16169:3988__Fungi_ITS__Q9_8__ITS	OTU_0323	0	0	0	0	0	0	0	0	0	0	0	0	0	0	0	0	0	0	0	0	0	0	0	0	0	0	0	0	0	0	0	0	0	0	0	0	0	0	0	0	0	0	0	0	0	0	0	0
NEW-M04195:163:000000000-D5WF4:1:1101:16171:22359__Fungi_ITS__E2_14__ITS	OTU_0324	0	0	0	0	0	0	0	0	0	0	0	0	0	0	0	0	0	0	0	0	0	0	0	0	0	0	0	0	5	0	0	0	3	0	0	0	0	0	0	0	0	0	0	0	0	0	0	0
NEW-M04195:163:000000000-D5WF4:1:1101:16226:13926__Fungi_ITS__Q11_2__ITS	OTU_0325	0	0	0	0	0	0	0	0	0	0	0	0	0	0	0	0	0	0	0	0	0	0	0	0	0	0	0	0	0	0	0	0	0	0	0	0	0	0	0	0	0	0	0	0	0	0	0	0
NEW-M04195:163:000000000-D5WF4:1:1101:16244:12280__Fungi_ITS__Q3_13__ITS	OTU_0326	0	0	0	0	0	0	0	0	0	0	0	0	0	0	0	0	0	0	0	0	0	0	0	0	0	0	0	0	0	0	0	0	0	0	0	0	0	0	0	0	0	0	0	0	0	0	0	0
NEW-M04195:163:000000000-D5WF4:1:1101:16264:24009__Fungi_ITS__Q13_9__ITS	OTU_0327	0	0	0	0	0	0	0	0	0	0	0	0	0	0	0	0	0	0	0	0	0	0	0	0	0	0	0	0	0	0	0	0	0	0	0	0	0	0	0	0	0	0	0	0	0	0	0	0
NEW-M04195:163:000000000-D5WF4:1:1101:16302:25391__Fungi_ITS__E9__ITS	OTU_0328	0	0	0	0	0	0	3	0	0	0	0	0	0	0	0	0	0	0	0	0	0	0	0	0	0	0	0	0	0	0	0	0	0	0	0	0	0	0	0	0	0	0	0	0	0	0	0	0
NEW-M04195:163:000000000-D5WF4:1:1101:16320:13834__Fungi_ITS__E2_12__ITS	OTU_0329	0	0	0	0	0	0	0	0	0	0	0	0	0	0	0	0	0	0	0	0	0	0	0	0	0	0	3	0	0	0	0	0	0	0	0	0	0	0	0	0	0	0	0	0	0	0	0	0
NEW-M04195:163:000000000-D5WF4:1:1101:16342:18039__Fungi_ITS__E2_7__ITS	OTU_0330	0	0	0	0	0	0	0	0	0	0	0	0	0	0	0	0	0	0	0	0	4	0	0	0	0	0	0	0	0	0	0	0	0	0	0	0	0	0	0	0	0	0	0	0	0	0	0	0
NEW-M04195:163:000000000-D5WF4:1:1101:16368:23394__Fungi_ITS__Eu1_5__ITS	OTU_0331	0	0	0	0	0	0	0	0	0	0	0	0	0	0	0	0	0	0	0	0	0	0	0	0	0	0	0	0	0	0	0	0	0	0	0	0	0	0	0	0	0	0	0	0	0	0	0	0
NEW-M04195:163:000000000-D5WF4:1:1101:16418:8474__Fungi_ITS__Q3_13__ITS	OTU_0332	0	0	0	0	0	0	0	0	0	0	0	0	0	0	0	0	0	0	0	0	0	0	0	0	0	0	0	0	0	0	0	0	0	0	0	0	0	0	0	0	0	0	0	0	0	0	0	0
NEW-M04195:163:000000000-D5WF4:1:1101:16517:23344__Fungi_ITS__Q12_5__ITS	OTU_0333	0	0	0	0	0	0	0	0	0	0	0	0	0	0	0	0	0	0	0	0	0	0	0	0	0	0	0	0	0	0	0	0	0	0	0	0	0	0	0	0	0	0	0	0	0	0	0	0
NEW-M04195:163:000000000-D5WF4:1:1101:16563:22360__Fungi_ITS__Q9_6__ITS	OTU_0334	0	0	0	0	0	0	0	0	0	0	0	0	0	0	0	0	0	0	0	0	0	0	0	0	0	0	0	0	0	0	0	0	0	0	0	0	0	0	0	0	0	0	0	0	0	0	0	0
NEW-M04195:163:000000000-D5WF4:1:1101:16573:18860__Fungi_ITS__Q14_8__ITS	OTU_0335	0	0	0	0	0	0	0	0	0	0	0	0	0	0	0	0	0	0	0	0	0	0	0	0	0	0	0	0	0	0	0	0	0	0	0	0	0	0	0	0	0	0	0	0	0	0	0	0
NEW-M04195:163:000000000-D5WF4:1:1101:16741:12763__Fungi_ITS__Q9_12__ITS	OTU_0336	0	0	0	0	0	0	0	0	0	0	0	0	0	0	0	0	0	0	0	0	0	0	0	0	0	0	0	0	0	0	0	0	0	0	0	0	0	0	0	0	0	0	0	0	0	0	0	0
NEW-M04195:163:000000000-D5WF4:1:1101:16956:24006__Fungi_ITS__E2_6__ITS	OTU_0337	0	0	0	0	0	0	0	0	0	0	0	0	0	0	0	0	0	0	0	8	0	0	0	0	0	0	0	0	0	0	0	0	0	0	0	0	0	0	0	0	0	0	0	0	0	0	0	0
NEW-M04195:163:000000000-D5WF4:1:1101:17087:25349__Fungi_ITS__Q5_12__ITS	OTU_0338	0	0	0	0	0	0	0	0	0	0	0	0	0	0	0	0	0	0	0	0	0	0	0	0	0	0	0	0	0	0	0	0	0	0	0	0	0	0	0	0	0	0	0	0	0	0	0	0
NEW-M04195:163:000000000-D5WF4:1:1101:17097:3096__Fungi_ITS__Q9_4__ITS	OTU_0339	0	0	0	0	0	0	0	0	0	0	0	0	0	0	0	0	0	0	0	0	0	0	0	0	0	0	0	0	0	0	0	0	0	0	0	0	0	0	0	0	0	0	0	0	0	0	0	0
NEW-M04195:163:000000000-D5WF4:1:1101:17144:23297__Fungi_ITS__Q12_5__ITS	OTU_0340	0	0	0	0	0	0	0	0	0	0	0	0	0	0	0	0	0	0	0	0	0	0	0	0	0	0	0	0	0	0	0	0	0	0	0	0	0	0	0	0	0	0	0	0	0	0	0	0
NEW-M04195:163:000000000-D5WF4:1:1101:17187:2863__Fungi_ITS__Q3_3__ITS	OTU_0341	0	0	0	0	0	0	0	0	0	0	0	0	0	0	0	0	0	0	0	0	0	0	0	0	0	0	0	0	0	0	0	0	0	0	0	0	0	0	0	0	0	0	0	0	0	0	0	0
NEW-M04195:163:000000000-D5WF4:1:1101:17209:22643__Fungi_ITS__Q12_10__ITS	OTU_0342	0	0	0	0	0	0	0	0	0	0	0	0	0	0	0	0	0	0	0	0	0	0	0	0	0	0	0	0	0	0	0	0	0	0	0	0	0	0	0	0	0	0	0	0	0	0	0	0
NEW-M04195:163:000000000-D5WF4:1:1101:17267:14255__Fungi_ITS__Q11_2__ITS	OTU_0344	0	0	0	0	0	0	0	0	0	0	0	0	0	0	0	0	0	0	0	0	0	0	0	0	0	0	0	0	0	0	0	0	0	0	0	0	0	0	0	0	0	0	0	0	0	0	0	0
NEW-M04195:163:000000000-D5WF4:1:1101:17275:13227__Fungi_ITS__Q9_16__ITS	OTU_0345	0	0	0	0	0	0	0	0	0	0	0	0	0	0	0	0	0	0	0	0	0	0	0	0	0	0	0	0	0	0	0	0	0	0	0	0	0	0	0	0	0	0	0	0	0	0	0	0
NEW-M04195:163:000000000-D5WF4:1:1101:17291:2937__Fungi_ITS__Q10_3__ITS	OTU_0346	0	0	0	0	0	0	0	0	0	0	0	0	0	0	0	0	0	0	0	0	0	0	0	0	0	0	0	0	0	0	0	0	0	0	0	0	0	0	0	0	0	0	0	0	0	0	0	0
NEW-M04195:163:000000000-D5WF4:1:1101:17385:5138__Fungi_ITS__Q3_10__ITS	OTU_0347	0	0	0	0	0	0	0	0	0	0	0	0	0	0	0	0	0	0	0	0	0	0	0	0	0	0	0	0	0	0	0	0	0	0	0	0	0	0	0	0	0	0	0	0	0	0	0	0
NEW-M04195:163:000000000-D5WF4:1:1101:17394:11828__Fungi_ITS__Eu2_2__ITS	OTU_0348	0	0	0	0	0	0	0	0	0	0	0	0	0	0	0	0	0	0	0	0	0	0	0	0	0	0	0	0	0	0	0	0	0	0	0	0	0	0	0	0	0	0	0	0	0	0	0	0
NEW-M04195:163:000000000-D5WF4:1:1101:17501:12159__Fungi_ITS__Eu5_1__ITS	OTU_0349	0	0	0	0	0	0	0	0	0	0	0	0	0	0	0	0	0	0	0	0	0	0	0	0	0	0	0	0	0	0	0	0	0	0	0	0	0	0	0	0	0	0	0	0	0	0	0	0
NEW-M04195:163:000000000-D5WF4:1:1101:17543:3868__Fungi_ITS__E2_14__ITS	OTU_0350	0	0	0	0	0	0	0	0	0	0	0	0	0	0	0	0	0	0	0	0	0	0	0	0	0	0	0	0	7	0	0	0	0	0	0	0	0	0	0	0	0	0	0	0	0	0	0	0
NEW-M04195:163:000000000-D5WF4:1:1101:17653:7100__Fungi_ITS__Q12_3__ITS	OTU_0351	0	0	0	0	0	0	0	0	0	0	0	0	0	0	0	0	0	0	0	0	0	0	0	0	0	0	0	0	0	0	0	0	0	0	0	0	0	0	0	0	0	0	0	0	0	0	0	0
NEW-M04195:163:000000000-D5WF4:1:1101:17741:15871__Fungi_ITS__Eu4_3__ITS	OTU_0352	0	0	0	0	0	0	0	0	0	0	0	0	0	0	0	0	0	0	0	0	0	0	0	0	0	0	0	0	0	0	0	0	0	0	0	0	0	0	0	0	0	0	0	0	0	0	0	0
NEW-M04195:163:000000000-D5WF4:1:1101:17817:25095__Fungi_ITS__Q9_12__ITS	OTU_0353	0	0	0	0	0	0	0	0	0	0	0	0	0	0	0	0	0	0	0	0	0	0	0	0	0	0	0	0	0	0	0	0	0	0	0	0	0	0	0	0	0	0	0	0	0	0	0	0
NEW-M04195:163:000000000-D5WF4:1:1101:17825:22843__Fungi_ITS__E2_24__ITS	OTU_0354	0	0	0	0	0	0	3	0	0	0	0	0	0	0	0	0	0	0	0	0	0	0	0	0	0	0	0	0	0	0	0	0	0	0	0	0	4	0	0	0	0	0	0	0	0	0	0	0
NEW-M04195:163:000000000-D5WF4:1:1101:18049:5907__Fungi_ITS__Q11_4__ITS	OTU_0355	0	0	0	0	0	0	0	0	0	0	0	0	0	0	0	0	0	0	0	0	0	0	0	0	0	0	0	0	0	0	0	0	0	0	0	0	0	0	0	0	0	0	0	0	0	0	0	0
NEW-M04195:163:000000000-D5WF4:1:1101:18071:17838__Fungi_ITS__Q14_5__ITS	OTU_0356	0	0	0	0	0	0	0	0	0	0	0	0	0	0	0	0	0	0	0	0	0	0	0	0	0	0	0	0	0	0	0	0	0	0	0	0	0	0	0	0	0	0	0	0	0	0	0	0
NEW-M04195:163:000000000-D5WF4:1:1101:18077:16545__Fungi_ITS__Eu4_9__ITS	OTU_0357	0	0	0	0	0	0	0	0	0	0	0	0	0	0	0	0	0	0	0	0	0	0	0	0	0	0	0	0	0	0	0	0	0	0	0	0	0	0	0	0	0	0	0	0	0	0	0	0
NEW-M04195:163:000000000-D5WF4:1:1101:18174:11630__Fungi_ITS__Q14_4__ITS	OTU_0358	0	0	0	0	0	0	0	0	0	0	0	0	0	0	0	0	0	0	0	0	0	0	0	0	0	0	0	0	0	0	0	0	0	0	0	0	0	0	0	0	0	0	0	0	0	0	0	0
NEW-M04195:163:000000000-D5WF4:1:1101:18200:5554__Fungi_ITS__E2_4__ITS	OTU_0359	0	0	0	0	0	0	0	0	0	0	0	0	0	0	0	0	0	5	0	0	0	0	0	0	0	0	0	0	0	0	0	0	0	0	0	0	0	0	0	0	0	0	0	0	0	0	0	0
NEW-M04195:163:000000000-D5WF4:1:1101:18270:28641__Fungi_ITS__Q14_13__ITS	OTU_0361	0	0	0	0	0	0	0	0	0	0	0	0	0	0	0	0	0	0	0	0	0	0	0	0	0	0	0	0	0	0	0	0	0	0	0	0	0	0	0	0	0	0	0	0	0	0	0	0
NEW-M04195:163:000000000-D5WF4:1:1101:18375:12133__Fungi_ITS__E2_24__ITS	OTU_0362	0	0	0	0	0	0	5	0	6	0	0	0	0	0	0	0	0	0	0	0	0	0	0	0	0	0	0	0	4	0	0	0	0	0	0	0	10	0	0	0	0	0	0	0	0	0	0	0
NEW-M04195:163:000000000-D5WF4:1:1101:18405:16681__Fungi_ITS__Eu3_6__ITS	OTU_0363	0	0	0	0	0	0	0	0	0	0	0	0	0	0	0	0	0	0	0	0	0	0	0	0	0	0	0	0	0	0	0	0	0	0	0	0	0	0	0	0	0	0	0	0	0	0	0	0
NEW-M04195:163:000000000-D5WF4:1:1101:18410:12916__Fungi_ITS__E16__ITS	OTU_0364	0	0	0	0	0	0	0	0	0	0	3	0	0	0	0	0	0	0	0	0	0	0	0	0	0	0	0	0	0	0	0	0	0	0	0	0	0	0	0	0	0	0	0	0	0	0	0	0
NEW-M04195:163:000000000-D5WF4:1:1101:18528:25335__Fungi_ITS__E2_6__ITS	OTU_0365	0	0	0	0	0	0	0	0	0	0	0	0	0	0	0	0	0	0	0	4	0	0	0	0	0	0	0	0	0	0	0	0	0	0	0	0	0	0	0	0	0	0	0	0	0	0	2	0
NEW-M04195:163:000000000-D5WF4:1:1101:18692:1808__Fungi_ITS__Eu1_4__ITS	OTU_0366	0	0	0	0	0	0	0	0	0	0	0	0	0	0	0	0	0	0	0	0	0	0	0	0	0	0	0	0	0	0	0	0	0	0	0	0	0	0	0	0	0	0	0	0	0	0	0	0
NEW-M04195:163:000000000-D5WF4:1:1101:18946:18477__Fungi_ITS__Eu5_1__ITS	OTU_0367	0	0	0	0	0	0	0	0	0	0	0	0	0	0	0	0	0	0	0	0	0	0	0	0	0	0	0	0	0	0	0	0	0	0	0	0	0	0	0	0	0	0	0	0	0	0	0	0
NEW-M04195:163:000000000-D5WF4:1:1101:18951:3489__Fungi_ITS__Q14_11__ITS	OTU_0368	0	0	0	0	0	0	0	0	0	0	0	0	0	0	0	0	0	0	0	0	0	0	0	0	0	0	0	0	0	0	0	0	0	0	0	0	0	0	0	0	0	0	0	0	0	0	0	0
NEW-M04195:163:000000000-D5WF4:1:1101:18967:26205__Fungi_ITS__Eu1_6__ITS	OTU_0369	0	0	0	0	0	0	0	0	0	0	0	0	0	0	0	0	0	0	0	0	0	0	0	0	0	0	0	0	0	0	0	0	0	0	0	0	0	0	0	0	0	0	0	0	0	0	0	0
NEW-M04195:163:000000000-D5WF4:1:1101:19057:9785__Fungi_ITS__E23__ITS	OTU_0370	0	0	0	0	0	0	0	0	0	0	0	0	0	55	0	0	0	0	0	0	0	0	0	0	0	0	0	0	0	0	0	0	0	0	0	0	0	0	0	0	0	0	0	0	0	0	0	0
NEW-M04195:163:000000000-D5WF4:1:1101:19192:21002__Fungi_ITS__E2_5__ITS	OTU_0371	0	0	0	0	0	0	0	0	0	0	0	0	0	0	0	0	0	0	3	0	0	0	0	0	0	0	0	0	0	0	0	0	0	0	0	0	0	0	0	0	0	0	0	0	0	0	0	0
NEW-M04195:163:000000000-D5WF4:1:1101:19196:20574__Fungi_ITS__E10__ITS	OTU_0372	0	0	0	0	0	0	0	3	0	0	0	0	0	0	0	0	0	0	0	0	0	0	0	0	0	0	0	0	0	0	0	0	0	0	0	0	0	0	0	0	0	0	0	0	0	0	0	0
NEW-M04195:163:000000000-D5WF4:1:1101:19307:21828__Fungi_ITS__Q12_11__ITS	OTU_0373	0	0	0	0	0	0	0	0	0	0	0	0	0	0	0	0	0	0	0	0	0	0	0	0	0	0	0	0	0	0	0	0	0	0	0	0	0	0	0	0	0	0	0	0	0	0	0	0
NEW-M04195:163:000000000-D5WF4:1:1101:19337:20733__Fungi_ITS__E2_19__ITS	OTU_0374	0	0	0	0	0	0	0	0	0	0	0	0	0	0	0	0	0	0	0	0	0	0	0	0	0	0	0	0	0	0	0	0	0	4	0	0	0	0	0	0	0	0	0	0	0	0	0	0
NEW-M04195:163:000000000-D5WF4:1:1101:1940:12981__Fungi_ITS__Q12_5__ITS	OTU_0375	0	0	0	0	0	0	0	0	0	0	0	0	0	0	0	0	0	0	0	0	0	0	0	0	0	0	0	0	0	0	0	0	0	0	0	0	0	0	0	0	0	0	0	0	0	0	0	0
NEW-M04195:163:000000000-D5WF4:1:1101:19713:16995__Fungi_ITS__Eu3_6__ITS	OTU_0376	0	0	0	0	0	0	0	0	0	0	0	0	0	0	0	0	0	0	0	0	0	0	0	0	0	0	0	0	0	0	0	0	0	0	0	0	0	0	0	0	0	0	0	0	0	0	0	0
NEW-M04195:163:000000000-D5WF4:1:1101:19728:21882__Fungi_ITS__Q10_7__ITS	OTU_0377	0	0	0	0	0	0	0	0	0	0	0	0	0	0	0	0	0	0	0	0	0	0	0	0	0	0	0	0	0	0	0	0	0	0	0	0	0	0	0	0	0	0	0	0	0	0	0	0
NEW-M04195:163:000000000-D5WF4:1:1101:19750:8125__Fungi_ITS__E2_30__ITS	OTU_0378	0	0	0	0	0	0	0	0	0	0	0	0	0	0	0	0	0	0	0	0	0	0	0	0	0	0	0	0	0	0	0	0	0	0	0	0	0	0	4	0	0	0	0	0	0	0	0	0
NEW-M04195:163:000000000-D5WF4:1:1101:19941:3095__Fungi_ITS__E2_6__ITS	OTU_0379	0	0	0	0	0	0	0	0	0	0	0	0	0	0	0	0	0	0	0	3	0	0	0	0	0	0	0	0	0	0	0	0	0	0	0	0	0	0	0	0	0	0	0	0	0	0	0	0
NEW-M04195:163:000000000-D5WF4:1:1101:20176:7372__Fungi_ITS__Q14_5__ITS	OTU_0380	0	0	0	0	0	0	0	0	0	0	0	0	0	0	0	0	0	0	0	0	0	0	0	0	0	0	0	0	0	0	0	0	0	0	0	0	0	0	0	0	0	0	0	0	0	0	0	0
NEW-M04195:163:000000000-D5WF4:1:1101:20180:23337__Fungi_ITS__Eu4_5__ITS	OTU_0381	0	0	0	0	0	0	0	0	0	0	0	0	0	0	0	0	0	0	0	0	0	0	0	0	0	0	0	0	0	0	0	0	0	0	0	0	0	0	0	0	0	0	0	0	0	0	0	0
NEW-M04195:163:000000000-D5WF4:1:1101:20658:11206__Fungi_ITS__Eu4_5__ITS	OTU_0382	0	0	0	0	0	0	0	0	0	0	0	0	0	0	0	0	0	0	0	0	0	0	0	0	0	0	0	0	0	9	0	0	0	0	0	0	0	0	0	0	0	0	0	0	0	0	0	0
NEW-M04195:163:000000000-D5WF4:1:1101:20710:9959__Fungi_ITS__Q4_12__ITS	OTU_0383	0	0	0	0	0	0	0	0	0	0	0	0	0	0	0	0	0	0	0	0	0	0	0	0	0	0	0	0	0	0	0	0	0	0	0	0	0	0	0	0	0	0	0	0	0	0	0	0
NEW-M04195:163:000000000-D5WF4:1:1101:20978:7799__Fungi_ITS__Eu3_8__ITS	OTU_0384	0	0	0	0	0	0	0	0	0	0	0	0	0	0	0	0	0	0	0	0	0	0	0	0	0	0	0	0	0	0	0	0	0	0	0	0	0	0	0	0	0	0	0	0	0	0	0	0
NEW-M04195:163:000000000-D5WF4:1:1101:21003:7651__Fungi_ITS__E9__ITS	OTU_0385	0	0	0	0	0	0	6	0	4	0	0	0	0	0	0	0	0	0	0	0	0	0	0	0	0	0	0	0	0	0	0	0	0	0	0	0	0	0	0	0	0	0	0	0	0	0	0	0
NEW-M04195:163:000000000-D5WF4:1:1101:21165:15572__Fungi_ITS__Q10_7__ITS	OTU_0386	0	0	0	0	0	0	0	0	0	0	0	0	0	0	0	0	0	0	0	0	0	0	0	0	0	0	0	0	0	0	0	0	0	0	0	0	0	0	0	0	0	0	0	0	0	0	0	0
NEW-M04195:163:000000000-D5WF4:1:1101:21376:4516__Fungi_ITS__E2_6__ITS	OTU_0388	0	0	0	0	0	0	0	0	0	0	0	0	0	0	0	0	0	0	0	3	0	0	0	0	0	0	0	0	0	0	0	0	0	0	0	0	0	0	0	0	0	0	0	0	0	0	0	0
NEW-M04195:163:000000000-D5WF4:1:1101:21404:8778__Fungi_ITS__Eu4_7__ITS	OTU_0389	0	0	0	0	0	0	0	0	0	0	0	0	0	0	0	0	0	0	0	0	0	0	0	0	0	0	0	0	0	0	0	0	0	0	0	0	0	0	0	0	0	0	0	0	0	0	0	0
NEW-M04195:163:000000000-D5WF4:1:1101:21443:25398__Fungi_ITS__Q2_14__ITS	OTU_0390	0	0	0	0	0	0	0	0	0	0	0	0	0	0	0	0	0	0	0	0	0	0	0	0	0	0	0	0	0	0	0	0	0	0	0	0	0	0	0	0	0	0	0	0	0	0	0	0
NEW-M04195:163:000000000-D5WF4:1:1101:21470:3170__Fungi_ITS__Q2_5__ITS	OTU_0391	0	0	0	0	0	0	0	0	0	0	0	0	0	0	0	0	0	0	0	0	0	0	0	0	0	0	0	0	0	0	0	0	0	0	0	0	0	0	0	0	0	0	0	0	0	0	0	0
NEW-M04195:163:000000000-D5WF4:1:1101:21762:14877__Fungi_ITS__Eu2_2__ITS	OTU_0392	0	0	0	0	0	0	0	0	0	0	0	0	0	0	0	0	0	0	0	0	0	0	0	0	0	0	0	0	0	0	0	0	0	0	0	0	0	0	0	0	0	0	0	0	0	0	0	0
NEW-M04195:163:000000000-D5WF4:1:1101:21844:11503__Fungi_ITS__Eu1_6__ITS	OTU_0393	0	0	0	0	0	0	0	0	0	0	0	0	0	0	0	0	0	0	0	0	0	0	0	0	0	0	0	0	0	0	0	0	0	0	0	0	0	0	0	0	0	0	0	0	0	0	0	0
NEW-M04195:163:000000000-D5WF4:1:1101:21912:21017__Fungi_ITS__E2_5__ITS	OTU_0394	0	0	0	0	0	0	0	0	0	0	0	0	0	0	0	0	0	0	3	0	0	0	0	0	0	0	0	0	0	0	0	0	0	0	0	0	0	0	0	0	0	0	0	0	0	0	0	0
NEW-M04195:163:000000000-D5WF4:1:1101:21939:4384__Fungi_ITS__E2_14__ITS	OTU_0395	0	0	0	0	0	0	0	0	0	0	0	0	0	0	0	0	0	0	0	0	0	0	0	0	0	0	0	0	13	0	0	0	0	0	0	0	0	0	0	0	0	0	0	0	0	0	0	0
NEW-M04195:163:000000000-D5WF4:1:1101:22205:22633__Fungi_ITS__Q9_6__ITS	OTU_0397	0	0	0	0	0	0	0	0	0	0	0	0	0	0	0	0	0	0	0	0	0	0	0	0	0	0	0	0	0	0	0	0	0	0	0	0	0	0	0	0	0	0	0	0	0	0	0	0
NEW-M04195:163:000000000-D5WF4:1:1101:22308:17588__Fungi_ITS__Q2_2__ITS	OTU_0398	0	0	0	0	0	0	0	0	0	0	0	0	0	0	0	0	0	0	0	0	0	0	0	0	0	0	0	0	0	0	0	0	0	0	0	0	0	0	0	0	0	0	0	0	0	0	0	0
NEW-M04195:163:000000000-D5WF4:1:1101:22318:10850__Fungi_ITS__Q11_2__ITS	OTU_0399	0	0	0	0	0	0	0	0	0	0	0	0	0	0	0	0	0	0	0	0	0	0	0	0	0	0	0	0	0	0	0	0	0	0	0	0	0	0	0	0	0	0	0	0	0	0	0	0
NEW-M04195:163:000000000-D5WF4:1:1101:22342:13235__Fungi_ITS__Q6_4__ITS	OTU_0400	0	0	0	0	0	0	0	0	0	0	0	0	0	0	0	0	0	0	0	0	0	0	0	0	0	0	0	0	0	0	0	0	0	0	0	0	0	0	0	0	0	0	0	0	0	0	0	0
NEW-M04195:163:000000000-D5WF4:1:1101:22371:5704__Fungi_ITS__Q9_1__ITS	OTU_0401	0	0	0	0	0	0	0	0	0	0	0	0	0	0	0	0	0	0	0	0	0	0	0	0	0	0	0	0	0	0	0	0	0	0	0	0	0	0	0	0	0	0	0	0	0	0	0	0
NEW-M04195:163:000000000-D5WF4:1:1101:22417:6842__Fungi_ITS__Eu3_4__ITS	OTU_0402	0	0	0	0	0	0	0	0	0	0	0	0	0	0	0	0	0	0	0	0	0	0	0	0	0	0	0	0	0	0	0	0	0	0	0	0	0	0	0	0	0	0	0	0	0	0	0	0
NEW-M04195:163:000000000-D5WF4:1:1101:22567:20672__Fungi_ITS__Q2_18__ITS	OTU_0403	0	0	0	0	0	0	0	0	0	0	0	0	0	0	0	0	0	0	0	0	0	0	0	0	0	0	0	0	0	0	0	0	0	0	0	0	0	0	0	0	0	0	0	0	0	0	0	0
NEW-M04195:163:000000000-D5WF4:1:1101:22575:16252__Fungi_ITS__E2_16__ITS	OTU_0404	0	0	0	0	0	0	0	0	0	0	0	3	0	0	0	0	0	0	0	0	0	0	0	0	0	0	0	0	0	0	3	0	0	0	0	0	0	0	0	0	0	0	0	0	0	0	0	0
NEW-M04195:163:000000000-D5WF4:1:1101:22586:7301__Fungi_ITS__Q9_2__ITS	OTU_0405	0	0	0	0	0	0	0	0	0	0	0	0	0	0	0	0	0	0	0	0	0	0	0	0	0	0	0	0	0	0	0	0	0	0	0	0	0	0	0	0	0	0	0	0	0	0	0	0
NEW-M04195:163:000000000-D5WF4:1:1101:22822:14720__Fungi_ITS__E1__ITS	OTU_0406	3	0	3	0	0	0	0	0	0	0	0	0	0	0	0	0	0	0	0	0	0	0	0	0	0	0	0	0	0	0	0	0	0	0	0	0	0	0	0	0	0	0	0	0	0	0	0	0
NEW-M04195:163:000000000-D5WF4:1:1101:22982:16576__Fungi_ITS__Eu5_1__ITS	OTU_0407	0	0	0	0	0	0	0	0	0	0	0	0	0	0	0	0	0	0	0	0	0	0	0	0	0	0	0	0	0	0	0	0	0	0	0	0	0	0	0	0	0	0	0	0	0	0	0	0
NEW-M04195:163:000000000-D5WF4:1:1101:23027:24099__Fungi_ITS__Eu2_1__ITS	OTU_0408	0	0	0	0	0	0	0	0	0	0	0	0	0	0	0	0	0	0	0	0	0	0	0	0	0	0	0	0	0	0	0	0	0	0	0	0	0	0	0	0	0	0	0	0	0	0	0	0
NEW-M04195:163:000000000-D5WF4:1:1101:23086:12781__Fungi_ITS__E11__ITS	OTU_0409	0	0	0	0	0	0	0	0	3	0	0	0	0	0	0	0	0	0	0	0	0	0	0	0	0	0	0	0	0	0	0	0	0	0	0	0	0	0	0	0	0	0	0	0	0	0	0	0
NEW-M04195:163:000000000-D5WF4:1:1101:23160:12358__Fungi_ITS__Q2_16__ITS	OTU_0410	0	0	0	0	0	0	0	0	0	0	0	0	0	0	0	0	0	0	0	0	0	0	0	0	0	0	0	0	0	0	0	0	0	0	0	0	0	0	0	0	0	0	0	0	0	0	0	0
NEW-M04195:163:000000000-D5WF4:1:1101:23397:6739__Fungi_ITS__E16__ITS	OTU_0411	0	0	0	0	0	0	0	0	0	0	3	0	0	0	0	0	0	0	0	0	0	0	0	0	0	0	0	0	0	0	0	0	0	0	0	0	0	0	0	0	0	0	0	0	0	0	0	0
NEW-M04195:163:000000000-D5WF4:1:1101:23440:7021__Fungi_ITS__Eu3_4__ITS	OTU_0412	0	0	0	0	0	0	0	0	0	0	0	0	0	0	0	0	0	0	0	0	0	0	0	0	0	0	0	0	0	0	0	0	0	0	0	0	0	0	0	0	0	0	0	0	0	0	0	0
NEW-M04195:163:000000000-D5WF4:1:1101:23726:21309__Fungi_ITS__Eu1_6__ITS	OTU_0413	0	0	0	0	0	0	0	0	0	0	0	0	0	0	0	0	0	0	0	0	0	0	0	0	0	0	0	0	0	0	0	0	0	0	0	0	0	0	0	0	0	0	0	0	0	0	0	0
NEW-M04195:163:000000000-D5WF4:1:1101:23919:5733__Fungi_ITS__Q5_12__ITS	OTU_0414	0	0	0	0	0	0	0	0	0	0	0	0	0	0	0	0	0	0	0	0	0	0	0	0	0	0	0	0	0	0	0	0	0	0	0	0	0	0	0	0	0	0	0	0	0	0	0	0
NEW-M04195:163:000000000-D5WF4:1:1101:24116:12116__Fungi_ITS__E2_16__ITS	OTU_0415	0	0	0	0	0	0	0	0	0	0	0	0	0	0	0	0	0	0	0	0	0	0	0	0	0	0	0	0	0	0	3	3	0	0	0	0	0	0	0	0	0	0	0	0	0	0	0	0
NEW-M04195:163:000000000-D5WF4:1:1101:24176:20147__Fungi_ITS__Eu2_5__ITS	OTU_0416	0	0	0	0	0	0	0	0	0	0	0	0	0	0	0	0	0	0	0	0	0	0	0	0	0	0	0	0	0	0	0	0	0	0	0	0	0	0	0	0	0	0	0	0	0	0	0	0
NEW-M04195:163:000000000-D5WF4:1:1101:24309:13762__Fungi_ITS__Q12_5__ITS	OTU_0417	0	0	0	0	0	0	0	0	0	0	0	0	0	0	0	0	0	0	0	0	0	0	0	0	0	0	0	0	0	0	0	0	0	0	0	0	0	0	0	0	0	0	0	0	0	0	0	0
NEW-M04195:163:000000000-D5WF4:1:1101:24666:14459__Fungi_ITS__E2_8__ITS	OTU_0418	0	0	0	0	0	0	0	0	0	0	0	0	0	0	0	0	0	0	0	0	0	3	0	0	0	0	0	0	0	0	0	0	0	0	0	0	0	0	0	0	0	0	0	0	0	0	0	0
NEW-M04195:163:000000000-D5WF4:1:1101:24960:20331__Fungi_ITS__Eu3_1__ITS	OTU_0419	0	0	0	0	0	0	0	0	0	0	0	0	0	0	0	0	0	0	0	0	0	0	0	0	0	0	0	0	0	0	0	0	0	0	0	0	0	0	0	0	0	0	0	0	0	0	0	0
NEW-M04195:163:000000000-D5WF4:1:1101:24964:10167__Fungi_ITS__Q14_13__ITS	OTU_0420	0	0	0	0	0	0	0	0	0	0	0	0	0	0	0	0	0	0	0	0	0	0	0	0	0	0	0	0	0	0	0	0	0	0	0	0	0	0	0	0	0	0	0	0	0	0	0	0
NEW-M04195:163:000000000-D5WF4:1:1101:24995:18146__Fungi_ITS__Q5_12__ITS	OTU_0421	0	0	0	0	0	0	0	0	0	0	0	0	0	0	0	0	0	0	0	0	0	0	0	0	0	0	0	0	0	0	0	0	0	0	0	0	0	0	0	0	0	0	0	0	0	0	0	0
NEW-M04195:163:000000000-D5WF4:1:1101:25201:16742__Fungi_ITS__Q4_9__ITS	OTU_0422	0	0	0	0	0	0	0	0	0	0	0	0	0	0	0	0	0	0	0	0	0	0	0	0	0	0	0	0	0	0	0	0	0	0	0	0	0	0	0	0	0	0	0	0	0	0	0	0
NEW-M04195:163:000000000-D5WF4:1:1101:25285:14346__Fungi_ITS__Q7_11__ITS	OTU_0423	0	0	0	0	0	0	0	0	0	0	0	0	0	0	0	0	0	0	0	0	0	0	0	0	0	0	0	0	0	0	0	0	0	0	0	0	0	0	0	0	0	0	0	0	0	0	0	0
NEW-M04195:163:000000000-D5WF4:1:1101:25298:7155__Fungi_ITS__Q3_8__ITS	OTU_0424	0	0	0	0	0	0	0	0	0	0	0	0	0	0	0	0	0	0	0	0	0	0	0	0	0	0	0	0	0	0	0	0	0	0	0	0	0	0	0	0	0	0	0	0	0	0	0	0
NEW-M04195:163:000000000-D5WF4:1:1101:25377:9087__Fungi_ITS__E19__ITS	OTU_0425	0	0	0	0	0	0	0	0	0	0	0	0	34	0	0	0	0	0	0	0	0	0	0	0	0	0	0	0	0	0	0	0	0	0	0	0	0	0	0	0	0	0	0	0	0	0	0	0
NEW-M04195:163:000000000-D5WF4:1:1101:25569:22757__Fungi_ITS__Q9_16__ITS	OTU_0426	0	0	0	0	0	0	0	0	0	0	0	0	0	0	0	0	0	0	0	0	0	0	0	0	0	0	0	0	0	0	0	0	0	0	0	0	0	0	0	0	0	0	0	0	0	0	0	0
NEW-M04195:163:000000000-D5WF4:1:1101:25654:8198__Fungi_ITS__Q5_11__ITS	OTU_0427	0	0	0	0	0	0	0	0	0	0	0	0	0	0	0	0	0	0	0	0	0	0	0	0	0	0	0	0	0	0	0	0	0	0	0	0	0	0	0	0	0	0	0	0	0	0	0	0
NEW-M04195:163:000000000-D5WF4:1:1101:25800:10958__Fungi_ITS__E19__ITS	OTU_0428	0	0	0	0	0	0	0	0	0	0	0	0	18	10	0	0	0	0	0	0	0	0	0	0	0	0	0	0	0	0	0	0	0	0	0	0	0	0	0	0	0	0	0	0	0	0	0	0
NEW-M04195:163:000000000-D5WF4:1:1101:25813:6588__Fungi_ITS__Q12_9__ITS	OTU_0429	0	0	0	0	0	0	0	0	0	0	0	0	0	0	0	0	0	0	0	0	0	0	0	0	0	0	0	0	0	0	0	0	0	0	0	0	0	0	0	0	0	0	0	0	0	0	0	0
NEW-M04195:163:000000000-D5WF4:1:1101:26327:10250__Fungi_ITS__Eu4_5__ITS	OTU_0430	0	0	0	0	0	0	0	0	0	0	0	0	0	0	0	0	0	0	0	0	0	0	0	0	0	0	0	0	0	0	0	0	0	0	0	0	0	0	0	0	0	0	0	0	0	0	0	0
NEW-M04195:163:000000000-D5WF4:1:1101:26580:16536__Fungi_ITS__E2_24__ITS	OTU_0431	0	0	0	0	0	0	5	0	0	0	0	0	0	0	0	0	0	0	0	0	0	0	0	0	0	0	0	0	0	0	0	0	0	0	0	0	12	0	0	0	0	0	0	0	0	0	0	0
NEW-M04195:163:000000000-D5WF4:1:1101:26590:19455__Fungi_ITS__Q4_11__ITS	OTU_0432	0	0	0	0	0	0	0	0	0	0	0	0	0	0	0	0	0	0	0	0	0	0	0	0	0	0	0	0	0	0	0	0	0	0	0	0	0	0	0	0	0	0	0	0	0	0	0	0
NEW-M04195:163:000000000-D5WF4:1:1101:26661:9092__Fungi_ITS__Eu4_9__ITS	OTU_0433	0	0	0	0	0	0	0	0	0	0	0	0	0	0	0	0	0	0	0	0	0	0	0	0	0	0	0	0	0	0	0	0	0	0	0	0	0	0	0	0	0	0	0	0	0	0	0	0
NEW-M04195:163:000000000-D5WF4:1:1101:26668:17984__Fungi_ITS__Q13_9__ITS	OTU_0434	0	0	0	0	0	0	0	0	0	0	0	0	0	0	0	0	0	0	0	0	0	0	0	0	0	0	0	0	0	0	0	0	0	0	0	0	0	0	0	0	0	0	0	0	0	0	0	0
NEW-M04195:163:000000000-D5WF4:1:1101:26946:12774__Fungi_ITS__Q9_13__ITS	OTU_0435	0	0	0	0	0	0	0	0	0	0	0	0	0	0	0	0	0	0	0	0	0	0	0	0	0	0	0	0	0	0	0	0	0	0	0	0	0	0	0	0	0	0	0	0	0	0	0	0
NEW-M04195:163:000000000-D5WF4:1:1101:27045:21410__Fungi_ITS__Q9_11__ITS	OTU_0436	0	0	0	0	0	0	0	0	0	0	0	0	0	0	0	0	0	0	0	0	0	0	0	0	0	0	0	0	0	0	0	0	0	0	0	0	0	0	0	0	0	0	0	0	0	0	0	0
NEW-M04195:163:000000000-D5WF4:1:1101:28281:13291__Fungi_ITS__Q9_11__ITS	OTU_0437	0	0	0	0	0	0	0	0	0	0	0	0	0	0	0	0	0	0	0	0	0	0	0	0	0	0	0	0	0	0	0	0	0	0	0	0	0	0	0	0	0	0	0	0	0	0	0	0
NEW-M04195:163:000000000-D5WF4:1:1101:3516:13080__Fungi_ITS__Q2_16__ITS	OTU_0438	0	0	0	0	0	0	0	0	0	0	0	0	0	0	0	0	0	0	0	0	0	0	0	0	0	0	0	0	0	0	0	0	0	0	0	0	0	0	0	0	0	0	0	0	0	0	0	0
NEW-M04195:163:000000000-D5WF4:1:1101:3754:13009__Fungi_ITS__E19__ITS	OTU_0439	0	0	0	0	0	0	0	0	0	0	0	0	6	0	0	0	0	0	0	0	0	0	0	0	0	0	0	0	0	0	0	0	0	0	0	0	0	0	0	0	0	0	0	0	0	0	0	0
NEW-M04195:163:000000000-D5WF4:1:1101:4146:13388__Fungi_ITS__Q2_2__ITS	OTU_0440	0	0	0	0	0	0	0	0	0	0	0	0	0	0	0	0	0	0	0	0	0	0	0	0	0	0	0	0	0	0	0	0	0	0	0	0	0	0	0	0	0	0	0	0	0	0	0	0
NEW-M04195:163:000000000-D5WF4:1:1101:4522:14690__Fungi_ITS__Q6_1__ITS	OTU_0441	0	0	0	0	0	0	0	0	0	0	0	0	0	0	0	0	0	0	0	0	0	0	0	0	0	0	0	0	0	0	0	0	0	0	0	0	0	0	0	0	0	0	0	0	0	0	0	0
NEW-M04195:163:000000000-D5WF4:1:1101:4551:8338__Fungi_ITS__Eu4_4__ITS	OTU_0442	0	0	0	0	0	0	0	0	0	0	0	0	0	0	0	0	0	0	0	0	0	0	0	0	0	0	0	0	0	0	0	0	0	0	0	0	0	0	0	0	0	0	0	0	0	0	0	0
NEW-M04195:163:000000000-D5WF4:1:1101:5563:11933__Fungi_ITS__E2_18__ITS	OTU_0443	0	0	0	0	0	0	0	0	0	0	0	0	0	0	0	0	0	0	0	0	0	0	0	0	0	0	0	0	0	0	0	0	4	0	0	0	0	0	0	0	0	0	0	0	0	0	0	0
NEW-M04195:163:000000000-D5WF4:1:1101:5720:18669__Fungi_ITS__Eu4_7__ITS	OTU_0444	0	0	0	0	0	0	0	0	0	0	0	0	0	0	0	0	0	0	0	0	0	0	0	0	0	0	0	0	0	0	0	0	0	0	0	0	0	0	0	0	0	0	0	0	0	0	0	0
NEW-M04195:163:000000000-D5WF4:1:1101:5854:21587__Fungi_ITS__E2_12__ITS	OTU_0445	0	0	0	0	0	0	0	0	0	0	0	0	0	0	0	0	0	0	0	0	0	0	0	0	0	0	6	0	0	0	0	0	0	0	0	0	0	0	0	0	0	0	0	0	0	0	0	0
NEW-M04195:163:000000000-D5WF4:1:1101:6145:8354__Fungi_ITS__Q3_2__ITS	OTU_0446	0	0	0	0	0	0	0	0	0	0	0	0	0	0	0	0	0	0	0	0	0	0	0	0	0	0	0	0	0	0	0	0	0	0	0	0	0	0	0	0	0	0	0	0	0	0	0	0
NEW-M04195:163:000000000-D5WF4:1:1101:6294:8470__Fungi_ITS__Q9_2__ITS	OTU_0447	0	0	0	0	0	0	0	0	0	0	0	0	0	0	0	0	0	0	0	0	0	0	0	0	0	0	0	0	0	0	0	0	0	0	0	0	0	0	0	0	0	0	0	0	0	0	0	0
NEW-M04195:163:000000000-D5WF4:1:1101:6555:11524__Fungi_ITS__Q1_5__ITS	OTU_0448	0	0	0	0	0	0	0	0	0	0	0	0	0	0	0	0	0	0	0	0	0	0	0	0	0	0	0	0	0	0	0	0	0	0	0	0	0	0	0	0	0	0	0	0	0	0	0	0
NEW-M04195:163:000000000-D5WF4:1:1101:6657:9739__Fungi_ITS__E2_24__ITS	OTU_0449	0	0	0	0	0	0	0	0	0	0	0	0	0	0	0	0	0	0	0	0	0	0	0	0	0	0	0	0	0	0	0	0	0	0	0	0	5	0	0	0	0	0	0	0	0	0	0	0
NEW-M04195:163:000000000-D5WF4:1:1101:7014:20858__Fungi_ITS__Eu3_6__ITS	OTU_0450	0	0	0	0	0	0	0	0	0	0	0	0	0	0	0	0	0	0	0	0	0	0	0	0	0	0	0	0	0	0	0	0	0	0	0	0	0	0	0	0	0	0	0	0	0	0	0	0
NEW-M04195:163:000000000-D5WF4:1:1101:7342:17454__Fungi_ITS__Q2_4__ITS	OTU_0451	0	0	0	0	0	0	0	0	0	0	0	0	0	0	0	0	0	0	0	0	0	0	0	0	0	0	0	0	0	0	0	0	0	0	0	0	0	0	0	0	0	0	0	0	0	0	0	0
NEW-M04195:163:000000000-D5WF4:1:1101:7555:9930__Fungi_ITS__Q11_2__ITS	OTU_0452	0	0	0	0	0	0	0	0	0	0	0	0	0	0	0	0	0	0	0	0	0	0	0	0	0	0	0	0	0	0	0	0	0	0	0	0	0	0	0	0	0	0	0	0	0	0	0	0
NEW-M04195:163:000000000-D5WF4:1:1101:7640:13963__Fungi_ITS__E7__ITS	OTU_0453	0	0	0	0	0	4	0	0	0	0	0	0	0	0	0	0	0	0	0	0	0	0	0	0	0	0	0	0	0	0	0	0	0	0	0	0	0	0	0	0	0	0	0	0	0	0	0	0
NEW-M04195:163:000000000-D5WF4:1:1101:8056:16397__Fungi_ITS__Eu3_4__ITS	OTU_0454	0	0	0	0	0	0	0	0	0	0	0	0	0	0	0	0	0	0	0	0	0	0	0	0	0	0	0	0	0	0	0	0	0	0	0	0	0	0	0	0	0	0	0	0	0	0	0	0
NEW-M04195:163:000000000-D5WF4:1:1101:8105:4206__Fungi_ITS__E19__ITS	OTU_0455	0	0	0	0	0	0	0	0	0	0	0	0	6	0	0	0	0	0	0	0	0	0	0	0	0	0	0	0	0	0	0	0	0	0	0	0	0	0	0	0	0	0	0	0	0	0	0	0
NEW-M04195:163:000000000-D5WF4:1:1101:8281:18609__Fungi_ITS__Q9_8__ITS	OTU_0456	0	0	0	0	0	0	0	0	0	0	0	0	0	0	0	0	0	0	0	0	0	0	0	0	0	0	0	0	0	0	0	0	0	0	0	0	0	0	0	0	0	0	0	0	0	0	0	0
NEW-M04195:163:000000000-D5WF4:1:1101:8548:5998__Fungi_ITS__Eu1_6__ITS	OTU_0457	0	0	0	0	0	0	0	0	0	0	0	0	0	0	0	0	0	0	0	0	0	0	0	0	0	0	0	0	0	0	0	0	0	0	0	0	0	0	0	0	0	0	0	0	0	0	0	0
NEW-M04195:163:000000000-D5WF4:1:1101:8670:12410__Fungi_ITS__E2_8__ITS	OTU_0458	0	0	0	0	0	0	0	0	0	0	0	0	0	0	0	0	0	0	0	0	3	2	0	0	0	0	0	0	0	0	0	0	0	0	0	0	0	0	0	0	0	0	0	0	0	0	0	0
NEW-M04195:163:000000000-D5WF4:1:1101:8724:13475__Fungi_ITS__E19__ITS	OTU_0459	0	0	0	0	0	0	0	0	0	0	0	0	3	0	0	0	0	0	0	0	0	0	0	0	0	0	0	0	0	0	0	0	0	0	0	0	0	0	0	0	0	0	0	0	0	0	0	0
NEW-M04195:163:000000000-D5WF4:1:1101:8765:9949__Fungi_ITS__Q13_9__ITS	OTU_0460	0	0	0	0	0	0	0	0	0	0	0	0	0	0	0	0	0	0	0	0	0	0	0	0	0	0	0	0	0	0	0	0	0	0	0	0	0	0	0	0	0	0	0	0	0	0	0	0
NEW-M04195:163:000000000-D5WF4:1:1101:9005:10978__Fungi_ITS__Q7_10__ITS	OTU_0461	0	0	0	0	0	0	0	0	0	0	0	0	0	0	0	0	0	0	0	0	0	0	0	0	0	0	0	0	0	0	0	0	0	0	0	0	0	0	0	0	0	0	0	0	0	0	0	0
NEW-M04195:163:000000000-D5WF4:1:1101:9131:20765__Fungi_ITS__Eu1_1__ITS	OTU_0462	0	0	0	0	0	0	0	0	0	0	0	0	0	0	0	0	0	0	0	0	0	0	0	0	0	0	0	0	0	0	0	0	0	0	0	0	0	0	0	0	0	0	0	0	0	0	0	0
NEW-M04195:163:000000000-D5WF4:1:1101:9259:20968__Fungi_ITS__E2_6__ITS	OTU_0463	0	0	0	0	0	0	0	0	0	0	0	0	0	0	0	0	0	0	0	3	0	0	0	0	0	0	0	0	0	0	0	0	0	0	0	0	0	0	0	0	0	0	0	0	0	0	0	0
NEW-M04195:163:000000000-D5WF4:1:1101:9282:24033__Fungi_ITS__E2__ITS	OTU_0464	0	48	0	0	0	0	0	0	0	0	0	0	0	0	0	0	0	0	0	0	0	0	0	0	0	0	0	0	0	0	0	0	0	0	0	0	0	0	0	0	0	0	0	0	0	0	0	0
NEW-M04195:163:000000000-D5WF4:1:1101:9307:27385__Fungi_ITS__Eu4_3__ITS	OTU_0466	0	0	0	0	0	0	0	0	0	0	0	0	0	0	0	0	0	0	0	0	0	0	0	0	0	0	0	0	0	0	0	0	0	0	0	0	0	0	0	0	0	0	0	0	0	0	0	0
NEW-M04195:163:000000000-D5WF4:1:1101:9510:6149__Fungi_ITS__Q14_8__ITS	OTU_0467	0	0	0	0	0	0	0	0	0	0	0	0	0	0	0	0	0	0	0	0	0	0	0	0	0	0	0	0	0	0	0	0	0	0	0	0	0	0	0	0	0	0	0	0	0	0	0	0
NEW-M04195:163:000000000-D5WF4:1:1101:9681:10349__Fungi_ITS__E2_24__ITS	OTU_0468	0	0	0	0	0	0	0	0	0	0	0	0	0	0	0	0	0	0	0	0	0	0	0	0	0	0	0	0	0	0	0	0	0	0	0	0	3	0	0	0	0	0	0	0	0	0	0	0
NEW-M04195:163:000000000-D5WF4:1:1101:9809:20946__Fungi_ITS__Q8_2__ITS	OTU_0469	0	0	0	0	0	0	0	0	0	0	0	0	0	0	0	0	0	0	0	0	0	0	0	0	0	0	0	0	0	0	0	0	0	0	0	0	0	0	0	0	0	0	0	0	0	0	0	0
NEW-M04195:163:000000000-D5WF4:1:1101:9970:15067__Fungi_ITS__Q13_9__ITS	OTU_0470	0	0	0	0	0	0	0	0	0	0	0	0	0	0	0	0	0	0	0	0	0	0	0	0	0	0	0	0	0	0	0	0	0	0	0	0	0	0	0	0	0	0	0	0	0	0	0	0
NEW-M04195:163:000000000-D5WF4:1:1101:9993:10571__Fungi_ITS__Q3_6__ITS	OTU_0471	0	0	0	0	0	0	0	0	0	0	0	0	0	0	0	0	0	0	0	0	0	0	0	0	0	0	0	0	0	0	0	0	0	0	0	0	0	0	0	0	0	0	0	0	0	0	0	0
NEW-M04195:163:000000000-D5WF4:1:1102:10077:19296__Fungi_ITS__Eu5_3__ITS	OTU_0472	0	0	0	0	0	0	0	0	0	0	0	0	0	0	0	0	0	0	0	0	0	0	0	0	0	0	0	0	0	0	0	0	0	0	0	0	0	0	0	0	0	0	0	0	0	0	0	0
NEW-M04195:163:000000000-D5WF4:1:1102:10266:10742__Fungi_ITS__Q12_5__ITS	OTU_0473	0	0	0	0	0	0	0	0	0	0	0	0	0	0	0	0	0	0	0	0	0	0	0	0	0	0	0	0	0	0	0	0	0	0	0	0	0	0	0	0	0	0	0	0	0	0	0	0
NEW-M04195:163:000000000-D5WF4:1:1102:10324:6844__Fungi_ITS__Eu3_6__ITS	OTU_0474	0	0	0	0	0	0	0	0	0	0	0	0	0	0	0	0	0	0	0	0	0	0	0	0	0	0	0	0	0	0	0	0	0	0	0	0	0	0	0	0	0	0	0	0	0	0	0	0
NEW-M04195:163:000000000-D5WF4:1:1102:10418:23426__Fungi_ITS__Q2_5__ITS	OTU_0475	0	0	0	0	0	0	0	0	0	0	0	0	0	0	0	0	0	0	0	0	0	0	0	0	0	0	0	0	0	0	0	0	0	0	0	0	0	0	0	0	0	0	0	0	0	0	0	0
NEW-M04195:163:000000000-D5WF4:1:1102:11496:2176__Fungi_ITS__Eu3_8__ITS	OTU_0476	0	0	0	0	0	0	0	0	0	0	0	0	0	0	0	0	0	0	0	0	0	0	0	0	0	0	0	0	0	0	0	0	0	0	0	0	0	0	0	0	0	0	0	0	0	0	0	0
NEW-M04195:163:000000000-D5WF4:1:1102:11583:3693__Fungi_ITS__E16__ITS	OTU_0477	0	0	0	0	0	0	0	0	0	0	3	0	0	0	0	0	0	0	0	0	0	0	0	0	0	0	0	0	0	0	0	0	0	0	0	0	0	0	0	0	0	0	0	0	0	0	0	0
NEW-M04195:163:000000000-D5WF4:1:1102:11585:10958__Fungi_ITS__Eu5_1__ITS	OTU_0478	0	0	0	0	0	0	0	0	0	0	0	0	0	0	0	0	0	0	0	0	0	0	0	0	0	0	0	0	0	0	0	0	0	0	0	0	0	0	0	0	0	0	0	0	0	0	0	0
NEW-M04195:163:000000000-D5WF4:1:1102:11608:19601__Fungi_ITS__Q7_11__ITS	OTU_0479	0	0	0	0	0	0	0	0	0	0	0	0	0	0	0	0	0	0	0	0	0	0	0	0	0	0	0	0	0	0	0	0	0	0	0	0	0	0	0	0	0	0	0	0	0	0	0	0
NEW-M04195:163:000000000-D5WF4:1:1102:11652:16844__Fungi_ITS__Q9_11__ITS	OTU_0480	0	0	0	0	0	0	0	0	0	0	0	0	0	0	0	0	0	0	0	0	0	0	0	0	0	0	0	0	0	0	0	0	0	0	0	0	0	0	0	0	0	0	0	0	0	0	0	0
NEW-M04195:163:000000000-D5WF4:1:1102:12036:6236__Fungi_ITS__E19__ITS	OTU_0481	0	0	0	0	0	0	0	0	0	0	0	0	3	0	0	0	0	0	0	0	0	0	0	0	0	0	0	0	0	0	0	0	0	0	0	0	0	0	0	0	0	0	0	0	0	0	0	0
NEW-M04195:163:000000000-D5WF4:1:1102:12158:7735__Fungi_ITS__Q2_14__ITS	OTU_0482	0	0	0	0	0	0	0	0	0	0	0	0	0	0	0	0	0	0	0	0	0	0	0	0	0	0	0	0	0	0	0	0	0	0	0	0	0	0	0	0	0	0	0	0	0	0	0	0
NEW-M04195:163:000000000-D5WF4:1:1102:12476:18026__Fungi_ITS__Q12_10__ITS	OTU_0483	0	0	0	0	0	0	0	0	0	0	0	0	0	0	0	0	0	0	0	0	0	0	0	0	0	0	0	0	0	0	0	0	0	0	0	0	0	0	0	0	0	0	0	0	0	0	0	0
NEW-M04195:163:000000000-D5WF4:1:1102:12535:22025__Fungi_ITS__Q9_11__ITS	OTU_0484	0	0	0	0	0	0	0	0	0	0	0	0	0	0	0	0	0	0	0	0	0	0	0	0	0	0	0	0	0	0	0	0	0	0	0	0	0	0	0	0	0	0	0	0	0	0	0	0
NEW-M04195:163:000000000-D5WF4:1:1102:12705:6846__Fungi_ITS__E19__ITS	OTU_0485	0	0	0	0	0	0	0	0	0	0	0	0	3	0	0	0	0	0	0	0	0	0	0	0	0	0	0	0	0	0	0	0	0	0	0	0	0	0	0	0	0	0	0	0	0	0	0	0
NEW-M04195:163:000000000-D5WF4:1:1102:12814:10968__Fungi_ITS__E2_6__ITS	OTU_0486	0	0	0	0	0	0	0	0	0	0	0	0	0	0	0	0	0	0	0	3	0	0	0	0	0	0	0	0	0	0	0	0	0	0	0	0	0	0	0	0	0	0	0	0	0	0	0	0
NEW-M04195:163:000000000-D5WF4:1:1102:13141:18371__Fungi_ITS__Eu4_8__ITS	OTU_0487	0	0	0	0	0	0	0	0	0	0	0	0	0	0	0	0	0	0	0	0	0	0	0	0	0	0	0	0	0	0	0	0	0	0	0	0	0	0	0	0	0	0	0	0	0	0	0	0
NEW-M04195:163:000000000-D5WF4:1:1102:14085:13172__Fungi_ITS__E2_12__ITS	OTU_0488	0	0	0	0	0	0	0	0	0	3	0	0	0	0	0	0	0	0	0	0	0	0	0	0	0	0	0	0	0	0	0	0	0	0	0	0	0	0	0	0	0	0	0	0	0	0	0	0
NEW-M04195:163:000000000-D5WF4:1:1102:14422:20121__Fungi_ITS__Eu3_8__ITS	OTU_0490	0	0	0	0	0	0	0	0	0	0	0	0	0	0	0	0	0	0	0	0	0	0	0	0	0	0	0	0	0	0	0	0	0	0	0	0	0	0	0	0	0	0	0	0	0	0	0	0
NEW-M04195:163:000000000-D5WF4:1:1102:14628:16953__Fungi_ITS__Q3_7__ITS	OTU_0491	0	0	0	0	0	0	0	0	0	0	0	0	0	0	0	0	0	0	0	0	0	0	0	0	0	0	0	0	0	0	0	0	0	0	0	0	0	0	0	0	0	0	0	0	0	0	0	0
NEW-M04195:163:000000000-D5WF4:1:1102:14954:5104__Fungi_ITS__Q2_5__ITS	OTU_0492	0	0	0	0	0	0	0	0	0	0	0	0	0	0	0	0	0	0	0	0	0	0	0	0	0	0	0	0	0	0	0	0	0	0	0	0	0	0	0	0	0	0	0	0	0	0	0	0
NEW-M04195:163:000000000-D5WF4:1:1102:15157:4460__Fungi_ITS__Q3_3__ITS	OTU_0493	0	0	0	0	0	0	0	0	0	0	0	0	0	0	0	0	0	0	0	0	0	0	0	0	0	0	0	0	0	0	0	0	0	0	0	0	0	0	0	0	0	0	0	0	0	0	0	0
NEW-M04195:163:000000000-D5WF4:1:1102:15184:6917__Fungi_ITS__E2_19__ITS	OTU_0494	0	0	0	0	0	0	0	0	0	0	0	0	0	0	0	0	0	0	0	0	0	0	0	0	0	0	0	0	0	0	0	0	0	4	0	0	0	0	0	0	0	0	0	0	0	0	0	0
NEW-M04195:163:000000000-D5WF4:1:1102:15205:15199__Fungi_ITS__E2_17__ITS	OTU_0495	0	0	0	0	0	0	0	0	0	0	0	0	0	0	0	0	0	0	0	0	0	2	0	0	0	0	0	0	0	0	0	3	0	0	0	0	0	0	3	0	0	0	0	0	0	0	0	0
NEW-M04195:163:000000000-D5WF4:1:1102:15265:19271__Fungi_ITS__Eu4_3__ITS	OTU_0496	0	0	0	0	0	0	0	0	0	0	0	0	0	0	0	0	0	0	0	0	0	0	0	0	0	0	0	0	0	0	0	0	0	0	0	0	0	0	0	0	0	0	0	0	0	0	0	0
NEW-M04195:163:000000000-D5WF4:1:1102:15446:3924__Fungi_ITS__E2_3__ITS	OTU_0497	0	0	0	0	0	0	0	0	0	0	0	0	0	0	0	0	5	0	0	0	0	0	0	0	0	0	0	0	0	0	0	0	0	0	0	0	0	0	0	0	0	0	0	0	0	0	0	0
NEW-M04195:163:000000000-D5WF4:1:1102:16535:21515__Fungi_ITS__Q10_2__ITS	OTU_0498	0	0	0	0	0	0	0	0	0	0	0	0	0	0	0	0	0	0	0	0	0	0	0	0	0	0	0	0	0	0	0	0	0	0	0	0	0	0	0	0	0	0	0	0	0	0	0	0
NEW-M04195:163:000000000-D5WF4:1:1102:17195:11685__Fungi_ITS__Q9_11__ITS	OTU_0499	0	0	0	0	0	0	0	0	0	0	0	0	0	0	0	0	0	0	0	0	0	0	0	0	0	0	0	0	0	0	0	0	0	0	0	0	0	0	0	0	0	0	0	0	0	0	0	0
NEW-M04195:163:000000000-D5WF4:1:1102:17591:1644__Fungi_ITS__Q5_6__ITS	OTU_0500	0	0	0	0	0	0	0	0	0	0	0	0	0	0	0	0	0	0	0	0	0	0	0	0	0	0	0	0	0	0	0	0	0	0	0	0	0	0	0	0	0	0	0	0	0	0	0	0
NEW-M04195:163:000000000-D5WF4:1:1102:18280:18239__Fungi_ITS__E6__ITS	OTU_0501	0	0	0	0	6	0	2	0	0	0	2	0	0	0	0	0	0	0	0	0	0	0	0	0	0	0	0	0	0	0	0	0	0	0	0	0	0	0	0	0	0	0	0	0	0	0	0	0
NEW-M04195:163:000000000-D5WF4:1:1102:18461:12824__Fungi_ITS__Q9_22__ITS	OTU_0502	0	0	0	0	0	0	0	0	0	0	0	0	0	0	0	0	0	0	0	0	0	0	0	0	0	0	0	0	0	0	0	0	0	0	0	0	0	0	0	0	0	0	0	0	0	0	0	0
NEW-M04195:163:000000000-D5WF4:1:1102:19035:11856__Fungi_ITS__Q4_3__ITS	OTU_0503	0	0	0	0	0	0	0	0	0	0	0	0	0	0	0	0	0	0	0	0	0	0	0	0	0	0	0	0	0	0	0	0	0	0	0	0	0	0	0	0	0	0	0	0	0	0	0	0
NEW-M04195:163:000000000-D5WF4:1:1102:19042:17047__Fungi_ITS__Q9_13__ITS	OTU_0504	0	0	0	0	0	0	0	0	0	0	0	0	0	0	0	0	0	0	0	0	0	0	0	0	0	0	0	0	0	0	0	0	0	0	0	0	0	0	0	0	0	0	0	0	0	0	0	0
NEW-M04195:163:000000000-D5WF4:1:1102:19194:19548__Fungi_ITS__Eu1_4__ITS	OTU_0505	0	0	0	0	0	0	0	0	0	0	0	0	0	0	0	0	0	0	0	0	0	0	0	0	0	0	0	0	0	0	0	0	0	0	0	0	0	0	0	0	0	0	0	0	0	0	0	0
NEW-M04195:163:000000000-D5WF4:1:1102:19397:9509__Fungi_ITS__Q14_11__ITS	OTU_0506	0	0	0	0	0	0	0	0	0	0	0	0	0	0	0	0	0	0	0	0	0	0	0	0	0	0	0	0	0	0	0	0	0	0	0	0	0	0	0	0	0	0	0	0	0	0	0	0
NEW-M04195:163:000000000-D5WF4:1:1102:19485:11088__Fungi_ITS__Q7_10__ITS	OTU_0507	0	0	0	0	0	0	0	0	0	0	0	0	0	0	0	0	0	0	0	0	0	0	0	0	0	0	0	0	0	0	0	0	0	0	0	0	0	0	0	0	0	0	0	0	0	0	0	0
NEW-M04195:163:000000000-D5WF4:1:1102:20001:14975__Fungi_ITS__Q7_13__ITS	OTU_0508	0	0	0	0	0	0	0	0	0	0	0	0	0	0	0	0	0	0	0	0	0	0	0	0	0	0	0	0	0	0	0	0	0	0	0	0	0	0	0	0	0	0	0	0	0	0	0	0
NEW-M04195:163:000000000-D5WF4:1:1102:20376:25110__Fungi_ITS__Eu2_5__ITS	OTU_0509	0	0	0	0	0	0	0	0	0	0	0	0	0	0	0	0	0	0	0	0	0	0	0	0	0	0	0	0	0	0	0	0	0	0	0	0	0	0	0	0	0	0	0	0	0	0	0	0
NEW-M04195:163:000000000-D5WF4:1:1102:21693:16886__Fungi_ITS__Q9_19__ITS	OTU_0510	0	0	0	0	0	0	0	0	0	0	0	0	0	0	0	0	0	0	0	0	0	0	0	0	0	0	0	0	0	0	0	0	0	0	0	0	0	0	0	0	0	0	0	0	0	0	2	0
NEW-M04195:163:000000000-D5WF4:1:1102:21797:15153__Fungi_ITS__Eu5_4__ITS	OTU_0511	0	0	0	0	0	0	0	0	0	0	0	0	0	0	0	0	0	0	0	0	0	0	0	0	0	0	0	0	0	0	0	0	0	0	0	0	0	0	0	0	0	0	0	0	0	0	0	0
NEW-M04195:163:000000000-D5WF4:1:1102:22029:3794__Fungi_ITS__Q14_5__ITS	OTU_0512	0	0	0	0	0	0	0	0	0	0	0	0	0	0	0	0	0	0	0	0	0	0	0	0	0	0	0	0	0	0	0	0	0	0	0	0	0	0	0	0	0	0	0	0	0	0	0	0
NEW-M04195:163:000000000-D5WF4:1:1102:23282:17585__Fungi_ITS__Q11_2__ITS	OTU_0513	0	0	0	0	0	0	0	0	0	0	0	0	0	0	0	0	0	0	0	0	0	0	0	0	0	0	0	0	0	0	0	0	0	0	0	0	0	0	0	0	0	0	0	0	0	0	0	0
NEW-M04195:163:000000000-D5WF4:1:1102:24171:20707__Fungi_ITS__E2_1__ITS	OTU_0514	0	0	0	0	0	0	0	0	0	0	0	0	0	0	2	0	0	0	0	0	0	0	0	0	0	0	0	0	0	0	0	0	0	0	0	0	0	0	0	0	0	0	0	0	0	0	0	0
NEW-M04195:163:000000000-D5WF4:1:1102:24794:16100__Fungi_ITS__Q9_12__ITS	OTU_0515	0	0	0	0	0	0	0	0	0	0	0	0	0	0	0	0	0	0	0	0	0	0	0	0	0	0	0	0	0	0	0	0	0	0	0	0	0	0	0	0	0	0	0	0	0	0	0	0
NEW-M04195:163:000000000-D5WF4:1:1102:25262:6934__Fungi_ITS__Eu4_6__ITS	OTU_0516	0	0	0	0	0	0	0	0	0	0	0	0	0	0	0	0	0	0	0	0	0	0	0	0	0	0	0	0	0	0	0	0	0	0	0	0	0	0	0	0	0	0	0	0	0	0	0	0
NEW-M04195:163:000000000-D5WF4:1:1102:25269:17150__Fungi_ITS__Q13_13__ITS	OTU_0517	0	0	0	0	0	0	0	0	0	0	0	0	0	0	0	0	0	0	0	0	0	0	0	0	0	0	0	0	0	0	0	0	0	0	0	0	0	0	0	0	0	0	0	0	0	0	0	0
NEW-M04195:163:000000000-D5WF4:1:1102:27462:20928__Fungi_ITS__Eu1_6__ITS	OTU_0518	0	0	0	0	0	0	0	0	0	0	0	0	0	0	0	0	0	0	0	0	0	0	0	0	0	0	0	0	0	0	0	0	0	0	0	0	0	0	0	0	0	0	0	0	0	0	0	0
NEW-M04195:163:000000000-D5WF4:1:1102:27542:10102__Fungi_ITS__Q1_8__ITS	OTU_0519	0	0	0	0	0	0	0	0	0	0	0	0	0	0	0	0	0	0	0	0	0	0	0	0	0	0	0	0	0	0	0	0	0	0	0	0	0	0	0	0	0	0	0	0	0	0	0	0
NEW-M04195:163:000000000-D5WF4:1:1102:27716:10101__Fungi_ITS__E2_6__ITS	OTU_0520	0	0	0	0	0	0	0	0	0	0	0	0	0	0	0	0	0	0	0	7	0	0	0	0	0	0	0	0	0	0	0	0	0	0	0	0	0	0	0	0	0	0	0	0	0	0	0	0
NEW-M04195:163:000000000-D5WF4:1:1102:28568:10447__Fungi_ITS__Q10_2__ITS	OTU_0521	0	0	0	0	0	0	0	0	0	0	0	0	0	0	0	0	0	0	0	0	0	0	0	0	0	0	0	0	0	0	0	0	0	0	0	0	0	0	0	0	0	0	0	0	0	0	0	0
NEW-M04195:163:000000000-D5WF4:1:1102:5705:11064__Fungi_ITS__E2_1__ITS	OTU_0522	0	0	0	0	0	0	0	0	0	0	0	0	0	0	4	0	0	0	0	0	0	0	0	0	0	0	0	0	0	0	0	0	0	0	0	0	0	0	0	0	0	0	0	0	0	0	0	0
NEW-M04195:163:000000000-D5WF4:1:1102:6530:10844__Fungi_ITS__Q14_11__ITS	OTU_0523	0	0	0	0	0	0	0	0	0	0	0	0	0	0	0	0	0	0	0	0	0	0	0	0	0	0	0	0	0	0	0	0	0	0	0	0	0	0	0	0	0	0	0	0	0	0	0	0
NEW-M04195:163:000000000-D5WF4:1:1102:7177:13951__Fungi_ITS__Q1_13__ITS	OTU_0524	0	0	0	0	0	0	0	0	0	0	0	0	0	0	0	0	0	0	0	0	0	0	0	0	0	0	0	0	0	0	0	0	0	0	0	0	0	0	0	0	0	0	0	0	0	0	0	0
NEW-M04195:163:000000000-D5WF4:1:1102:8049:8735__Fungi_ITS__Q9_18__ITS	OTU_0525	0	0	0	0	0	0	0	0	0	0	0	0	0	0	0	0	0	0	0	0	0	0	0	0	0	0	0	0	0	0	0	0	0	0	0	0	0	0	0	0	0	0	0	0	0	0	0	0
NEW-M04195:163:000000000-D5WF4:1:1102:9359:22912__Fungi_ITS__Q3_10__ITS	OTU_0526	0	0	0	0	0	0	0	0	0	0	0	0	0	0	0	0	0	0	0	0	0	0	0	0	0	0	0	0	0	0	0	0	0	0	0	0	0	0	0	0	0	0	0	0	0	0	0	0
NEW-M04195:171:000000000-D7KDT:1:1101:10302:21974__RMR147__In5-11__ITS1F	OTU_0527	0	0	0	0	0	0	0	0	0	0	0	0	0	0	0	0	0	0	0	0	0	0	0	0	0	0	0	0	0	0	0	0	0	0	0	0	0	0	0	0	0	0	0	0	0	0	0	0
NEW-M04195:163:000000000-D5WF4:1:1101:12856:6909__Fungi_ITS__Eu1_2__ITS	OTU_0528	0	0	0	0	0	0	0	0	0	0	0	0	0	0	0	0	0	0	0	0	0	0	0	0	0	0	0	0	0	0	0	0	0	0	0	0	0	0	0	0	0	0	0	0	0	0	0	0
NEW-M04195:163:000000000-D5WF4:1:1101:14478:20728__Fungi_ITS__E2_6__ITS	OTU_0529	0	0	0	0	0	0	0	0	0	0	0	0	0	0	0	0	0	0	0	8	0	0	0	0	0	0	0	0	0	0	0	0	0	0	0	0	0	0	0	0	0	0	0	0	0	0	0	0
HWI-M04195:171:000000000-D7KDT:1:1101:17503:7834__RMR147__Oji_Q13__ITS1F	OTU_0530	0	0	0	0	0	0	0	0	0	0	0	0	0	0	0	0	0	0	0	0	0	0	0	0	0	0	0	0	0	0	0	0	0	0	0	0	0	0	0	0	0	0	0	0	0	0	0	0
NEW-M04195:163:000000000-D5WF4:1:1101:11422:7753__Fungi_ITS__Q3_5__ITS	OTU_0531	0	0	0	0	0	0	0	0	0	0	0	0	0	0	0	0	0	0	0	0	3	0	0	0	0	0	0	0	0	0	0	0	0	0	0	0	0	0	0	0	0	0	0	0	0	0	0	0
NEW-M04195:163:000000000-D5WF4:1:1101:12073:5842__Fungi_ITS__Q1_2__ITS	OTU_0532	0	0	0	0	0	0	0	0	0	0	0	0	0	0	0	0	0	0	0	0	0	0	0	0	0	0	0	0	0	0	0	0	0	0	0	0	0	0	0	0	0	0	0	0	0	0	0	0
NEW-M04195:163:000000000-D5WF4:1:1101:13991:21139__Fungi_ITS__E2_4__ITS	OTU_0533	0	0	0	0	0	0	0	0	0	0	0	0	0	0	0	2	0	0	0	0	0	2	0	0	0	0	0	0	0	0	0	0	0	0	0	0	0	0	0	0	0	0	0	0	0	0	0	0
NEW-M04195:163:000000000-D5WF4:1:1101:17589:21651__Fungi_ITS__Q12_10__ITS	OTU_0534	0	0	0	0	0	0	0	0	0	0	0	0	0	0	0	0	0	0	0	0	0	0	0	0	0	0	0	0	0	0	0	0	0	0	0	0	0	0	0	0	0	0	0	0	0	0	0	0
NEW-M04195:163:000000000-D5WF4:1:1102:23080:22033__Fungi_ITS__E2_4__ITS	OTU_0535	0	0	0	0	0	0	0	0	0	0	0	0	0	0	0	0	0	2	0	0	0	0	0	0	0	0	0	0	0	0	0	0	0	0	0	0	0	0	0	0	0	0	0	0	0	0	0	0
NEW-M04195:163:000000000-D5WF4:1:1101:18604:8004__Fungi_ITS__Q14_5__ITS	OTU_0536	0	0	0	0	0	0	0	0	0	0	0	0	0	0	0	0	0	0	0	0	0	0	0	0	0	0	0	0	0	0	0	0	0	0	0	0	0	0	0	0	0	0	0	0	0	0	0	0
NEW-M04195:163:000000000-D5WF4:1:1101:18772:10270__Fungi_ITS__Q2_12__ITS	OTU_0537	0	0	0	0	0	0	0	0	0	0	0	0	0	0	0	20	0	8	2	0	5	0	0	0	0	0	0	0	0	0	0	0	0	0	0	0	0	0	0	0	0	0	0	0	0	0	0	0
NEW-M04195:163:000000000-D5WF4:1:1101:19963:22754__Fungi_ITS__E2_4__ITS	OTU_0538	0	0	0	0	0	0	0	0	0	0	0	0	0	0	3	0	3	8	0	6	0	0	0	0	0	0	0	0	0	0	0	0	0	0	0	0	2	0	0	0	0	0	0	0	0	0	0	0
NEW-M04195:163:000000000-D5WF4:1:1102:16992:17485__Fungi_ITS__E2_4__ITS	OTU_0539	0	0	0	0	0	0	0	0	0	0	0	0	0	0	0	0	0	5	0	0	0	0	0	0	0	0	0	0	0	0	0	0	0	0	0	0	0	0	0	0	0	0	0	0	0	0	0	0
HWI-M04195:163:000000000-D5WF4:1:1101:12980:9065__Fungi_ITS__Q2_16__ITS	OTU_0540	0	0	0	0	0	0	0	0	0	0	0	0	0	0	0	0	0	0	0	0	0	0	0	0	0	0	0	0	0	0	0	0	0	0	0	0	0	0	0	0	0	0	0	0	0	0	0	0
HWI-M04195:163:000000000-D5WF4:1:1101:25721:10210__Fungi_ITS__E12__ITS	OTU_0541	0	0	0	0	0	0	2	0	5	23	0	0	5	11	0	0	0	0	0	0	0	0	0	0	0	0	0	0	0	0	0	0	0	0	0	0	0	0	0	0	0	0	0	0	0	0	0	0
HWI-M04195:163:000000000-D5WF4:1:1102:24021:11838__Fungi_ITS__Eu2_4__ITS	OTU_0542	0	0	0	0	0	2	0	0	0	0	0	0	89	45	3	0	0	6	0	0	2	6	0	0	0	0	2	3	0	2	5	0	44	0	0	0	4	2	0	0	0	0	0	0	0	0	0	0
NEW-M04195:163:000000000-D5WF4:1:1101:18083:8695__Fungi_ITS__Q11_1__ITS	OTU_0543	0	0	0	0	0	0	0	0	0	0	2	0	0	0	0	0	0	0	0	0	0	0	0	0	0	0	0	0	0	0	0	0	0	0	0	0	0	0	0	0	0	0	0	0	0	0	0	0
HWI-M04195:171:000000000-D7KDT:1:1101:27280:13940__RMR147__Oji_Q13__ITS1F	OTU_0544	0	0	0	0	0	0	0	0	0	0	0	0	0	0	0	0	0	0	0	0	0	0	0	0	0	0	0	0	0	0	0	0	0	0	0	0	0	0	0	0	0	0	0	0	0	0	0	0
NEW-M04195:163:000000000-D5WF4:1:1101:21007:23286__Fungi_ITS__E2_1__ITS	OTU_0545	0	0	0	0	0	0	0	0	0	0	0	0	0	0	0	0	0	0	0	0	0	0	0	0	0	0	0	0	0	0	0	0	0	0	0	0	0	0	0	0	0	0	0	0	0	0	0	0
NEW-M04195:163:000000000-D5WF4:1:1101:18950:19289__Fungi_ITS__Q14_5__ITS	OTU_0546	0	0	0	0	0	0	0	0	0	0	0	0	0	0	0	0	0	0	0	0	0	0	0	0	0	0	0	0	0	0	0	0	0	0	0	0	0	0	0	0	0	0	0	0	0	0	0	0
NEW-M04195:163:000000000-D5WF4:1:1101:21701:8886__Fungi_ITS__Q14_5__ITS	OTU_0547	0	0	0	0	0	0	0	0	0	0	0	0	0	0	0	0	0	0	0	0	0	0	0	0	0	0	0	0	0	0	0	0	0	0	0	0	0	0	0	0	0	0	0	0	0	0	0	0
NEW-M04195:163:000000000-D5WF4:1:1102:18720:20600__Fungi_ITS__Q8_3__ITS	OTU_0548	0	0	0	0	0	0	0	0	0	0	0	0	0	0	0	0	0	0	0	0	0	0	0	0	0	0	0	0	0	0	0	0	0	0	0	0	0	0	0	0	0	0	0	0	0	0	0	0
HWI-M04195:163:000000000-D5WF4:1:1101:17654:8927__Fungi_ITS__E1__ITS	OTU_0549	28	0	0	0	0	0	0	0	0	0	0	0	0	0	0	0	0	0	0	0	0	0	0	0	0	0	0	0	0	0	0	0	0	0	0	0	0	0	0	0	0	0	0	0	0	0	0	0
HWI-M04195:163:000000000-D5WF4:1:1101:8041:18278__Fungi_ITS__Eu4_7__ITS	OTU_0550	0	0	0	0	0	0	0	0	0	0	0	0	0	0	0	0	0	0	0	0	0	0	0	0	0	0	0	0	0	0	0	0	0	0	0	0	0	0	0	0	0	3	0	0	0	0	0	0
HWI-M04195:171:000000000-D7KDT:1:1101:11182:5699__RMR147__Oji_Q13__ITS1F	OTU_0551	0	0	0	0	0	0	0	0	0	0	0	0	0	0	0	0	0	0	0	0	0	0	0	0	0	0	0	0	0	0	0	0	0	0	0	0	0	0	0	0	0	0	0	0	0	0	0	0
HWI-M04195:171:000000000-D7KDT:1:1101:17831:19200__RMR147__Oji_Q13__ITS1F	OTU_0552	0	0	0	0	0	0	0	0	0	0	0	0	0	0	0	0	0	0	0	0	0	0	0	0	0	0	0	0	0	0	0	0	0	0	0	0	0	0	0	0	0	0	0	0	0	0	0	0
NEW-M04195:163:000000000-D5WF4:1:1101:16097:23330__Fungi_ITS__Q3_6__ITS	OTU_0553	0	0	0	0	0	0	0	0	0	0	0	0	0	0	0	0	0	0	0	0	0	0	0	0	0	0	0	0	0	0	0	0	0	0	0	0	0	0	0	0	0	0	0	0	0	0	0	0
HWI-M04195:163:000000000-D5WF4:1:1101:15660:18056__Fungi_ITS__Eu3_8__ITS	OTU_0554	0	0	0	0	0	0	0	0	0	0	0	0	0	0	0	0	0	0	0	0	0	0	0	0	0	0	0	0	0	0	0	0	0	0	0	0	0	0	0	0	0	0	0	0	0	0	0	0
HWI-M04195:163:000000000-D5WF4:1:1102:10759:15730__Fungi_ITS__Eu3_4__ITS	OTU_0555	0	0	0	0	0	0	0	0	0	0	0	0	0	0	0	0	0	0	0	0	0	0	0	0	0	0	0	0	0	0	0	0	0	0	0	0	0	0	0	0	0	0	0	0	0	0	0	0
NEW-M04195:163:000000000-D5WF4:1:1101:16052:5491__Fungi_ITS__Q6_9__ITS	OTU_0556	0	0	0	0	0	0	0	0	0	0	0	0	0	0	0	0	0	0	0	0	0	0	0	0	0	0	0	0	0	0	0	0	0	0	0	0	0	0	0	0	0	0	0	0	0	0	0	0
HWI-M04195:163:000000000-D5WF4:1:1102:18456:8242__Fungi_ITS__Q13_5__ITS	OTU_0557	0	0	0	0	0	0	0	0	0	0	0	0	0	0	0	0	0	0	0	0	0	0	0	0	0	0	0	0	0	0	0	0	0	0	0	0	0	0	0	0	0	0	0	0	0	0	0	0
NEW-M04195:163:000000000-D5WF4:1:1101:11162:2698__Fungi_ITS__E2_7__ITS	OTU_0558	0	0	0	0	0	0	0	0	0	0	0	0	0	0	0	0	0	0	0	0	4	0	0	0	0	0	0	0	0	3	0	0	0	0	0	0	0	0	0	0	0	0	0	0	0	0	0	0
NEW-M04195:163:000000000-D5WF4:1:1101:11362:4135__Fungi_ITS__Q2_14__ITS	OTU_0559	0	0	0	0	0	0	0	0	0	0	0	0	0	0	0	0	0	0	0	0	0	0	0	0	0	0	0	0	0	0	0	0	0	0	0	0	0	0	0	0	0	0	0	0	0	0	0	0
NEW-M04195:163:000000000-D5WF4:1:1101:17987:23352__Fungi_ITS__E2_4__ITS	OTU_0560	0	0	0	0	0	0	0	0	0	0	0	0	0	0	0	0	0	3	0	0	0	0	0	0	0	0	0	0	0	0	0	0	0	0	0	0	0	0	0	0	0	0	0	0	0	0	0	0
NEW-M04195:163:000000000-D5WF4:1:1101:4057:15979__Fungi_ITS__E2_7__ITS	OTU_0561	0	0	0	0	0	0	0	0	0	0	0	0	0	0	0	0	0	0	0	0	3	0	0	0	0	0	0	0	0	0	0	0	0	0	0	0	0	0	0	0	0	0	0	0	0	0	0	0
HWI-M04195:163:000000000-D5WF4:1:1101:11986:13957__Fungi_ITS__E2_24__ITS	OTU_0562	0	0	0	0	0	0	0	0	0	0	0	0	0	0	0	0	0	0	0	0	0	0	0	0	0	0	0	0	0	0	0	0	0	0	0	0	11	0	0	0	0	0	0	0	0	0	0	0
HWI-M04195:163:000000000-D5WF4:1:1101:12058:12422__Fungi_ITS__E19__ITS	OTU_0563	0	0	0	0	0	0	0	0	0	0	0	0	19	0	0	0	0	0	0	0	0	0	0	0	0	0	0	0	0	0	0	0	0	0	0	0	0	0	0	0	0	0	0	0	0	0	0	0
HWI-M04195:163:000000000-D5WF4:1:1101:13641:10114__Fungi_ITS__Eu4_7__ITS	OTU_0564	0	0	0	0	0	0	0	0	0	0	0	0	0	0	0	0	0	0	0	0	0	0	0	0	0	0	0	0	0	0	0	0	0	0	0	0	0	0	0	0	0	0	0	0	0	0	0	0
HWI-M04195:163:000000000-D5WF4:1:1101:14050:4875__Fungi_ITS__E19__ITS	OTU_0565	0	0	0	0	0	0	0	0	0	0	0	0	14	0	0	0	0	0	0	0	4	0	0	0	0	0	0	0	0	0	0	0	0	0	0	0	0	0	0	0	0	0	0	0	0	0	0	0
HWI-M04195:163:000000000-D5WF4:1:1101:14227:8653__Fungi_ITS__Eu5_1__ITS	OTU_0566	0	0	0	0	0	0	0	0	0	0	0	0	0	0	0	0	0	0	0	0	0	0	0	0	0	0	0	0	0	0	0	0	0	0	0	0	0	0	0	0	0	0	0	0	0	0	0	0
HWI-M04195:163:000000000-D5WF4:1:1101:15853:19012__Fungi_ITS__Eu1_4__ITS	OTU_0567	0	0	0	0	0	0	0	0	0	0	0	0	0	0	0	0	0	0	0	0	0	0	0	0	0	0	0	0	0	0	0	0	0	0	0	0	0	0	0	0	0	0	0	0	0	0	0	0
HWI-M04195:163:000000000-D5WF4:1:1101:16326:9341__Fungi_ITS__E2_6__ITS	OTU_0568	0	0	0	0	0	0	0	0	0	0	0	0	0	0	0	0	0	5	0	4	0	0	0	0	0	0	5	0	0	0	0	0	0	0	0	0	0	0	0	0	0	0	0	0	0	0	0	0
HWI-M04195:163:000000000-D5WF4:1:1101:16333:20876__Fungi_ITS__Eu5_4__ITS	OTU_0569	0	0	0	0	0	0	0	0	0	0	0	0	0	0	0	0	0	0	0	0	0	0	0	0	0	0	0	0	0	0	0	0	0	0	0	0	0	0	0	0	0	0	0	0	0	0	0	0
HWI-M04195:163:000000000-D5WF4:1:1101:16536:5956__Fungi_ITS__Eu5_1__ITS	OTU_0570	0	0	0	0	0	0	0	0	0	0	0	0	0	0	0	0	0	0	0	0	0	0	0	0	0	0	0	0	0	0	0	0	0	0	0	0	0	0	0	0	0	0	0	0	0	0	0	0
HWI-M04195:163:000000000-D5WF4:1:1101:17269:18983__Fungi_ITS__E19__ITS	OTU_0571	0	0	0	0	0	0	0	0	0	0	0	0	13	0	0	0	0	0	0	0	0	0	0	0	0	0	0	0	0	0	0	0	0	0	0	0	0	0	0	0	0	0	0	0	0	0	0	0
HWI-M04195:163:000000000-D5WF4:1:1101:17995:8516__Fungi_ITS__Q13_11__ITS	OTU_0572	0	0	0	0	0	0	0	0	0	0	0	0	0	0	0	0	0	0	0	0	0	0	0	0	0	0	0	0	0	0	0	0	0	0	0	0	0	0	0	0	0	0	0	0	0	0	0	0
HWI-M04195:163:000000000-D5WF4:1:1101:18365:12889__Fungi_ITS__Eu4_3__ITS	OTU_0573	0	0	0	0	0	0	0	0	0	0	0	0	0	0	0	0	0	0	0	0	0	0	0	0	0	0	0	0	0	0	0	0	0	0	0	0	0	0	0	0	0	0	0	0	0	0	0	0
HWI-M04195:163:000000000-D5WF4:1:1101:9192:3940__Fungi_ITS__Q13_3__ITS	OTU_0574	0	0	0	0	0	0	0	0	0	0	0	0	0	0	0	0	0	0	0	0	0	0	0	0	0	0	0	0	0	0	0	0	0	0	0	0	0	0	0	0	0	0	0	0	0	0	0	0
HWI-M04195:163:000000000-D5WF4:1:1102:11403:22600__Fungi_ITS__E6__ITS	OTU_0575	0	0	0	0	26	0	0	0	0	0	0	0	0	0	0	0	0	0	0	0	0	0	0	0	0	0	0	0	0	0	0	0	0	0	0	0	0	0	0	0	0	0	0	0	0	0	0	0
HWI-M04195:163:000000000-D5WF4:1:1102:13671:17205__Fungi_ITS__Q13_11__ITS	OTU_0576	0	0	0	0	0	0	0	0	0	0	0	0	0	0	0	0	0	0	0	0	0	0	0	0	0	0	0	0	0	0	0	0	0	0	0	0	0	0	0	0	0	0	0	0	0	0	0	0
HWI-M04195:163:000000000-D5WF4:1:1102:26978:8980__Fungi_ITS__E7__ITS	OTU_0577	0	0	0	0	0	13	0	0	0	0	0	0	0	0	0	0	0	0	0	0	0	0	0	0	0	0	0	0	0	0	0	0	0	0	0	0	0	0	0	0	0	0	0	0	0	0	0	0
HWI-M04195:163:000000000-D5WF4:1:1102:5173:15128__Fungi_ITS__E10__ITS	OTU_0578	0	0	0	0	0	8	0	11	0	0	0	0	0	0	0	0	0	0	0	0	0	0	0	0	0	0	0	2	0	0	0	0	0	0	0	0	0	0	0	0	0	0	0	0	0	0	0	0
HWI-M04195:171:000000000-D7KDT:1:1101:10136:12623__RMR147__Oji_Q13__ITS1F	OTU_0579	0	0	0	0	0	0	0	0	0	0	0	0	0	0	0	0	0	0	0	0	0	0	0	0	0	0	0	0	0	0	0	0	0	0	0	0	0	0	0	0	0	0	0	0	0	0	0	0
HWI-M04195:171:000000000-D7KDT:1:1101:10598:10466__RMR147__Oji_Q13__ITS1F	OTU_0580	0	0	0	0	0	0	0	0	0	0	0	0	0	0	0	0	0	0	0	0	0	0	0	0	0	0	0	0	0	0	0	0	0	0	0	0	0	0	0	0	0	0	0	0	0	0	0	0
HWI-M04195:171:000000000-D7KDT:1:1101:11152:15733__RMR147__Oji_Q13__ITS1F	OTU_0581	0	0	0	0	0	0	0	0	0	0	0	0	0	0	0	0	0	0	0	0	0	0	0	0	0	0	0	0	0	0	0	0	0	0	0	0	0	0	0	0	0	0	0	0	0	0	0	0
HWI-M04195:171:000000000-D7KDT:1:1101:11225:5682__RMR147__Oji_Q13__ITS1F	OTU_0582	0	0	0	0	0	0	0	0	0	0	0	0	0	0	0	0	0	0	0	0	0	0	0	0	0	0	0	0	0	0	0	0	0	0	0	0	0	0	0	0	0	0	0	0	0	0	0	0
HWI-M04195:171:000000000-D7KDT:1:1101:11401:4700__RMR147__Oji_Q13__ITS1F	OTU_0583	0	0	0	0	0	0	0	0	0	0	0	0	0	0	0	0	0	0	0	0	0	0	0	0	0	0	0	0	0	0	0	0	0	0	0	0	0	0	0	0	0	0	0	0	0	0	0	0
HWI-M04195:171:000000000-D7KDT:1:1101:11542:13238__RMR147__Oji_Q13__ITS1F	OTU_0584	0	0	0	0	0	0	0	0	0	0	0	0	0	0	0	0	0	0	0	0	0	0	0	0	0	0	0	0	0	0	0	0	0	0	0	0	0	0	0	0	0	0	0	0	0	0	0	0
HWI-M04195:171:000000000-D7KDT:1:1101:11631:24013__RMR147__Oji_Q13__ITS1F	OTU_0585	0	0	0	0	0	0	0	0	0	0	0	0	0	0	0	0	0	0	0	0	0	0	0	0	0	0	0	0	0	0	0	0	0	0	0	0	0	0	0	0	0	0	0	0	0	0	0	0
HWI-M04195:171:000000000-D7KDT:1:1101:11910:6198__RMR147__Oji_Q13__ITS1F	OTU_0586	0	0	0	0	0	0	0	0	0	0	0	0	0	0	0	0	0	0	0	0	0	0	0	0	0	0	0	0	0	0	0	0	0	0	0	0	0	0	0	0	0	0	0	0	0	0	0	0
HWI-M04195:171:000000000-D7KDT:1:1101:12317:12925__RMR147__Oji_Q14__ITS1F	OTU_0587	0	0	0	0	0	0	0	0	0	0	0	0	0	0	0	0	0	0	0	0	0	0	0	0	0	0	0	0	0	0	0	0	0	0	0	0	0	0	0	0	0	0	0	0	0	0	0	0
HWI-M04195:171:000000000-D7KDT:1:1101:12620:19079__RMR147__Oji_Q13__ITS1F	OTU_0588	0	0	0	0	0	0	0	0	0	0	0	0	0	0	0	0	0	0	0	0	0	0	0	0	0	0	0	0	0	0	0	0	0	0	0	0	0	0	0	0	0	0	0	0	0	0	0	0
HWI-M04195:171:000000000-D7KDT:1:1101:12854:16326__RMR147__Oji_Q14__ITS1F	OTU_0589	0	0	0	0	0	0	0	0	0	0	0	0	0	0	0	0	0	0	0	0	0	0	0	0	0	0	0	0	0	0	0	0	0	0	0	0	0	0	0	0	0	0	0	0	0	0	0	0
HWI-M04195:171:000000000-D7KDT:1:1101:13138:3125__RMR147__Oji_Q13__ITS1F	OTU_0590	0	0	0	0	0	0	0	0	0	0	0	0	0	0	0	0	0	0	0	0	0	0	0	0	0	0	0	0	0	0	0	0	0	0	0	0	0	0	0	0	0	0	0	0	0	0	0	0
HWI-M04195:171:000000000-D7KDT:1:1101:13741:8722__RMR147__Oji_Q14__ITS1F	OTU_0591	0	0	0	0	0	0	0	0	0	0	0	0	0	0	0	0	0	0	0	0	0	0	0	0	0	0	0	0	0	0	0	0	0	0	0	0	3	0	0	0	0	0	0	0	0	0	0	0
HWI-M04195:171:000000000-D7KDT:1:1101:13879:13952__RMR147__Oji_Q13__ITS1F	OTU_0592	0	0	0	0	0	0	0	0	0	0	0	0	0	0	0	0	0	0	0	0	0	0	0	0	0	0	0	0	0	0	0	0	0	0	0	0	0	0	0	0	0	0	0	0	0	0	0	0
HWI-M04195:171:000000000-D7KDT:1:1101:14885:18956__RMR147__Oji_Q14__ITS1F	OTU_0593	0	0	0	0	0	0	0	0	0	0	0	0	0	0	0	0	0	0	0	0	0	0	0	0	0	0	0	0	0	0	0	0	0	0	0	0	0	0	0	0	0	0	0	0	0	0	0	0
HWI-M04195:171:000000000-D7KDT:1:1101:14953:15051__RMR147__Oji_Q13__ITS1F	OTU_0594	0	0	0	0	0	0	0	0	0	0	0	0	0	0	0	0	0	0	0	0	0	0	0	0	0	0	0	0	0	0	0	0	0	0	0	0	0	0	0	0	0	0	0	0	0	0	0	0
HWI-M04195:171:000000000-D7KDT:1:1101:16257:12031__RMR147__Oji_Q13__ITS1F	OTU_0595	0	0	0	0	0	0	0	0	0	0	0	0	0	0	0	0	0	0	0	0	0	0	0	0	0	0	0	0	0	0	0	0	0	0	0	0	0	0	0	0	0	0	0	0	0	0	0	0
HWI-M04195:171:000000000-D7KDT:1:1101:16663:18318__RMR147__Oji_Q14__ITS1F	OTU_0596	0	0	0	0	0	0	0	0	0	0	0	0	0	0	0	0	0	0	0	0	0	0	0	0	0	0	0	0	0	0	0	0	0	0	0	0	0	0	0	0	0	0	0	0	0	0	0	0
HWI-M04195:171:000000000-D7KDT:1:1101:16735:11602__RMR147__Oji_Q14__ITS1F	OTU_0597	0	0	0	0	0	0	0	0	0	0	0	0	0	0	0	0	0	0	0	3	0	0	0	0	0	0	0	0	0	0	0	0	0	0	0	0	0	0	0	0	0	0	0	0	0	0	0	0
HWI-M04195:171:000000000-D7KDT:1:1101:16910:19148__RMR147__Oji_Q13__ITS1F	OTU_0598	0	0	0	0	0	0	0	0	0	0	0	0	0	0	0	0	0	0	0	0	0	0	0	0	0	0	0	0	0	0	0	0	0	0	0	0	0	0	0	0	0	0	0	0	0	0	0	0
HWI-M04195:171:000000000-D7KDT:1:1101:19802:2600__RMR147__Oji_Q13__ITS1F	OTU_0599	0	0	0	0	0	0	0	0	0	0	0	0	0	0	0	0	0	0	0	0	0	0	0	0	0	0	0	0	0	0	0	0	0	0	0	0	0	0	0	0	0	0	0	0	0	0	0	0
HWI-M04195:171:000000000-D7KDT:1:1101:20245:18781__RMR147__Oji_Q13__ITS1F	OTU_0600	0	0	0	0	0	0	0	0	0	0	0	0	0	0	0	0	0	0	0	0	0	0	0	0	0	0	0	0	0	0	0	0	0	0	0	0	0	0	0	0	0	0	0	0	0	0	0	0
HWI-M04195:171:000000000-D7KDT:1:1101:20406:17894__RMR147__Oji_Q13__ITS1F	OTU_0601	0	0	0	0	0	0	0	0	0	0	0	0	0	0	0	0	0	0	0	0	0	0	0	0	0	0	0	0	0	0	0	0	0	0	0	0	0	0	0	0	0	0	0	0	0	0	0	0
HWI-M04195:171:000000000-D7KDT:1:1101:20422:7388__RMR147__Oji_Q14__ITS1F	OTU_0602	0	0	0	0	0	0	0	0	0	0	0	0	0	0	0	0	0	0	0	0	0	0	0	0	0	0	0	0	0	0	0	0	0	0	0	0	0	0	0	0	0	0	0	0	0	0	0	0
HWI-M04195:171:000000000-D7KDT:1:1101:20712:4761__RMR147__Oji_Q13__ITS1F	OTU_0603	0	0	0	0	0	0	0	0	0	0	0	0	0	0	0	0	0	0	0	0	0	0	0	0	0	0	0	0	0	0	0	0	0	0	0	0	0	0	0	0	0	0	0	0	0	0	0	0
HWI-M04195:171:000000000-D7KDT:1:1101:21832:22437__RMR147__Oji_Q13__ITS1F	OTU_0604	0	0	0	0	0	0	0	0	0	0	0	0	0	0	0	0	0	0	0	0	0	0	0	0	0	0	0	0	0	0	0	0	0	0	0	0	0	0	0	0	0	0	0	0	0	0	0	0
HWI-M04195:171:000000000-D7KDT:1:1101:24284:15194__RMR147__Oji_Q13__ITS1F	OTU_0605	0	0	0	0	0	0	0	0	0	0	0	0	0	0	0	0	0	0	0	0	0	0	0	0	0	0	0	0	0	0	0	0	0	0	0	0	0	0	0	0	0	0	0	0	0	0	0	0
HWI-M04195:171:000000000-D7KDT:1:1101:24529:17078__RMR147__Oji_Q13__ITS1F	OTU_0606	0	0	0	0	0	0	0	0	0	0	0	0	0	0	0	0	0	0	0	0	0	0	0	0	0	0	0	0	0	0	0	0	0	0	0	0	0	0	0	0	0	0	0	0	0	0	0	0
HWI-M04195:171:000000000-D7KDT:1:1101:25270:13227__RMR147__Oji_Q14__ITS1F	OTU_0607	0	0	0	0	0	0	0	0	0	0	0	0	0	0	0	0	0	0	0	0	0	0	0	0	0	0	0	0	0	0	0	0	0	0	0	0	0	0	0	0	0	0	0	0	0	0	0	0
HWI-M04195:171:000000000-D7KDT:1:1101:27681:21237__RMR147__Oji_Q13__ITS1F	OTU_0608	0	0	0	0	0	0	0	0	0	0	0	0	0	0	0	0	0	0	0	0	0	0	0	0	0	0	0	0	0	0	0	0	0	0	0	0	0	0	0	0	0	0	0	0	0	0	0	0
HWI-M04195:171:000000000-D7KDT:1:1102:10101:3801__RMR147__Oji_Q13__ITS1F	OTU_0609	0	0	0	0	0	0	0	0	0	0	0	0	0	0	0	0	0	0	0	0	0	0	0	0	0	0	0	0	0	0	0	0	0	0	0	0	0	0	0	0	0	0	0	0	0	0	0	0
HWI-M04195:171:000000000-D7KDT:1:1102:10897:17159__RMR147__Oji_Q13__ITS1F	OTU_0610	0	0	0	0	0	0	0	0	0	0	0	0	0	0	0	0	0	0	0	0	0	0	0	0	0	0	0	0	0	0	0	0	0	0	0	0	0	0	0	0	0	0	0	0	0	0	0	0
HWI-M04195:171:000000000-D7KDT:1:1102:15725:13949__RMR147__Oji_Q13__ITS1F	OTU_0611	0	0	0	0	0	0	0	0	0	0	0	0	0	0	0	0	0	0	0	0	0	0	0	0	0	0	0	0	0	0	0	0	0	0	0	0	0	0	0	0	0	0	0	0	0	0	0	0
HWI-M04195:171:000000000-D7KDT:1:1102:16586:15909__RMR147__Oji_Q13__ITS1F	OTU_0612	0	0	0	0	0	0	0	0	0	0	0	0	0	0	0	0	0	0	0	0	0	0	0	0	0	0	0	0	0	0	0	0	0	0	0	0	0	0	0	0	0	0	0	0	0	0	0	0
HWI-M04195:171:000000000-D7KDT:1:1102:17606:13062__RMR147__Oji_Q14__ITS1F	OTU_0613	0	0	0	0	0	0	0	0	0	0	0	0	0	0	0	0	0	0	0	0	0	0	0	0	0	0	0	0	0	0	0	0	0	0	0	0	0	0	0	0	0	0	0	0	0	0	0	0
HWI-M04195:171:000000000-D7KDT:1:1102:20874:5640__RMR147__Oji_Q14__ITS1F	OTU_0614	0	0	0	0	0	0	0	0	0	0	0	0	0	0	0	0	0	0	0	0	0	0	0	0	0	0	0	0	0	0	0	0	0	0	0	0	0	0	0	0	0	0	0	0	0	0	0	0
HWI-M04195:171:000000000-D7KDT:1:1102:25155:20379__RMR147__Oji_Q13__ITS1F	OTU_0615	0	0	0	0	0	0	0	0	0	0	0	0	0	0	0	0	0	0	0	0	0	0	0	0	0	0	0	0	0	0	0	0	0	0	0	0	0	0	0	0	0	0	0	0	0	0	0	0
HWI-M04195:171:000000000-D7KDT:1:1102:27032:13806__RMR147__Oji_Q13__ITS1F	OTU_0616	0	0	0	0	0	0	0	0	0	0	0	0	0	0	0	0	0	0	0	0	0	0	0	0	0	0	0	0	0	0	0	0	0	0	0	0	0	0	0	0	0	0	0	0	0	0	0	0
HWI-M04195:171:000000000-D7KDT:1:1102:7848:13347__RMR147__Oji_Q13__ITS1F	OTU_0617	0	0	0	0	0	0	0	0	0	0	0	0	0	0	0	0	0	0	0	0	0	0	0	0	0	0	0	0	0	0	0	0	0	0	0	0	0	0	0	0	0	0	0	0	0	0	0	0
NEW-M04195:163:000000000-D5WF4:1:1101:11024:10085__Fungi_ITS__E6__ITS	OTU_0618	0	0	0	0	68	5	0	0	0	0	0	0	0	0	0	0	0	0	0	0	0	0	0	0	0	0	0	0	0	0	0	0	0	0	0	0	0	0	0	0	0	0	0	0	0	0	0	0
NEW-M04195:163:000000000-D5WF4:1:1101:11203:23490__Fungi_ITS__Eu2_5__ITS	OTU_0619	0	0	0	0	0	0	0	0	0	0	0	0	0	0	0	0	0	0	0	0	0	0	0	0	0	0	0	0	0	0	0	0	0	0	0	0	0	0	0	0	0	0	0	0	0	0	0	0
NEW-M04195:163:000000000-D5WF4:1:1101:11429:15447__Fungi_ITS__Eu4_7__ITS	OTU_0620	0	0	0	0	0	0	0	0	0	0	0	0	0	0	0	0	0	0	0	0	0	0	0	0	0	0	0	0	0	0	0	0	0	0	0	0	0	0	0	0	0	0	0	0	0	0	0	0
NEW-M04195:163:000000000-D5WF4:1:1101:11610:22114__Fungi_ITS__E2_24__ITS	OTU_0621	0	0	0	0	0	0	0	0	0	0	0	0	0	0	0	0	0	0	0	0	0	0	0	0	0	0	0	0	0	0	0	0	0	0	0	0	10	0	0	0	0	0	0	0	0	0	0	0
NEW-M04195:163:000000000-D5WF4:1:1101:12539:8339__Fungi_ITS__Q3_3__ITS	OTU_0622	0	0	0	0	0	3	0	0	0	0	0	0	0	0	0	0	0	0	0	0	0	0	0	0	0	0	0	0	0	0	0	0	0	0	0	0	0	0	0	0	0	0	0	0	0	0	0	0
NEW-M04195:163:000000000-D5WF4:1:1101:12547:4042__Fungi_ITS__E19__ITS	OTU_0623	0	0	0	0	0	0	0	0	0	0	0	0	7	0	0	0	0	0	0	0	0	0	0	0	0	0	0	0	0	0	0	0	0	0	0	0	0	0	0	0	0	0	0	0	0	0	0	0
NEW-M04195:163:000000000-D5WF4:1:1101:12771:11837__Fungi_ITS__Eu1_4__ITS	OTU_0624	0	0	0	0	0	0	0	0	0	0	0	0	0	0	0	0	0	0	0	0	0	0	0	0	0	0	0	0	0	0	0	0	0	0	0	0	0	0	0	0	0	0	0	0	0	0	0	0
NEW-M04195:163:000000000-D5WF4:1:1101:13342:22475__Fungi_ITS__E2_6__ITS	OTU_0625	0	0	0	0	0	0	0	0	0	0	0	0	0	0	0	0	0	0	0	6	0	0	0	0	0	0	0	0	0	0	0	0	0	0	0	0	0	0	0	0	0	0	0	0	0	0	0	0
NEW-M04195:163:000000000-D5WF4:1:1101:13632:15644__Fungi_ITS__Eu4_4__ITS	OTU_0626	0	0	0	0	0	0	0	0	0	0	0	0	0	0	0	0	0	0	0	0	0	0	0	0	0	0	0	0	0	0	0	0	0	0	0	0	0	0	0	0	0	0	0	0	0	0	0	0
NEW-M04195:163:000000000-D5WF4:1:1101:13935:22726__Fungi_ITS__Eu4_1__ITS	OTU_0627	0	0	0	0	0	0	0	0	0	0	0	0	0	0	0	0	0	0	0	0	0	0	0	0	0	0	0	0	0	0	0	0	0	0	0	0	0	0	0	0	0	0	0	0	0	0	0	0
NEW-M04195:163:000000000-D5WF4:1:1101:14083:5101__Fungi_ITS__Q3_3__ITS	OTU_0628	0	0	0	0	0	0	0	0	0	0	0	0	0	0	0	0	0	0	0	0	0	0	0	0	0	0	0	0	0	0	0	0	0	0	0	0	0	0	0	0	0	0	0	0	0	0	0	0
NEW-M04195:163:000000000-D5WF4:1:1101:14387:18839__Fungi_ITS__Eu4_7__ITS	OTU_0629	0	0	0	0	0	0	0	0	0	0	0	0	0	0	0	0	0	0	0	0	0	0	0	0	0	0	0	0	0	0	0	0	0	0	0	0	0	0	0	0	0	0	0	0	0	0	0	0
NEW-M04195:163:000000000-D5WF4:1:1101:14600:16061__Fungi_ITS__Q3_3__ITS	OTU_0630	0	0	0	0	0	0	0	0	0	0	0	0	0	0	0	0	0	0	0	0	0	0	0	0	0	0	0	0	0	0	0	0	0	0	0	0	0	0	0	0	0	0	0	0	0	0	0	0
NEW-M04195:163:000000000-D5WF4:1:1101:15189:16843__Fungi_ITS__Eu4_7__ITS	OTU_0631	0	0	0	0	0	0	0	0	0	0	0	0	0	0	0	0	0	0	0	0	0	0	0	0	0	0	0	0	0	0	0	0	0	0	0	0	0	0	0	0	0	0	0	0	0	0	0	0
NEW-M04195:163:000000000-D5WF4:1:1101:15197:24929__Fungi_ITS__E7__ITS	OTU_0632	0	0	0	0	0	5	0	0	0	0	0	0	0	0	0	0	0	0	0	0	0	0	0	0	0	0	0	0	0	0	0	0	0	0	0	0	0	0	0	0	0	0	0	0	0	0	0	0
NEW-M04195:163:000000000-D5WF4:1:1101:15354:3956__Fungi_ITS__Q13_11__ITS	OTU_0633	0	0	0	0	0	0	0	0	0	0	0	0	0	0	0	0	0	0	0	0	0	0	0	0	0	0	0	0	0	0	0	0	0	0	0	0	0	0	0	0	0	0	0	0	0	0	0	0
NEW-M04195:163:000000000-D5WF4:1:1101:15736:28364__Fungi_ITS__E19__ITS	OTU_0634	0	0	0	0	0	0	0	0	0	0	0	0	6	0	0	0	0	0	0	0	0	0	0	0	0	0	0	0	0	0	0	0	0	0	0	0	0	0	0	0	0	0	0	0	0	0	0	0
NEW-M04195:163:000000000-D5WF4:1:1101:16132:10429__Fungi_ITS__E7__ITS	OTU_0635	0	0	0	0	0	45	0	0	0	0	0	0	0	0	0	0	0	0	0	0	0	0	0	0	0	0	0	0	0	0	0	0	0	0	0	0	0	0	0	0	0	0	0	0	0	0	0	0
NEW-M04195:163:000000000-D5WF4:1:1101:16415:7777__Fungi_ITS__E19__ITS	OTU_0636	0	0	0	0	0	0	0	0	0	0	0	0	4	0	0	0	0	0	0	0	0	0	0	0	0	0	0	0	0	0	0	0	0	0	0	0	0	0	0	0	0	0	0	0	0	0	0	0
NEW-M04195:163:000000000-D5WF4:1:1101:16537:11929__Fungi_ITS__Eu4_8__ITS	OTU_0637	0	0	0	0	0	0	0	0	0	0	0	0	0	0	0	0	0	0	0	0	0	0	0	0	0	0	0	0	0	0	0	0	0	0	0	0	0	0	0	0	0	0	0	0	0	0	0	0
NEW-M04195:163:000000000-D5WF4:1:1101:17900:13925__Fungi_ITS__Eu1_5__ITS	OTU_0638	0	0	0	0	0	0	0	0	0	0	0	0	0	0	0	0	0	0	0	0	0	0	0	0	0	0	0	0	0	0	0	0	0	0	0	0	0	0	0	0	0	0	0	0	0	0	0	0
NEW-M04195:163:000000000-D5WF4:1:1101:19883:24691__Fungi_ITS__Q13_8__ITS	OTU_0639	0	0	0	0	0	0	0	0	0	0	0	0	0	0	0	0	0	0	0	0	0	0	0	0	0	0	0	0	0	0	0	0	0	0	0	0	0	0	0	0	0	0	0	0	0	0	0	0
NEW-M04195:163:000000000-D5WF4:1:1101:20070:16703__Fungi_ITS__Q13_8__ITS	OTU_0640	0	0	0	0	0	0	0	0	0	0	0	0	0	0	0	0	0	0	0	0	0	0	0	0	0	0	0	0	0	0	0	0	0	0	0	0	0	0	0	0	0	0	0	0	0	0	0	0
NEW-M04195:163:000000000-D5WF4:1:1101:22945:11603__Fungi_ITS__Eu4_7__ITS	OTU_0641	0	0	0	0	0	0	0	0	0	0	0	0	0	0	0	0	0	0	0	0	0	0	0	0	0	0	0	0	0	0	0	0	0	0	0	0	0	0	0	0	0	0	0	0	0	0	0	0
NEW-M04195:163:000000000-D5WF4:1:1101:23837:4426__Fungi_ITS__E19__ITS	OTU_0642	0	0	0	0	0	0	0	0	0	0	0	0	9	0	0	0	0	0	0	0	0	0	0	0	0	0	0	0	0	0	0	0	0	0	0	0	0	0	0	0	0	0	0	0	0	0	0	0
NEW-M04195:163:000000000-D5WF4:1:1101:24283:20667__Fungi_ITS__E7__ITS	OTU_0643	0	0	0	0	0	4	0	0	0	0	0	0	0	0	0	0	0	0	0	0	0	0	0	0	0	0	0	0	0	0	0	0	0	0	0	0	0	0	0	0	0	0	0	0	0	0	0	0
NEW-M04195:163:000000000-D5WF4:1:1101:25970:12269__Fungi_ITS__Eu2_1__ITS	OTU_0644	0	0	0	0	0	0	0	0	0	0	0	0	0	0	0	0	0	0	0	0	0	0	0	0	0	0	0	0	0	0	0	0	0	0	0	0	0	0	0	0	0	0	0	0	0	0	0	0
NEW-M04195:163:000000000-D5WF4:1:1101:29119:12246__Fungi_ITS__Q13_11__ITS	OTU_0645	0	0	0	0	0	0	0	0	0	0	0	0	0	0	0	0	0	0	0	0	0	0	0	0	0	0	0	0	0	0	0	0	0	0	0	0	0	0	0	0	0	0	0	0	0	0	0	0
NEW-M04195:163:000000000-D5WF4:1:1101:3750:14173__Fungi_ITS__E19__ITS	OTU_0646	0	0	0	0	0	0	0	0	0	0	0	0	7	0	0	0	0	0	0	0	0	0	0	0	0	0	0	0	0	0	0	0	0	0	0	0	0	0	0	0	0	0	0	0	0	0	0	0
NEW-M04195:163:000000000-D5WF4:1:1101:3786:19243__Fungi_ITS__Eu2_2__ITS	OTU_0647	0	0	0	0	0	0	0	0	0	0	0	0	0	0	0	0	0	0	0	0	0	0	0	0	0	0	0	0	0	0	0	0	0	0	0	0	0	0	0	0	0	0	0	0	0	0	0	0
NEW-M04195:163:000000000-D5WF4:1:1101:5369:20401__Fungi_ITS__E19__ITS	OTU_0648	0	0	0	0	0	0	0	0	0	0	0	0	11	0	0	0	0	0	0	0	0	0	0	0	0	0	0	0	0	0	0	0	0	0	0	0	0	0	0	0	0	0	0	0	0	0	0	0
NEW-M04195:163:000000000-D5WF4:1:1102:13520:11662__Fungi_ITS__Eu2_4__ITS	OTU_0649	0	0	0	0	0	0	0	0	0	0	0	0	0	0	0	0	0	0	0	0	0	0	0	0	0	0	0	0	0	0	0	0	0	0	0	0	0	0	0	0	0	0	0	0	0	0	0	0
NEW-M04195:163:000000000-D5WF4:1:1102:17108:4567__Fungi_ITS__Eu2_5__ITS	OTU_0650	0	0	0	0	0	0	0	0	0	0	0	0	0	0	0	0	0	0	0	0	0	0	0	0	0	0	0	0	0	0	0	0	0	0	0	0	0	0	0	0	0	0	0	0	0	0	0	0
NEW-M04195:163:000000000-D5WF4:1:1102:23171:18972__Fungi_ITS__E7__ITS	OTU_0651	0	0	0	0	0	22	0	0	0	0	0	0	0	0	0	0	0	0	0	0	0	0	0	0	0	0	0	0	0	0	0	0	0	0	0	0	0	0	0	0	0	0	0	0	0	0	0	0
NEW-M04195:163:000000000-D5WF4:1:1102:26892:13773__Fungi_ITS__E19__ITS	OTU_0652	0	0	0	0	0	0	0	0	0	0	0	0	10	0	0	0	0	0	0	0	0	0	0	0	0	0	0	0	0	0	0	0	0	0	0	0	0	0	0	0	0	0	0	0	0	0	0	0
NEW-M04195:163:000000000-D5WF4:1:1102:3488:16174__Fungi_ITS__Eu2_5__ITS	OTU_0653	0	0	0	0	0	0	0	0	0	0	0	0	0	0	0	0	0	0	0	0	0	0	0	0	0	0	0	0	0	0	0	0	0	0	0	0	0	0	0	0	0	0	0	0	0	0	0	0
HWI-M04195:163:000000000-D5WF4:1:1101:13873:19470__Fungi_ITS__Q8_2__ITS	OTU_0654	0	0	0	0	0	0	0	0	0	0	0	0	0	0	0	0	0	0	0	0	0	0	0	0	0	0	0	0	0	0	0	0	0	0	0	0	0	0	0	0	0	0	0	0	0	0	0	0
HWI-M04195:163:000000000-D5WF4:1:1101:5463:11537__Fungi_ITS__Q8_2__ITS	OTU_0655	0	0	0	0	0	0	0	0	0	0	0	0	0	0	0	0	0	0	0	0	0	0	0	0	0	0	0	0	0	0	0	0	0	0	0	0	0	0	0	0	0	0	0	0	0	0	0	0
HWI-M04195:163:000000000-D5WF4:1:1102:16602:9832__Fungi_ITS__Eu1_1__ITS	OTU_0656	0	0	0	0	0	0	0	0	0	0	0	0	0	0	0	0	0	0	0	0	0	0	0	0	0	0	0	0	0	0	0	0	0	0	0	0	0	0	0	0	0	0	0	0	0	0	0	0
NEW-M04195:163:000000000-D5WF4:1:1101:10381:10531__Fungi_ITS__Eu2_2__ITS	OTU_0657	0	0	0	0	0	0	0	0	0	0	0	0	0	0	0	0	0	0	0	0	0	0	0	0	0	0	0	0	0	0	0	0	0	0	0	0	0	0	0	0	0	0	0	0	0	0	0	0
NEW-M04195:163:000000000-D5WF4:1:1101:29040:15654__Fungi_ITS__Eu4_4__ITS	OTU_0658	0	0	0	0	0	0	0	0	0	0	0	0	0	0	0	0	0	0	0	0	0	0	0	0	0	0	0	0	0	0	0	0	0	0	0	0	0	0	0	0	0	0	0	0	0	0	0	0
NEW-M04195:163:000000000-D5WF4:1:1102:10386:11788__Fungi_ITS__Eu1_6__ITS	OTU_0659	0	0	0	0	0	0	0	0	0	0	0	0	0	0	0	0	0	0	0	0	0	0	0	0	0	0	0	0	0	0	0	0	0	0	0	0	0	0	0	0	0	0	0	0	0	0	0	0
NEW-M04195:163:000000000-D5WF4:1:1102:10443:15366__Fungi_ITS__Eu1_6__ITS	OTU_0660	0	0	0	0	0	0	0	0	0	0	0	0	0	0	0	0	0	0	0	0	0	0	0	0	0	0	0	0	0	0	0	0	0	0	0	0	0	0	0	0	0	0	0	0	0	0	0	0
HWI-M04195:163:000000000-D5WF4:1:1101:11375:10159__Fungi_ITS__Eu4_9__ITS	OTU_0661	0	0	0	0	0	0	0	0	0	0	0	0	0	0	0	0	0	0	0	0	0	0	0	0	0	0	0	0	0	0	0	0	0	0	0	0	0	0	0	0	0	0	0	0	0	0	0	0
HWI-M04195:163:000000000-D5WF4:1:1101:22685:7338__Fungi_ITS__Q14_6__ITS	OTU_0662	0	0	0	0	0	0	0	0	0	0	0	0	0	0	0	0	0	0	0	0	0	0	0	0	0	0	0	0	0	0	0	0	0	0	0	0	0	0	0	0	0	0	0	0	0	0	0	0
NEW-M04195:163:000000000-D5WF4:1:1101:10225:15216__Fungi_ITS__Eu2_2__ITS	OTU_0663	0	0	0	0	0	0	0	0	0	0	0	0	0	0	0	0	0	0	0	0	0	0	0	0	0	0	0	0	0	0	0	0	0	0	0	0	0	0	0	0	0	0	0	0	0	0	0	0
NEW-M04195:163:000000000-D5WF4:1:1101:10481:15322__Fungi_ITS__Q11_4__ITS	OTU_0664	0	0	0	0	0	0	0	0	0	0	0	0	0	0	0	0	0	0	0	0	0	0	0	0	0	0	0	0	0	0	0	0	0	0	0	0	0	0	0	0	0	0	0	0	0	0	0	0
NEW-M04195:163:000000000-D5WF4:1:1101:11121:7094__Fungi_ITS__Eu2_2__ITS	OTU_0665	0	0	0	0	0	0	0	0	6	0	0	0	0	0	0	0	0	0	0	0	0	0	0	0	0	0	0	0	0	0	0	0	0	0	0	0	0	0	0	0	0	0	0	0	0	0	0	0
NEW-M04195:163:000000000-D5WF4:1:1101:11577:4951__Fungi_ITS__E10__ITS	OTU_0666	0	0	0	0	0	0	0	5	0	0	0	0	0	0	0	0	0	0	0	0	0	0	0	0	0	0	0	0	0	0	0	0	0	0	0	0	0	0	0	0	0	0	0	0	0	0	0	0
NEW-M04195:163:000000000-D5WF4:1:1101:12438:2494__Fungi_ITS__Eu2_2__ITS	OTU_0667	0	0	0	0	0	0	0	0	0	0	0	0	0	0	0	0	0	0	0	0	0	0	0	0	0	0	0	0	0	0	0	0	0	0	0	0	0	0	0	0	0	0	0	0	0	0	0	0
NEW-M04195:163:000000000-D5WF4:1:1101:14061:7342__Fungi_ITS__Eu2_2__ITS	OTU_0668	0	0	0	0	0	0	5	0	0	0	0	0	0	0	0	0	0	0	0	0	0	0	0	0	0	0	0	0	0	0	0	0	0	0	0	0	0	0	0	0	0	0	0	0	0	0	0	0
NEW-M04195:163:000000000-D5WF4:1:1101:14917:5407__Fungi_ITS__E9__ITS	OTU_0669	0	0	0	0	0	0	4	0	0	0	0	0	0	0	0	0	0	0	0	0	0	0	0	0	0	0	0	0	0	0	0	0	0	0	0	0	0	0	0	0	0	0	0	0	0	0	0	0
NEW-M04195:163:000000000-D5WF4:1:1101:14926:25557__Fungi_ITS__E10__ITS	OTU_0670	0	0	0	0	0	0	14	733	68	3	0	0	0	0	0	0	0	0	0	0	0	0	0	0	0	0	0	0	0	0	0	0	0	0	0	0	0	0	0	0	0	0	0	0	0	0	0	0
NEW-M04195:163:000000000-D5WF4:1:1101:19926:9696__Fungi_ITS__Eu3_6__ITS	OTU_0671	0	0	0	0	0	0	0	0	0	0	0	0	0	0	0	0	0	0	0	0	0	0	0	0	0	0	0	0	0	0	0	0	0	0	0	0	0	0	0	0	0	0	0	0	0	0	0	0
NEW-M04195:163:000000000-D5WF4:1:1101:16480:13410__Fungi_ITS__Eu4_9__ITS	OTU_0672	0	0	0	0	0	0	0	0	0	0	0	0	0	0	0	0	0	0	0	0	0	0	0	0	0	0	0	0	0	0	0	0	0	0	0	0	0	0	0	0	0	0	0	0	0	0	0	0
HWI-M04195:163:000000000-D5WF4:1:1101:13282:9778__Fungi_ITS__E2_4__ITS	OTU_0673	0	0	0	0	0	0	0	0	0	0	0	0	0	0	0	0	0	8	0	0	0	0	0	0	0	0	0	0	0	0	0	0	0	0	0	0	0	0	0	0	0	0	0	0	0	0	0	0
NEW-M04195:163:000000000-D5WF4:1:1101:17806:12272__Fungi_ITS__Eu1_6__ITS	OTU_0674	0	0	0	0	0	0	0	0	0	0	0	0	0	0	0	0	0	0	0	0	0	0	0	0	0	0	0	0	0	0	0	0	0	0	0	0	0	0	0	0	0	0	0	0	0	0	0	0
NEW-M04195:163:000000000-D5WF4:1:1101:23690:6746__Fungi_ITS__E2_8__ITS	OTU_0675	0	0	0	0	0	0	0	0	0	0	0	0	0	0	0	0	0	0	0	0	5	9	0	0	0	0	0	0	0	0	0	0	0	0	0	0	0	0	0	0	0	0	0	0	0	0	0	0
NEW-M04195:163:000000000-D5WF4:1:1101:26221:17768__Fungi_ITS__E2_7__ITS	OTU_0676	0	0	0	0	0	0	0	0	0	0	0	0	0	0	0	3	0	0	0	0	4	0	0	0	0	0	0	0	0	0	0	0	0	0	0	0	0	0	0	0	0	0	0	0	0	0	0	0
NEW-M04195:163:000000000-D5WF4:1:1101:11288:22439__Fungi_ITS__Q14_13__ITS	OTU_0677	0	0	0	0	0	0	0	0	0	0	0	0	0	0	0	0	0	0	0	0	0	0	0	0	0	0	0	0	0	0	0	0	0	0	0	0	0	0	0	0	0	0	0	0	0	0	0	0
NEW-M04195:163:000000000-D5WF4:1:1101:22783:6321__Fungi_ITS__E2_12__ITS	OTU_0678	0	0	0	0	0	0	0	0	0	0	0	0	0	0	0	0	0	0	0	0	0	0	0	0	0	0	3	0	0	0	0	0	0	0	0	0	0	0	0	0	0	0	0	0	0	0	0	0
NEW-M04195:163:000000000-D5WF4:1:1101:9099:17580__Fungi_ITS__E2_4__ITS	OTU_0679	0	0	0	0	0	0	0	0	0	0	0	0	0	0	0	0	0	3	0	0	0	0	0	0	0	0	0	0	0	0	0	0	0	0	0	0	0	0	0	0	0	0	0	0	0	0	0	0
HWI-M04195:163:000000000-D5WF4:1:1101:20323:17634__Fungi_ITS__Q2_19__ITS	OTU_0680	0	0	0	0	0	0	0	0	0	0	0	0	0	0	0	0	0	0	0	0	0	0	0	0	0	0	0	0	0	0	0	0	0	0	0	0	0	0	0	0	0	0	0	0	0	0	0	0
HWI-M04195:163:000000000-D5WF4:1:1101:10088:7244__Fungi_ITS__In_K__ITS	OTU_0681	0	0	0	0	0	0	0	0	0	0	0	0	0	0	0	0	0	0	0	0	0	0	0	0	0	0	0	0	0	0	0	0	0	0	0	0	0	0	0	0	0	0	0	0	0	0	0	0
HWI-M04195:163:000000000-D5WF4:1:1101:10593:3740__Fungi_ITS__Q7_13__ITS	OTU_0682	0	0	0	0	0	0	0	0	0	0	0	0	0	0	0	0	0	0	0	0	0	0	0	0	0	0	0	0	0	0	0	0	0	0	0	0	0	0	0	0	0	0	0	0	0	0	0	0
HWI-M04195:163:000000000-D5WF4:1:1101:10948:17743__Fungi_ITS__Q3_1__ITS	OTU_0683	0	0	0	0	0	0	0	0	0	0	0	0	0	0	0	0	0	0	0	0	0	0	0	0	0	0	0	0	0	0	0	0	0	0	0	0	0	0	0	0	0	0	0	0	0	0	0	0
HWI-M04195:163:000000000-D5WF4:1:1101:11531:5783__Fungi_ITS__Q4_6__ITS	OTU_0684	0	0	0	0	0	0	0	0	0	0	0	0	0	0	0	0	0	0	0	0	0	0	0	0	0	0	0	0	0	0	0	0	0	0	0	0	0	0	0	0	0	0	0	0	0	0	0	0
HWI-M04195:163:000000000-D5WF4:1:1101:11624:14287__Fungi_ITS__Eu4_8__ITS	OTU_0685	15	0	10	0	0	0	0	0	0	0	0	0	0	0	0	0	0	0	0	0	0	0	0	0	0	0	0	0	0	0	0	0	0	0	0	0	0	0	0	0	0	0	0	0	0	0	0	0
HWI-M04195:163:000000000-D5WF4:1:1101:11844:24903__Fungi_ITS__Q3_2__ITS	OTU_0686	0	0	0	0	0	0	0	0	0	0	0	0	0	0	0	0	0	0	0	0	0	0	0	0	0	0	0	0	0	0	0	0	0	0	0	0	0	0	0	0	0	0	2	0	0	0	0	0
HWI-M04195:163:000000000-D5WF4:1:1101:12180:18272__Fungi_ITS__Q2_12__ITS	OTU_0687	0	0	0	0	0	0	0	0	0	0	0	0	0	0	0	0	0	0	0	0	0	0	0	0	0	0	0	0	0	0	0	0	0	0	0	0	0	0	0	0	0	0	0	0	0	0	0	0
HWI-M04195:163:000000000-D5WF4:1:1101:12708:25061__Fungi_ITS__Q5_8__ITS	OTU_0688	0	0	0	0	0	0	0	0	0	0	0	0	0	0	0	0	0	0	0	0	0	0	0	0	0	0	0	0	0	0	0	0	0	0	0	0	0	0	0	0	0	0	0	0	0	0	0	0
HWI-M04195:163:000000000-D5WF4:1:1101:13188:24813__Fungi_ITS__Eu2_4__ITS	OTU_0689	0	0	0	0	0	0	0	0	0	0	0	0	0	0	0	0	0	0	0	0	0	0	0	0	0	0	0	0	0	0	0	0	0	0	0	0	0	0	0	0	0	0	0	0	0	0	0	0
HWI-M04195:163:000000000-D5WF4:1:1101:13534:19765__Fungi_ITS__Q13_13__ITS	OTU_0690	0	0	0	0	0	0	0	0	0	0	0	0	0	0	0	0	0	0	0	0	0	0	0	0	0	0	0	0	0	0	0	0	0	0	0	0	0	0	0	0	0	0	0	0	0	0	0	0
HWI-M04195:163:000000000-D5WF4:1:1101:13795:19710__Fungi_ITS__Q13_5__ITS	OTU_0691	0	0	0	0	0	0	0	0	0	0	0	0	0	0	0	0	0	0	0	0	0	0	0	0	0	0	0	0	0	0	0	0	0	0	0	0	0	0	0	0	0	3	0	0	0	0	0	0
HWI-M04195:163:000000000-D5WF4:1:1101:13839:18835__Fungi_ITS__E3__ITS	OTU_0692	0	0	8	0	0	0	0	0	0	0	0	0	0	0	0	0	0	0	0	0	0	0	0	0	0	0	0	0	0	0	0	0	0	0	0	0	0	0	0	0	0	0	0	0	0	0	0	0
HWI-M04195:163:000000000-D5WF4:1:1101:14002:20547__Fungi_ITS__Q1_13__ITS	OTU_0693	0	0	0	0	0	0	0	0	0	0	0	0	0	0	0	0	0	0	0	0	0	0	0	0	0	0	0	0	0	0	0	0	0	0	0	0	0	0	0	0	0	0	0	0	0	0	0	0
HWI-M04195:163:000000000-D5WF4:1:1101:14150:28311__Fungi_ITS__Q9_7__ITS	OTU_0694	0	0	0	0	0	0	0	0	0	0	0	0	0	0	0	0	0	0	0	0	0	0	0	0	0	0	0	0	0	0	0	0	0	0	0	0	0	0	0	0	0	0	0	0	0	0	0	0
HWI-M04195:163:000000000-D5WF4:1:1101:15083:11637__Fungi_ITS__Qs1_2__ITS	OTU_0695	0	0	0	0	0	0	0	0	0	0	0	0	0	0	0	0	0	0	0	0	0	0	0	0	0	0	0	0	0	0	0	0	0	0	0	0	0	0	0	0	0	0	0	0	0	0	2	0
HWI-M04195:163:000000000-D5WF4:1:1101:16012:5646__Fungi_ITS__Q4_5__ITS	OTU_0696	0	0	0	0	0	0	0	0	0	0	0	0	0	0	0	0	0	0	0	0	0	0	0	0	0	0	0	0	0	0	0	0	0	0	0	0	0	0	0	0	0	0	0	0	0	0	0	0
HWI-M04195:163:000000000-D5WF4:1:1101:16203:15392__Fungi_ITS__Q11_4__ITS	OTU_0697	0	0	0	0	0	0	0	0	0	0	0	0	0	0	0	0	0	0	0	0	0	0	0	0	0	0	0	0	0	0	0	0	0	0	0	0	0	0	0	0	0	0	0	0	0	0	0	0
HWI-M04195:163:000000000-D5WF4:1:1101:16206:14209__Fungi_ITS__Q4_9__ITS	OTU_0698	0	0	0	0	0	0	0	0	0	0	0	0	0	0	0	0	0	0	0	0	0	0	0	0	0	0	0	0	0	0	0	0	0	0	0	0	0	0	0	0	0	0	0	0	0	0	0	0
HWI-M04195:163:000000000-D5WF4:1:1101:16315:22118__Fungi_ITS__Q2_7__ITS	OTU_0699	0	0	0	0	0	0	0	0	0	0	0	0	0	0	0	0	0	0	0	0	0	0	0	0	0	0	0	0	0	0	0	0	0	0	0	0	0	0	0	0	0	0	0	0	0	0	0	0
HWI-M04195:163:000000000-D5WF4:1:1101:16677:3617__Fungi_ITS__Q3_4__ITS	OTU_0700	0	0	0	0	0	0	0	0	0	0	0	0	0	0	0	0	0	0	0	0	0	0	0	0	0	0	0	0	0	0	0	0	0	0	0	0	0	0	0	0	0	0	0	0	0	0	0	0
HWI-M04195:163:000000000-D5WF4:1:1101:16999:16438__Fungi_ITS__Q11_1__ITS	OTU_0701	0	0	0	0	0	0	0	0	0	0	0	0	0	0	0	0	0	0	0	0	0	0	0	0	0	0	0	0	0	0	0	0	0	0	0	0	0	0	0	0	0	0	0	0	0	0	0	0
HWI-M04195:163:000000000-D5WF4:1:1101:17088:11450__Fungi_ITS__Q5_8__ITS	OTU_0702	0	0	0	0	0	0	0	0	0	0	0	0	0	0	0	0	0	0	0	0	0	0	0	0	0	0	0	0	0	0	0	0	0	0	0	0	0	0	0	0	0	0	0	0	0	0	0	0
HWI-M04195:163:000000000-D5WF4:1:1101:17503:7529__Fungi_ITS__Q7_11__ITS	OTU_0703	0	0	0	0	0	0	0	0	0	0	0	0	0	0	0	0	0	0	0	0	0	0	0	0	0	0	0	0	0	0	0	0	0	0	0	0	0	0	0	0	0	0	0	0	0	0	0	0
HWI-M04195:163:000000000-D5WF4:1:1101:19520:24186__Fungi_ITS__Q10_2__ITS	OTU_0704	0	0	0	0	0	0	0	0	0	0	0	0	0	0	0	0	0	0	0	0	0	0	0	0	0	0	0	0	0	0	0	0	0	0	0	0	0	0	0	0	2	9	3	4	3	8	11	0
HWI-M04195:163:000000000-D5WF4:1:1101:22916:16231__Fungi_ITS__Q2_18__ITS	OTU_0705	0	0	0	0	0	0	0	0	0	0	0	0	0	0	0	0	0	0	0	0	0	0	0	0	0	0	0	0	0	0	0	0	0	0	0	0	0	0	0	0	0	0	0	0	0	0	0	0
HWI-M04195:163:000000000-D5WF4:1:1101:24187:6392__Fungi_ITS__Q13_9__ITS	OTU_0706	0	0	0	0	0	0	0	0	0	0	0	0	0	0	0	0	0	0	0	0	0	0	0	0	0	0	0	0	0	0	0	0	0	0	0	0	0	0	0	0	0	0	0	0	0	0	0	0
HWI-M04195:163:000000000-D5WF4:1:1101:24582:11835__Fungi_ITS__Q8_5__ITS	OTU_0707	0	0	0	0	0	0	0	0	0	0	0	0	0	0	0	0	0	0	0	0	0	0	0	0	0	0	0	0	0	0	0	0	0	0	0	0	0	0	0	0	0	0	0	0	0	0	0	0
HWI-M04195:163:000000000-D5WF4:1:1101:25933:17267__Fungi_ITS__Q8_6__ITS	OTU_0708	0	0	0	0	0	0	0	0	0	0	0	0	0	0	0	0	0	0	0	0	0	0	0	0	0	0	0	0	0	0	0	0	0	0	0	0	0	0	0	0	0	0	0	0	0	0	0	0
HWI-M04195:163:000000000-D5WF4:1:1101:2622:12995__Fungi_ITS__Q1_8__ITS	OTU_0709	0	0	0	0	0	0	0	0	0	0	0	0	0	0	0	0	0	0	0	0	0	0	0	0	0	0	0	0	0	0	0	0	0	0	0	0	0	0	0	0	0	0	0	0	0	0	0	0
HWI-M04195:163:000000000-D5WF4:1:1101:26602:23454__Fungi_ITS__Q9_3__ITS	OTU_0710	0	0	5541	0	0	0	0	0	0	0	0	0	0	0	0	0	0	0	7	0	0	0	0	0	0	0	0	0	0	0	0	0	0	0	0	0	0	0	0	0	13	19	16	23	17	15	17	13
HWI-M04195:163:000000000-D5WF4:1:1101:8199:6096__Fungi_ITS__Q5_6__ITS	OTU_0711	0	0	0	0	0	0	0	0	0	0	0	0	0	0	0	0	0	0	0	0	0	0	0	0	0	0	0	0	0	0	0	0	0	0	0	0	0	0	0	0	0	0	0	0	0	0	0	0
HWI-M04195:163:000000000-D5WF4:1:1101:8893:20455__Fungi_ITS__Q3_8__ITS	OTU_0712	0	0	0	0	0	0	0	0	0	0	0	0	0	0	0	0	0	0	0	0	0	0	0	0	0	0	0	0	0	0	0	0	0	0	0	0	0	0	0	0	0	0	0	0	0	0	0	0
HWI-M04195:163:000000000-D5WF4:1:1102:10615:13902__Fungi_ITS__Q3_5__ITS	OTU_0713	0	0	0	0	0	0	0	0	0	0	0	0	0	0	0	0	0	0	0	0	0	0	0	0	0	0	0	0	0	0	0	0	0	0	0	0	0	0	0	0	0	0	0	0	0	0	0	0
HWI-M04195:163:000000000-D5WF4:1:1102:12544:20161__Fungi_ITS__Q7_2__ITS	OTU_0714	0	0	0	0	0	0	0	0	0	0	0	0	0	0	0	0	0	0	0	0	0	0	0	0	0	0	0	0	0	0	0	0	0	0	0	0	0	0	0	0	0	0	0	0	0	0	0	0
HWI-M04195:163:000000000-D5WF4:1:1102:14521:19865__Fungi_ITS__Q13_11__ITS	OTU_0715	0	0	0	0	0	0	0	0	0	0	0	0	0	0	0	0	0	0	0	0	0	0	0	0	0	0	0	0	0	0	0	0	0	0	0	0	0	0	0	0	0	0	0	0	0	0	0	0
HWI-M04195:163:000000000-D5WF4:1:1102:18536:24261__Fungi_ITS__Q4_1__ITS	OTU_0716	0	0	0	0	0	0	0	0	0	0	0	0	0	0	0	0	0	0	0	0	0	0	0	0	0	0	0	0	0	0	0	0	0	0	0	0	0	0	0	0	0	0	0	0	0	0	0	0
HWI-M04195:163:000000000-D5WF4:1:1102:24333:10784__Fungi_ITS__Q3_7__ITS	OTU_0717	0	0	0	0	0	0	0	0	0	0	0	0	0	0	0	0	0	0	0	0	0	0	0	0	0	0	0	0	0	0	0	0	0	0	0	0	0	0	0	0	0	0	0	0	2	0	0	6
HWI-M04195:163:000000000-D5WF4:1:1102:25656:18665__Fungi_ITS__Q7_4__ITS	OTU_0718	0	0	0	0	0	0	0	0	0	0	0	0	0	0	0	0	0	0	0	0	0	0	0	0	0	0	0	0	0	0	0	0	0	0	0	0	0	0	0	0	0	0	0	0	0	0	0	0
HWI-M04195:163:000000000-D5WF4:1:1102:28955:18554__Fungi_ITS__Q14_8__ITS	OTU_0719	0	0	0	0	0	0	0	0	0	0	0	0	0	0	0	0	0	0	0	0	0	0	0	0	0	0	0	0	0	0	0	0	0	0	0	0	0	0	0	0	0	0	0	0	0	0	0	0
HWI-M04195:171:000000000-D7KDT:1:1101:10018:20013__RMR147__Oji_Q16__ITS1F	OTU_0720	0	0	0	0	0	0	0	0	0	0	0	0	0	0	0	0	0	0	0	0	0	0	0	0	0	0	0	0	0	0	0	0	0	0	0	0	0	0	0	0	0	0	0	0	0	0	0	0
HWI-M04195:171:000000000-D7KDT:1:1101:10149:23812__RMR147__Oji_Q3__ITS1F	OTU_0721	0	0	0	0	0	0	0	0	0	0	0	0	0	0	0	0	0	0	0	0	0	0	0	0	0	0	0	0	0	0	0	0	0	0	0	0	0	0	0	18	13	62	0	0	0	0	0	0
HWI-M04195:171:000000000-D7KDT:1:1101:10264:20473__RMR147__Oji_Q16__ITS1F	OTU_0722	0	0	0	0	0	0	0	0	0	0	0	0	0	0	0	0	0	0	0	0	0	0	0	0	0	0	0	0	0	0	0	0	0	0	0	0	0	0	0	0	0	0	0	0	0	0	0	0
HWI-M04195:171:000000000-D7KDT:1:1101:10273:20429__RMR147__Oji_Q14__ITS1F	OTU_0723	0	0	0	0	0	0	0	0	0	0	0	0	0	0	0	0	0	0	0	0	0	0	0	0	0	0	0	0	0	0	0	0	0	0	0	0	0	0	0	0	0	0	0	0	0	0	0	0
HWI-M04195:171:000000000-D7KDT:1:1101:10425:12332__RMR147__Oji_Q14__ITS1F	OTU_0724	0	0	0	0	0	0	0	0	0	0	0	0	0	0	0	0	0	0	0	0	0	0	0	0	0	0	0	0	0	0	0	0	0	0	0	0	0	0	0	0	0	0	0	0	0	0	0	0
HWI-M04195:171:000000000-D7KDT:1:1101:10629:14252__RMR147__Oji_Q2__ITS1F	OTU_0725	0	0	0	0	0	0	0	0	0	0	0	0	0	0	0	0	0	0	0	0	0	0	0	0	0	0	0	0	0	0	0	0	0	0	0	0	0	0	0	8	169	5	0	0	0	0	0	0
HWI-M04195:171:000000000-D7KDT:1:1101:10945:3461__RMR147__Oji_Q16__ITS1F	OTU_0726	0	0	0	0	0	0	0	0	0	0	0	0	0	0	0	0	0	0	0	0	0	0	0	0	0	0	0	0	0	0	0	0	0	0	0	0	0	0	0	0	0	0	0	0	0	0	0	0
HWI-M04195:171:000000000-D7KDT:1:1101:11341:9292__RMR147__Oji_Q17__ITS1F	OTU_0727	0	0	0	0	0	0	0	0	0	0	0	0	0	0	0	0	0	0	0	0	0	0	0	0	0	0	0	0	0	0	0	0	0	0	0	0	0	0	0	0	0	0	0	0	0	0	0	0
HWI-M04195:171:000000000-D7KDT:1:1101:11746:18823__RMR147__Oji_Q17__ITS1F	OTU_0728	0	0	0	0	0	0	0	0	0	0	0	0	0	0	0	0	0	0	0	0	0	0	0	0	0	0	0	0	0	0	0	0	0	0	0	0	0	0	0	0	0	0	0	0	0	0	0	0
HWI-M04195:171:000000000-D7KDT:1:1101:12004:8803__RMR147__Oji_Q15__ITS1F	OTU_0729	0	0	0	0	0	0	0	0	0	0	0	0	0	0	0	0	0	0	0	0	0	0	0	0	0	0	0	0	0	0	0	0	0	0	0	0	0	0	0	0	0	20	0	0	0	0	0	0
HWI-M04195:171:000000000-D7KDT:1:1101:12095:16079__RMR147__Oji_Q17__ITS1F	OTU_0730	0	0	0	0	0	0	0	0	0	0	0	0	0	0	0	0	0	0	0	0	0	0	0	0	0	0	0	0	0	0	0	0	0	0	0	0	0	0	0	0	0	0	0	0	0	0	0	0
HWI-M04195:171:000000000-D7KDT:1:1101:14040:10978__RMR147__Oji_Q17__ITS1F	OTU_0731	0	0	0	0	0	0	0	0	0	0	0	0	0	0	0	0	0	0	0	0	0	0	0	0	0	0	0	0	0	0	0	0	0	0	0	0	0	0	0	0	0	0	0	0	0	0	0	0
HWI-M04195:171:000000000-D7KDT:1:1101:15036:19946__RMR147__Oji_Q14__ITS1F	OTU_0732	0	0	0	0	0	0	0	0	0	0	0	0	0	0	0	0	0	0	0	0	0	0	0	0	0	0	0	0	0	0	0	0	0	0	0	0	0	0	0	0	0	0	0	0	0	0	0	0
HWI-M04195:171:000000000-D7KDT:1:1101:15436:21349__RMR147__Oji_Q7__ITS1F	OTU_0733	0	0	0	0	0	0	0	0	0	0	0	0	0	0	0	0	0	0	0	0	0	0	0	0	0	0	0	0	0	0	0	0	0	0	0	0	0	0	0	0	0	0	0	0	0	9	0	0
HWI-M04195:171:000000000-D7KDT:1:1101:15936:21724__RMR147__Oji_Q12__ITS1F	OTU_0734	0	0	0	0	0	0	0	0	0	0	0	0	0	0	0	0	0	0	0	0	0	0	0	0	0	0	0	0	0	0	0	0	0	0	0	0	0	0	0	0	0	0	0	0	9	115	2	0
HWI-M04195:171:000000000-D7KDT:1:1101:17169:15735__RMR147__Oji_Q17__ITS1F	OTU_0735	0	0	0	0	0	0	0	0	0	0	0	0	0	0	0	0	0	0	0	0	0	0	0	0	0	0	0	0	0	0	0	0	0	0	0	0	0	0	0	0	0	0	0	0	0	0	0	0
HWI-M04195:171:000000000-D7KDT:1:1101:17450:4772__RMR147__Oji_Q14__ITS1F	OTU_0736	0	0	0	0	0	0	0	0	0	0	0	0	0	0	0	0	0	0	0	0	0	0	0	0	0	0	0	0	0	0	0	0	0	0	0	0	0	0	0	0	0	0	0	0	0	0	0	0
HWI-M04195:171:000000000-D7KDT:1:1101:21224:20337__RMR147__Oji_Q17__ITS1F	OTU_0737	0	0	0	0	0	0	0	0	0	0	0	0	0	0	0	0	0	0	0	0	0	0	0	0	0	0	0	0	0	0	0	0	0	0	0	0	0	0	0	0	0	0	0	0	0	0	0	0
HWI-M04195:171:000000000-D7KDT:1:1101:22703:14907__RMR147__Oji_Q17__ITS1F	OTU_0738	0	0	0	0	0	0	0	0	0	0	0	0	0	0	0	0	0	0	0	0	0	0	0	0	0	0	0	0	0	0	0	0	0	0	0	0	0	0	0	0	0	0	0	0	0	0	0	0
HWI-M04195:171:000000000-D7KDT:1:1101:25251:7099__RMR147__Oji_Q13__ITS1F	OTU_0739	0	0	0	0	0	0	0	0	0	0	0	0	0	0	0	0	0	0	0	0	0	0	0	0	0	0	0	0	0	0	0	0	0	0	0	0	0	0	0	0	0	0	0	0	0	0	0	0
HWI-M04195:171:000000000-D7KDT:1:1101:8980:10086__RMR147__Oji_Q6__ITS1F	OTU_0740	0	0	0	0	0	0	0	0	0	0	0	0	0	0	0	0	0	0	0	0	0	0	0	0	0	0	0	0	0	0	0	0	0	0	0	0	0	0	0	0	0	0	0	0	7	5	3	0
HWI-M04195:171:000000000-D7KDT:1:1102:12793:17007__RMR147__Oji_Q22__ITS1F	OTU_0741	0	0	0	0	0	0	0	0	0	0	0	0	0	0	0	0	0	0	0	0	0	0	0	0	0	0	0	0	0	0	0	0	0	0	0	0	0	0	0	0	0	0	0	0	0	0	0	0
HWI-M04195:171:000000000-D7KDT:1:1102:13809:17294__RMR147__Oji_Q8__ITS1F	OTU_0742	0	0	0	0	0	0	0	0	0	0	0	0	0	0	0	0	0	0	0	0	0	0	0	0	0	0	0	0	0	0	0	0	0	0	0	0	0	0	0	0	0	0	0	0	12	0	7	0
NEW-M04195:163:000000000-D5WF4:1:1101:10345:8385__Fungi_ITS__Q9_16__ITS	OTU_0743	0	0	0	0	0	0	0	0	0	0	0	0	0	0	0	0	0	0	0	0	0	0	0	0	0	0	0	0	0	0	0	0	0	0	0	0	0	0	0	0	0	0	0	0	0	0	0	0
NEW-M04195:163:000000000-D5WF4:1:1101:10524:3038__Fungi_ITS__Q2_14__ITS	OTU_0744	0	0	0	0	0	0	0	0	0	0	0	0	0	0	0	0	0	0	0	0	0	0	0	0	0	0	0	0	0	0	0	0	0	0	0	0	0	0	0	0	0	0	0	0	0	0	0	0
NEW-M04195:163:000000000-D5WF4:1:1101:10711:20949__Fungi_ITS__Q6_2__ITS	OTU_0745	0	0	0	0	0	0	0	0	0	0	0	0	0	0	0	0	0	0	0	0	0	0	0	0	0	0	0	0	0	0	0	0	0	0	0	0	0	0	0	0	0	0	0	0	0	0	0	0
NEW-M04195:163:000000000-D5WF4:1:1101:11026:12211__Fungi_ITS__E2_6__ITS	OTU_0746	0	0	0	0	0	0	0	0	0	0	0	0	0	0	0	0	0	0	0	12	0	0	0	0	0	0	0	0	0	0	2	0	0	0	0	0	0	0	0	0	0	0	0	0	0	0	0	0
NEW-M04195:163:000000000-D5WF4:1:1101:11097:9911__Fungi_ITS__Eu3_1__ITS	OTU_0747	0	0	0	0	0	0	0	0	0	0	0	0	0	0	0	0	0	0	0	0	0	0	0	0	0	0	0	0	0	0	0	0	0	0	0	0	0	0	0	0	0	0	0	0	0	0	0	0
NEW-M04195:163:000000000-D5WF4:1:1101:11640:8953__Fungi_ITS__Q7_7__ITS	OTU_0748	0	0	0	0	0	0	0	0	0	0	0	0	0	0	0	0	0	0	0	0	0	0	0	0	0	0	0	0	0	0	0	0	0	0	0	0	0	0	0	0	0	0	0	0	0	0	0	0
NEW-M04195:163:000000000-D5WF4:1:1101:11924:18115__Fungi_ITS__Q3_3__ITS	OTU_0749	0	0	0	0	0	0	0	0	0	0	0	0	0	0	0	0	0	0	0	0	0	0	0	0	0	0	0	0	0	0	0	0	0	0	0	0	0	0	0	0	0	0	0	0	0	0	0	0
NEW-M04195:163:000000000-D5WF4:1:1101:12133:26232__Fungi_ITS__Q14_2__ITS	OTU_0750	0	0	0	0	0	0	0	0	0	0	0	0	0	0	0	0	0	0	0	0	0	0	0	0	0	0	0	0	0	0	0	0	0	0	0	0	0	0	0	0	0	0	0	0	0	0	0	0
NEW-M04195:163:000000000-D5WF4:1:1101:12264:4280__Fungi_ITS__Eu2_5__ITS	OTU_0751	0	0	0	0	0	0	0	0	0	0	0	0	0	0	0	0	0	0	0	0	0	0	0	0	0	0	0	0	0	0	0	0	0	0	0	0	0	0	0	0	0	0	0	0	0	0	0	0
NEW-M04195:163:000000000-D5WF4:1:1101:12590:16590__Fungi_ITS__Q2_3__ITS	OTU_0752	0	0	0	0	0	0	0	0	0	0	0	0	0	0	0	0	0	0	0	0	0	0	0	0	0	0	0	0	0	0	0	0	0	0	0	0	0	0	0	0	0	0	0	0	0	0	0	0
NEW-M04195:163:000000000-D5WF4:1:1101:12716:22448__Fungi_ITS__Eu4_4__ITS	OTU_0753	0	0	0	0	0	0	0	0	0	0	0	0	0	0	0	0	0	0	0	0	0	0	0	0	0	0	0	0	0	0	0	0	0	0	0	0	0	0	0	0	0	0	0	0	0	0	0	0
NEW-M04195:163:000000000-D5WF4:1:1101:13560:6529__Fungi_ITS__Q9_5__ITS	OTU_0754	0	0	0	0	0	0	0	0	0	0	0	0	0	0	0	0	0	0	0	0	0	0	0	0	0	0	0	0	0	0	0	0	0	0	0	0	0	0	0	0	0	0	0	0	0	0	0	0
NEW-M04195:163:000000000-D5WF4:1:1101:13891:24919__Fungi_ITS__Q10_1__ITS	OTU_0755	0	0	0	0	0	0	0	0	0	0	0	0	0	0	0	0	0	0	0	0	0	0	0	0	0	0	0	0	0	0	0	0	0	0	0	0	0	0	0	0	0	0	0	0	0	0	0	0
NEW-M04195:163:000000000-D5WF4:1:1101:15031:18553__Fungi_ITS__Q4_4__ITS	OTU_0756	0	0	0	0	0	0	0	0	0	0	0	0	0	0	0	0	0	0	0	0	0	0	0	0	0	0	0	0	0	0	0	0	0	0	0	0	0	0	0	0	0	0	0	0	0	0	0	0
NEW-M04195:163:000000000-D5WF4:1:1101:15378:21992__Fungi_ITS__Q14_2__ITS	OTU_0757	0	0	0	0	0	0	0	0	0	0	0	0	0	0	0	0	0	0	0	0	0	0	0	0	0	0	0	0	0	0	0	0	0	0	0	0	0	0	0	0	0	0	0	0	0	0	0	0
NEW-M04195:163:000000000-D5WF4:1:1101:19607:6896__Fungi_ITS__Q7_2__ITS	OTU_0758	0	0	0	0	0	0	0	0	0	0	0	0	0	0	0	0	0	0	0	0	0	0	0	0	0	0	0	0	0	0	0	0	0	0	0	0	0	0	0	0	0	0	0	0	0	2	0	0
NEW-M04195:163:000000000-D5WF4:1:1101:23104:12390__Fungi_ITS__Eu2_1__ITS	OTU_0759	0	0	0	0	0	0	0	0	0	0	0	0	0	0	0	0	0	0	0	0	0	0	0	0	0	0	0	0	0	0	0	0	0	0	0	0	0	0	0	0	0	0	0	0	0	0	0	0
NEW-M04195:163:000000000-D5WF4:1:1101:24201:8064__Fungi_ITS__Q2_18__ITS	OTU_0760	0	0	0	0	0	0	0	0	0	0	0	0	0	0	0	0	0	0	0	0	0	0	0	0	0	0	0	0	0	0	0	0	0	0	0	0	0	0	0	0	0	0	0	0	0	3	0	0
NEW-M04195:163:000000000-D5WF4:1:1101:25434:8379__Fungi_ITS__Q9_10__ITS	OTU_0761	0	0	0	0	0	0	0	0	0	0	0	0	0	0	0	0	0	0	0	0	0	0	0	0	0	0	0	0	0	0	0	0	0	0	0	0	0	0	0	0	0	0	0	0	0	0	0	0
NEW-M04195:163:000000000-D5WF4:1:1101:26205:7848__Fungi_ITS__Q6_5__ITS	OTU_0762	0	0	0	0	0	0	0	0	0	0	0	0	0	0	0	0	0	0	0	0	0	0	0	0	0	0	0	0	0	0	0	0	0	0	0	0	0	0	0	0	0	0	0	0	0	0	0	0
NEW-M04195:163:000000000-D5WF4:1:1101:2971:9925__Fungi_ITS__Q8_6__ITS	OTU_0763	0	0	0	0	0	0	0	0	0	0	0	0	0	0	0	0	0	0	0	0	0	0	0	0	0	0	0	0	0	0	0	0	0	0	0	0	0	0	0	0	0	0	0	0	0	0	0	0
NEW-M04195:163:000000000-D5WF4:1:1101:6618:19223__Fungi_ITS__E3__ITS	OTU_0764	0	0	3	0	0	0	0	0	0	0	0	0	0	0	0	0	0	0	0	0	0	0	0	0	0	0	0	0	0	0	0	0	0	0	0	0	0	0	0	0	0	0	0	0	0	0	0	0
NEW-M04195:163:000000000-D5WF4:1:1101:7565:21945__Fungi_ITS__Q2_9__ITS	OTU_0765	0	0	0	0	0	0	0	0	0	0	0	0	0	0	0	0	0	0	0	0	0	0	0	0	0	0	0	0	0	0	0	0	0	0	0	0	0	0	0	0	0	0	0	0	0	0	0	0
NEW-M04195:163:000000000-D5WF4:1:1101:7622:9171__Fungi_ITS__Q1_13__ITS	OTU_0766	0	0	0	0	0	0	0	0	0	0	0	0	0	0	0	0	0	0	0	0	0	0	0	0	0	0	0	0	0	0	0	0	0	0	0	0	0	0	0	0	0	0	0	0	0	0	0	0
NEW-M04195:163:000000000-D5WF4:1:1101:8221:8989__Fungi_ITS__Eu2_4__ITS	OTU_0767	0	0	0	0	0	0	0	0	0	0	0	0	0	0	0	0	0	0	0	0	0	0	0	0	0	0	0	0	0	0	0	0	0	0	0	0	0	0	0	0	0	0	0	0	0	0	0	0
NEW-M04195:163:000000000-D5WF4:1:1101:8347:7122__Fungi_ITS__Q5_11__ITS	OTU_0768	0	0	0	0	0	0	0	0	0	0	0	0	0	0	0	0	0	0	0	0	0	0	0	0	0	0	0	0	0	0	0	0	0	0	0	0	0	0	0	0	0	0	0	0	0	0	0	0
NEW-M04195:163:000000000-D5WF4:1:1102:13201:15260__Fungi_ITS__Q11_2__ITS	OTU_0769	0	0	0	0	0	0	0	0	0	0	0	0	0	0	0	0	0	0	0	0	0	0	0	0	0	0	0	0	0	0	0	0	0	0	0	0	0	0	0	0	0	0	0	0	0	0	0	0
NEW-M04195:163:000000000-D5WF4:1:1102:16245:15413__Fungi_ITS__E17__ITS	OTU_0770	0	0	0	0	0	0	0	0	0	0	0	4	0	0	0	4	0	0	6	0	0	0	0	0	0	0	0	0	0	0	0	0	0	4	3	0	0	0	0	0	0	0	0	0	0	0	0	0
NEW-M04195:163:000000000-D5WF4:1:1102:16680:14110__Fungi_ITS__Q14_14__ITS	OTU_0771	0	0	0	0	0	0	0	0	0	0	0	0	0	0	0	0	0	0	0	0	0	0	0	0	0	0	0	0	0	0	0	0	0	0	0	0	0	0	0	0	0	0	0	0	0	0	0	0
HWI-M04195:163:000000000-D5WF4:1:1101:19660:6784__Fungi_ITS__Q3_3__ITS	OTU_0772	0	0	0	0	0	0	0	0	0	0	0	0	0	0	0	0	0	0	0	0	0	0	0	0	0	0	0	0	0	0	0	0	0	0	0	0	0	0	0	0	0	0	0	0	0	0	0	0
NEW-M04195:163:000000000-D5WF4:1:1101:20474:23959__Fungi_ITS__Q13_8__ITS	OTU_0773	0	0	0	0	0	0	0	0	0	0	0	0	0	0	0	0	0	0	0	0	0	0	0	0	0	0	0	0	0	0	0	0	0	0	0	0	0	0	0	0	0	0	0	0	0	0	0	0
HWI-M04195:163:000000000-D5WF4:1:1101:12290:9255__Fungi_ITS__Q3_9__ITS	OTU_0774	0	0	0	0	0	0	0	0	0	0	0	0	0	0	0	0	0	0	0	0	0	0	0	0	0	0	0	0	0	0	0	0	0	0	0	0	0	0	0	0	0	0	0	0	0	0	0	0
HWI-M04195:163:000000000-D5WF4:1:1101:24592:10258__Fungi_ITS__Q2_4__ITS	OTU_0775	0	0	0	0	0	0	0	0	0	0	0	0	0	0	0	0	0	0	0	0	0	0	0	0	0	0	0	0	0	0	0	0	0	0	0	0	0	0	0	0	0	0	0	0	0	0	0	0
HWI-M04195:163:000000000-D5WF4:1:1101:10602:19664__Fungi_ITS__Eu4_9__ITS	OTU_0776	0	0	0	0	0	0	0	0	0	0	0	0	0	0	0	0	0	0	0	0	0	0	0	0	0	0	0	0	0	0	0	0	0	0	0	0	0	0	0	0	0	0	0	0	0	0	0	0
HWI-M04195:163:000000000-D5WF4:1:1101:7686:22455__Fungi_ITS__E12__ITS	OTU_0777	0	0	19	0	2	0	3	198	0	123	11	0	0	0	0	0	0	0	0	0	0	0	0	0	0	0	0	0	0	0	0	0	0	0	0	0	0	0	0	0	0	0	0	0	0	0	0	0
NEW-M04195:163:000000000-D5WF4:1:1101:13083:8097__Fungi_ITS__Q5_13__ITS	OTU_0778	0	0	0	0	0	0	0	0	0	0	0	0	0	0	0	0	0	0	0	0	0	0	0	0	0	0	0	0	0	0	0	0	0	0	0	0	0	0	0	0	0	0	0	0	0	0	0	0
NEW-M04195:163:000000000-D5WF4:1:1101:16776:2878__Fungi_ITS__Q7_13__ITS	OTU_0779	0	0	0	0	0	0	0	0	0	0	0	0	0	0	0	0	0	0	0	0	0	0	0	0	0	0	0	0	0	0	0	0	0	0	0	0	0	0	0	0	0	0	0	0	0	0	0	0
NEW-M04195:163:000000000-D5WF4:1:1101:20910:12351__Fungi_ITS__Q11_4__ITS	OTU_0780	0	0	0	0	0	0	0	0	0	0	0	0	0	0	0	0	0	0	0	0	0	0	0	0	0	0	0	0	0	0	0	0	0	0	0	0	0	0	0	0	0	0	0	0	0	0	0	0
NEW-M04195:163:000000000-D5WF4:1:1101:24957:11263__Fungi_ITS__Eu4_1__ITS	OTU_0781	0	0	0	0	0	0	0	0	0	0	0	0	0	0	0	0	0	0	0	0	0	0	0	0	0	0	0	0	0	0	0	0	0	0	0	0	0	0	0	0	0	0	0	0	0	0	0	0
NEW-M04195:163:000000000-D5WF4:1:1102:23130:15047__Fungi_ITS__Q12_7__ITS	OTU_0782	0	0	0	0	0	0	0	0	0	0	0	0	0	0	0	0	0	0	0	0	0	0	0	0	0	0	0	0	0	0	0	0	0	0	0	0	0	0	0	0	0	0	0	0	0	0	0	0
HWI-M04195:163:000000000-D5WF4:1:1101:17175:3265__Fungi_ITS__Q11_4__ITS	OTU_0783	0	0	0	0	0	0	0	0	0	0	0	0	0	0	0	0	0	0	0	0	0	0	0	0	0	0	0	0	0	0	0	0	0	0	0	0	0	0	0	0	0	0	0	0	0	0	0	0
NEW-M04195:163:000000000-D5WF4:1:1101:25751:8003__Fungi_ITS__Eu3_6__ITS	OTU_0784	0	0	0	0	0	0	0	0	0	0	0	0	0	0	0	0	0	0	0	0	0	0	0	0	0	0	0	0	0	0	0	0	0	0	0	0	0	0	0	0	0	0	0	0	0	0	0	0
HWI-M04195:163:000000000-D5WF4:1:1101:10109:20054__Fungi_ITS__Q14_14__ITS	OTU_0785	0	0	0	0	0	0	0	0	0	0	0	0	0	0	0	0	0	0	0	0	0	0	0	0	0	0	0	0	0	0	0	0	0	0	0	0	0	0	0	0	0	0	0	0	0	0	0	0
HWI-M04195:163:000000000-D5WF4:1:1101:10174:10877__Fungi_ITS__Eu1_3__ITS	OTU_0786	0	0	0	0	0	0	0	0	0	0	0	0	0	0	0	0	0	0	0	0	0	0	0	0	0	0	0	0	0	0	0	0	0	0	0	0	0	0	0	0	0	0	0	0	0	0	0	0
HWI-M04195:163:000000000-D5WF4:1:1101:19401:10013__Fungi_ITS__Q12_4__ITS	OTU_0787	0	0	0	0	0	0	0	0	0	0	0	0	0	0	0	0	0	0	0	0	0	0	0	0	0	0	0	0	0	0	0	0	0	0	0	0	0	0	0	0	0	0	0	0	0	0	2	0
HWI-M04195:163:000000000-D5WF4:1:1102:18726:28062__Fungi_ITS__E2_2__ITS	OTU_0788	0	0	0	0	0	0	0	0	0	0	0	0	0	0	0	3	0	0	0	0	0	0	0	7	0	0	0	0	0	0	0	0	0	0	0	0	0	0	0	0	0	0	0	0	0	0	0	0
HWI-M04195:171:000000000-D7KDT:1:1101:11731:16377__RMR147__Oji_Q17__ITS1F	OTU_0789	0	0	0	0	0	0	0	0	0	0	0	0	0	0	0	0	0	0	0	0	0	0	0	0	0	0	0	0	0	0	0	0	0	0	0	0	0	0	0	0	0	0	0	0	0	0	0	0
NEW-M04195:163:000000000-D5WF4:1:1101:18118:12284__Fungi_ITS__Eu3_4__ITS	OTU_0790	0	0	0	0	0	0	0	0	0	0	0	0	0	0	0	0	0	0	0	0	0	0	0	0	0	0	0	0	0	0	0	0	0	0	0	0	0	0	0	0	0	0	0	0	0	0	0	0
NEW-M04195:163:000000000-D5WF4:1:1101:20241:19164__Fungi_ITS__Eu3_4__ITS	OTU_0791	0	0	0	0	0	0	0	0	0	0	0	0	0	0	0	0	0	0	0	0	0	0	0	0	0	0	0	0	0	0	0	0	0	0	0	0	0	0	0	0	0	0	0	0	0	0	0	0
NEW-M04195:163:000000000-D5WF4:1:1102:26459:6760__Fungi_ITS__E2_30__ITS	OTU_0792	0	0	0	0	0	0	0	0	0	0	0	0	0	0	0	0	0	0	0	0	0	0	0	0	0	0	0	0	0	0	0	0	0	0	0	0	0	0	11	0	0	0	0	0	0	0	0	0
HWI-M04195:171:000000000-D7KDT:1:1102:28832:13842__RMR147__Oji_Q4__ITS1F	OTU_0793	0	0	0	0	0	0	0	0	0	0	0	0	0	0	0	0	0	0	0	0	0	0	0	0	0	0	0	0	0	0	0	0	0	0	0	0	0	0	0	0	0	0	105	0	0	0	0	0
HWI-M04195:163:000000000-D5WF4:1:1101:10461:11807__Fungi_ITS__Q12_7__ITS	OTU_0794	0	0	0	0	0	0	0	0	0	0	0	0	0	0	0	0	0	0	0	0	0	0	0	0	0	0	0	0	0	0	0	0	0	0	0	0	0	0	0	0	0	0	0	0	0	0	0	0
HWI-M04195:163:000000000-D5WF4:1:1101:12602:2860__Fungi_ITS__E2_15__ITS	OTU_0795	0	0	0	0	0	0	0	0	0	0	0	0	0	0	0	0	0	0	0	0	0	0	0	0	0	0	0	0	0	57	0	0	0	0	0	0	0	0	0	0	0	0	0	0	0	0	0	0
HWI-M04195:163:000000000-D5WF4:1:1101:18813:21013__Fungi_ITS__Q9_16__ITS	OTU_0796	0	0	0	0	0	0	0	0	0	0	0	0	0	0	0	0	0	0	0	0	0	0	0	0	0	0	0	0	0	0	0	0	0	0	0	0	0	0	0	0	0	0	0	0	0	0	0	0
HWI-M04195:163:000000000-D5WF4:1:1101:23007:24982__Fungi_ITS__Eu4_3__ITS	OTU_0797	0	0	0	0	0	0	0	0	0	0	0	0	0	0	0	0	0	0	0	0	0	0	0	0	0	0	0	0	0	0	0	0	0	0	0	0	0	0	0	0	0	0	0	0	0	0	0	0
HWI-M04195:163:000000000-D5WF4:1:1102:10187:19777__Fungi_ITS__Q13_11__ITS	OTU_0798	0	0	0	0	0	0	0	0	0	0	0	0	0	0	0	0	0	0	0	0	0	0	0	0	0	0	0	0	0	0	0	0	0	0	0	0	0	0	0	0	0	0	0	0	0	0	0	2
HWI-M04195:163:000000000-D5WF4:1:1102:18518:13583__Fungi_ITS__E2_4__ITS	OTU_0799	0	0	0	0	0	0	0	0	0	0	0	0	0	0	0	0	0	8	8	0	6	0	0	0	0	0	0	0	0	0	0	0	0	0	0	0	0	0	0	0	0	0	0	0	0	0	0	0
NEW-M04195:163:000000000-D5WF4:1:1101:10769:5526__Fungi_ITS__Eu4_9__ITS	OTU_0800	0	0	0	0	0	0	0	0	0	0	0	0	0	0	0	0	0	0	0	0	0	0	0	0	0	0	0	0	0	0	0	0	0	0	0	0	0	0	0	0	0	0	0	0	0	0	0	0
NEW-M04195:163:000000000-D5WF4:1:1101:13993:13484__Fungi_ITS__Eu4_7__ITS	OTU_0801	0	0	0	0	0	0	0	0	0	0	0	0	0	0	0	0	0	0	0	0	0	0	0	0	0	0	0	0	0	0	0	0	0	0	0	0	0	0	0	0	0	0	0	0	0	0	0	0
NEW-M04195:163:000000000-D5WF4:1:1101:14952:23106__Fungi_ITS__Eu4_4__ITS	OTU_0802	0	0	0	0	0	0	0	0	0	0	0	0	0	0	0	0	0	0	0	0	0	0	0	0	0	0	0	0	0	0	0	0	0	0	0	0	0	0	0	0	0	0	0	0	0	0	0	0
NEW-M04195:163:000000000-D5WF4:1:1101:16487:2033__Fungi_ITS__Eu4_1__ITS	OTU_0803	0	0	0	0	0	0	0	0	0	0	0	0	0	0	0	0	0	0	0	0	0	0	0	0	0	0	0	0	0	0	0	0	0	0	0	0	0	0	0	0	0	0	0	0	0	0	0	0
NEW-M04195:163:000000000-D5WF4:1:1101:18592:21573__Fungi_ITS__Eu4_4__ITS	OTU_0804	0	0	0	0	0	0	0	0	0	0	0	0	0	0	0	0	0	0	0	0	0	0	0	0	0	0	0	0	0	0	0	0	0	0	0	0	0	0	0	0	0	0	0	0	0	0	0	0
NEW-M04195:163:000000000-D5WF4:1:1101:19631:17604__Fungi_ITS__Q11_4__ITS	OTU_0805	0	0	0	0	0	0	0	0	0	0	0	0	0	0	0	0	0	0	0	0	0	0	0	0	0	0	0	0	0	0	0	0	0	0	0	0	0	0	0	0	0	0	0	0	0	0	0	0
NEW-M04195:163:000000000-D5WF4:1:1101:23068:5531__Fungi_ITS__Q13_4__ITS	OTU_0806	0	0	0	0	0	0	0	0	0	0	0	0	0	0	0	0	0	0	0	0	0	0	0	0	0	0	0	0	0	0	0	0	0	0	0	0	0	0	0	0	0	0	0	0	0	0	0	0
NEW-M04195:163:000000000-D5WF4:1:1101:6114:12127__Fungi_ITS__E12__ITS	OTU_0807	0	0	0	0	14	0	75	25	46	9	0	0	16	13	0	0	0	0	0	0	0	0	0	0	0	0	0	0	0	0	0	0	0	0	0	0	0	0	0	0	0	0	0	0	0	0	0	0
NEW-M04195:163:000000000-D5WF4:1:1102:10368:17765__Fungi_ITS__E9__ITS	OTU_0808	0	0	0	0	0	0	7	0	0	0	0	0	0	0	0	0	0	0	0	0	0	0	0	0	0	0	0	0	0	0	0	0	0	0	0	0	0	0	0	0	0	0	0	0	0	0	0	0
NEW-M04195:163:000000000-D5WF4:1:1102:18269:21883__Fungi_ITS__Q5_12__ITS	OTU_0809	0	0	0	0	0	0	0	0	0	0	0	0	0	0	0	0	0	0	0	0	0	0	0	0	0	0	0	0	0	0	0	0	0	0	0	0	0	0	0	0	0	0	0	0	0	0	0	0
HWI-M04195:171:000000000-D7KDT:1:1101:25849:20216__RMR147__Oji_Q14__ITS1F	OTU_0810	0	0	0	0	0	0	0	0	0	0	0	0	3	0	0	0	0	4	0	0	0	0	0	0	0	0	0	0	0	3	0	0	0	0	0	0	0	0	0	0	0	0	0	0	0	0	0	0
HWI-M04195:163:000000000-D5WF4:1:1101:11327:16033__Fungi_ITS__Q14_8__ITS	OTU_0811	0	0	0	0	0	0	0	0	0	0	0	0	0	0	0	0	0	0	0	0	0	0	0	0	0	0	0	0	0	0	0	0	0	0	0	0	0	0	0	0	0	0	0	0	0	0	0	0
HWI-M04195:163:000000000-D5WF4:1:1101:18941:14737__Fungi_ITS__Q3_9__ITS	OTU_0812	0	0	0	0	0	0	0	0	0	0	0	0	0	0	0	0	0	0	0	0	0	0	0	0	0	0	0	0	0	0	0	0	0	0	0	0	0	0	0	0	0	0	0	0	0	0	0	0
NEW-M04195:163:000000000-D5WF4:1:1101:13504:24910__Fungi_ITS__Q14_8__ITS	OTU_0813	0	0	0	0	0	0	0	0	0	0	0	0	0	0	0	0	0	0	0	0	0	0	0	0	0	0	0	0	0	0	0	0	0	0	0	0	0	0	0	0	0	0	0	0	0	0	0	0
NEW-M04195:163:000000000-D5WF4:1:1101:23178:12308__Fungi_ITS__Q14_4__ITS	OTU_0814	0	0	0	0	0	0	0	0	0	0	0	0	0	0	0	0	0	0	0	0	0	0	0	0	0	0	0	0	0	0	0	0	0	0	0	0	0	0	0	0	0	0	0	0	0	0	0	0
NEW-M04195:163:000000000-D5WF4:1:1101:23042:21372__Fungi_ITS__E2_1__ITS	OTU_0815	0	0	0	0	0	0	0	0	0	0	0	0	0	0	5	0	0	0	0	0	0	0	0	0	0	0	0	0	0	0	0	0	0	0	0	0	0	0	0	0	0	0	0	0	0	0	0	0
NEW-M04195:163:000000000-D5WF4:1:1101:13316:21846__Fungi_ITS__Q9_4__ITS	OTU_0816	0	0	0	0	0	0	0	0	0	0	0	0	0	0	0	0	0	0	0	0	0	0	0	0	0	0	0	0	0	0	0	0	0	0	0	0	0	0	0	0	0	0	0	0	0	0	0	0
NEW-M04195:163:000000000-D5WF4:1:1101:15541:6705__Fungi_ITS__Eu2_4__ITS	OTU_0817	0	0	0	0	0	0	0	0	0	0	0	0	0	0	0	0	0	0	0	0	0	0	0	0	0	0	0	0	0	0	0	0	0	0	0	0	0	0	0	0	0	0	0	0	0	0	0	0
NEW-M04195:163:000000000-D5WF4:1:1101:16329:4055__Fungi_ITS__Q9_4__ITS	OTU_0818	0	0	0	0	0	0	0	0	0	0	0	0	0	0	0	0	0	0	0	0	0	0	0	0	0	0	0	0	0	0	0	0	0	0	0	0	0	0	0	0	0	0	0	0	0	0	0	0
NEW-M04195:163:000000000-D5WF4:1:1101:23003:19591__Fungi_ITS__Q10_1__ITS	OTU_0819	0	0	0	0	0	0	0	0	0	0	0	0	0	0	0	0	0	0	0	0	0	0	0	0	0	0	0	0	0	0	0	0	0	0	0	0	0	0	0	0	0	0	0	0	0	0	0	0
NEW-M04195:163:000000000-D5WF4:1:1101:25095:16285__Fungi_ITS__Eu4_9__ITS	OTU_0820	0	0	0	0	0	0	0	0	0	0	0	0	0	0	0	0	0	0	0	0	0	0	0	0	0	0	0	0	0	0	0	0	0	0	0	0	0	0	0	0	0	0	0	0	0	0	0	0
NEW-M04195:163:000000000-D5WF4:1:1101:28665:11469__Fungi_ITS__Q2_17__ITS	OTU_0821	0	0	0	0	0	0	0	0	0	0	0	0	0	0	0	0	0	0	0	0	0	0	0	0	0	0	0	0	0	0	0	0	0	0	0	0	0	0	0	0	0	0	0	0	0	0	0	0
HWI-M04195:163:000000000-D5WF4:1:1101:11727:24346__Fungi_ITS__Q9_4__ITS	OTU_0822	0	0	0	0	0	0	0	0	0	0	0	0	0	0	0	0	0	0	0	0	0	0	0	0	0	0	0	0	0	0	0	0	0	0	0	0	0	0	0	0	0	0	0	0	0	0	0	0
HWI-M04195:163:000000000-D5WF4:1:1102:19878:11603__Fungi_ITS__Q9_8__ITS	OTU_0823	0	0	0	0	0	0	0	0	0	0	0	0	0	0	0	0	0	0	0	0	0	0	0	0	0	0	0	0	0	0	0	0	0	0	0	0	0	0	0	0	0	0	0	0	0	0	0	0
NEW-M04195:163:000000000-D5WF4:1:1101:10715:25990__Fungi_ITS__Eu4_5__ITS	OTU_0824	0	0	0	0	0	0	0	0	0	0	0	0	0	0	0	0	0	0	0	0	0	0	0	0	0	0	0	0	0	0	0	0	0	0	0	0	0	0	0	0	0	0	0	0	0	0	0	0
NEW-M04195:163:000000000-D5WF4:1:1101:13382:21970__Fungi_ITS__Q7_11__ITS	OTU_0825	0	0	0	0	0	0	0	0	0	0	0	0	0	0	0	0	0	0	0	0	0	0	0	0	0	0	0	0	0	0	0	0	0	0	0	0	0	0	0	0	0	0	0	0	0	0	0	0
NEW-M04195:163:000000000-D5WF4:1:1102:27432:7970__Fungi_ITS__Q1_2__ITS	OTU_0826	0	0	0	0	0	0	0	0	0	0	0	0	0	0	0	0	0	0	0	0	0	0	0	0	0	0	0	0	0	0	0	0	0	0	0	0	0	0	0	0	0	0	0	0	0	0	0	0
HWI-M04195:163:000000000-D5WF4:1:1101:11576:23281__Fungi_ITS__E2_16__ITS	OTU_0827	0	0	0	0	0	0	0	0	0	0	0	0	0	0	3	0	0	0	0	0	18	13	0	0	0	0	8	0	0	0	9	0	0	0	0	9	0	0	0	0	0	0	0	0	0	0	0	0
HWI-M04195:163:000000000-D5WF4:1:1101:26151:15969__Fungi_ITS__Eu2_2__ITS	OTU_0828	0	0	0	0	0	0	0	0	0	0	0	0	0	0	0	0	0	0	0	0	0	0	0	0	0	0	0	0	0	0	0	0	0	0	0	0	0	0	0	0	0	0	0	0	0	0	0	0
NEW-M04195:163:000000000-D5WF4:1:1101:18597:20910__Fungi_ITS__Q2_18__ITS	OTU_0829	0	0	0	0	0	0	0	0	0	0	0	0	0	0	0	0	0	0	0	0	0	0	0	0	0	0	0	0	0	0	0	0	0	0	0	0	0	0	0	0	0	0	0	0	0	0	0	0
HWI-M04195:163:000000000-D5WF4:1:1102:10744:14052__Fungi_ITS__E2_4__ITS	OTU_0830	0	0	0	0	0	0	0	0	0	0	0	0	0	0	18	0	0	8	0	5	14	15	0	8	0	2	5	0	15	0	2	3	3	2	0	0	7	3	5	0	0	0	0	0	0	0	0	0
NEW-M04195:163:000000000-D5WF4:1:1101:10655:25371__Fungi_ITS__Eu2_2__ITS	OTU_0831	0	0	0	0	0	0	0	0	0	0	0	0	0	0	0	0	0	0	0	0	0	0	0	0	0	0	0	0	0	0	0	0	0	0	0	0	0	0	0	0	0	0	0	0	0	0	0	0
NEW-M04195:163:000000000-D5WF4:1:1101:13518:8318__Fungi_ITS__E2_24__ITS	OTU_0832	0	0	0	0	0	0	0	0	0	0	0	0	0	0	0	0	0	0	0	0	0	0	0	0	0	0	0	0	0	0	0	0	0	0	0	0	18	0	0	0	0	0	0	0	0	0	0	0
NEW-M04195:163:000000000-D5WF4:1:1101:16409:21701__Fungi_ITS__E1__ITS	OTU_0833	4	0	0	0	0	0	0	0	0	0	0	0	0	0	0	0	0	0	0	0	0	0	0	0	0	0	0	0	0	0	0	0	0	0	0	0	0	0	0	0	0	0	0	0	0	0	0	0
HWI-M04195:163:000000000-D5WF4:1:1102:16238:13470__Fungi_ITS__E2_1__ITS	OTU_0834	168	0	0	0	0	0	0	0	0	0	0	0	0	0	211	0	0	0	0	0	0	0	0	0	0	0	16	8	0	0	0	0	0	0	0	0	13	0	0	0	0	0	0	2	0	0	0	0
HWI-M04195:163:000000000-D5WF4:1:1101:10421:16868__Fungi_ITS__Eu4_3__ITS	OTU_0835	0	0	0	0	0	0	0	0	0	0	0	0	0	0	0	0	0	0	0	0	0	0	0	0	0	0	0	0	0	0	0	0	0	0	0	0	0	0	0	0	0	0	0	0	0	0	0	0
HWI-M04195:163:000000000-D5WF4:1:1101:14694:10384__Fungi_ITS__E2_30__ITS	OTU_0836	0	0	0	0	0	0	0	0	0	0	0	0	0	0	0	0	0	0	0	0	0	0	0	0	0	0	0	0	0	0	0	0	0	0	0	0	0	0	43	0	0	0	0	0	0	0	0	0
HWI-M04195:163:000000000-D5WF4:1:1101:20364:4649__Fungi_ITS__Eu4_3__ITS	OTU_0837	0	0	0	0	0	0	0	0	0	0	0	0	0	0	0	0	0	0	0	0	0	0	0	0	0	0	0	0	0	0	0	0	0	0	0	0	0	0	0	0	0	0	0	0	0	0	0	0
HWI-M04195:163:000000000-D5WF4:1:1102:12187:12982__Fungi_ITS__Q12_8__ITS	OTU_0838	0	0	0	0	0	0	0	0	0	0	0	0	0	0	0	0	0	0	0	0	0	0	0	0	0	0	0	0	0	0	0	0	0	0	0	0	0	0	0	0	0	0	0	0	0	0	0	0
HWI-M04195:163:000000000-D5WF4:1:1102:17831:14430__Fungi_ITS__Q4_11__ITS	OTU_0839	0	0	0	0	0	0	0	0	0	0	0	0	0	0	0	0	0	0	0	0	0	0	0	7	0	0	0	0	0	0	0	0	0	0	0	0	0	0	0	0	0	0	0	0	0	0	0	0
HWI-M04195:163:000000000-D5WF4:1:1102:24771:8361__Fungi_ITS__Q11_1__ITS	OTU_0840	0	0	0	0	0	0	0	0	0	45	0	0	0	0	0	0	0	0	0	0	0	0	0	0	0	4	0	0	3	0	0	0	0	26	0	0	13	0	4	0	5	4	0	6	0	4	6	4
HWI-M04195:163:000000000-D5WF4:1:1102:4774:12133__Fungi_ITS__E2_19__ITS	OTU_0841	0	0	0	0	0	0	0	0	0	0	0	0	0	0	191	0	0	0	0	193	145	85	22	306	93	5	10	258	82	212	123	0	52	280	0	0	0	0	0	0	0	0	0	0	0	0	0	0
HWI-M04195:163:000000000-D5WF4:1:1102:5084:12811__Fungi_ITS__Q12_8__ITS	OTU_0842	0	0	0	0	0	0	0	0	0	0	0	0	0	0	0	0	0	0	0	0	0	0	0	0	0	0	0	0	0	0	0	0	0	0	0	0	0	0	0	0	0	0	0	0	0	0	0	0
NEW-M04195:163:000000000-D5WF4:1:1101:11927:21588__Fungi_ITS__Q12_10__ITS	OTU_0843	0	0	0	0	0	0	0	0	0	0	0	0	0	0	0	0	0	0	0	0	0	0	0	0	0	0	0	0	0	0	0	0	0	0	0	0	0	0	0	0	0	0	0	0	0	0	0	0
NEW-M04195:163:000000000-D5WF4:1:1101:13742:8008__Fungi_ITS__E2_14__ITS	OTU_0844	0	0	0	0	0	0	0	0	0	0	0	0	0	0	0	0	0	0	0	0	0	0	0	0	0	0	0	0	29	0	0	0	0	0	0	0	0	0	0	0	0	0	0	0	0	0	0	0
NEW-M04195:163:000000000-D5WF4:1:1101:14723:24171__Fungi_ITS__E2_8__ITS	OTU_0845	0	0	0	0	0	0	0	0	0	0	0	0	0	0	0	0	0	0	0	0	5	12	0	0	0	0	0	0	0	0	2	0	0	6	0	0	0	0	0	0	0	0	0	0	0	0	0	0
NEW-M04195:163:000000000-D5WF4:1:1101:18888:3288__Fungi_ITS__Q5_13__ITS	OTU_0846	0	0	0	0	0	0	0	0	0	0	0	0	0	0	0	0	0	0	0	0	0	0	0	0	0	0	0	0	0	0	0	0	0	0	0	0	0	0	0	0	0	0	0	0	0	0	0	0
NEW-M04195:163:000000000-D5WF4:1:1101:6720:20979__Fungi_ITS__Q12_10__ITS	OTU_0847	0	0	0	0	0	0	0	0	0	0	0	0	0	0	0	0	0	0	0	0	0	0	0	4	0	0	0	0	0	0	0	0	0	0	0	0	0	0	0	0	0	0	0	0	0	0	0	0
NEW-M04195:163:000000000-D5WF4:1:1101:8119:4185__Fungi_ITS__Q5_11__ITS	OTU_0848	0	0	0	0	0	0	0	0	0	0	0	0	0	0	0	0	0	0	0	0	0	0	0	0	0	0	0	0	0	0	0	0	0	0	0	0	0	0	0	0	0	0	0	0	0	0	0	0
NEW-M04195:163:000000000-D5WF4:1:1101:8861:14688__Fungi_ITS__Q1_1__ITS	OTU_0849	0	0	0	0	0	0	0	0	0	0	0	0	0	0	0	0	0	0	0	0	0	0	0	0	0	0	0	0	0	0	0	0	0	0	0	0	0	0	0	0	0	0	0	0	0	0	0	0
NEW-M04195:163:000000000-D5WF4:1:1102:11395:4393__Fungi_ITS__E2_19__ITS	OTU_0850	0	0	0	0	0	0	0	0	0	0	0	0	0	0	0	0	0	0	0	0	0	0	0	0	0	0	0	0	0	0	0	0	0	3	0	0	0	0	0	0	0	0	0	0	0	0	0	0
NEW-M04195:163:000000000-D5WF4:1:1102:13735:19423__Fungi_ITS__E2_6__ITS	OTU_0851	0	0	0	0	0	0	0	0	0	0	0	0	0	0	0	0	0	0	0	4	0	0	0	0	0	0	0	0	0	0	0	0	0	0	0	0	0	0	0	0	0	0	0	0	0	0	0	0
NEW-M04195:163:000000000-D5WF4:1:1102:14043:6526__Fungi_ITS__Q7_5__ITS	OTU_0852	0	0	0	0	0	0	0	0	0	0	0	0	0	0	0	0	0	0	0	0	0	0	0	0	0	0	0	0	0	0	0	0	0	0	0	0	0	0	0	0	0	0	0	0	0	0	0	0
NEW-M04195:163:000000000-D5WF4:1:1102:14763:11890__Fungi_ITS__E2_13__ITS	OTU_0853	0	0	0	0	0	0	0	0	0	0	0	0	0	0	0	0	0	0	0	0	2	0	0	0	0	0	0	0	0	0	0	0	0	0	0	0	0	0	0	0	0	0	0	0	0	0	0	0
NEW-M04195:163:000000000-D5WF4:1:1102:15014:4237__Fungi_ITS__Q11_1__ITS	OTU_0854	0	0	0	0	0	0	0	0	0	0	0	0	0	0	0	0	0	0	0	0	0	0	0	0	0	0	0	0	0	0	0	0	0	0	0	0	0	0	0	0	0	0	0	0	0	0	0	0
NEW-M04195:163:000000000-D5WF4:1:1102:18156:8354__Fungi_ITS__Q14_6__ITS	OTU_0855	0	0	0	0	0	0	0	0	0	0	0	0	0	0	0	0	0	0	0	0	0	0	0	0	0	0	0	0	0	0	0	0	0	0	0	0	0	0	0	0	0	0	0	0	0	0	0	0
NEW-M04195:163:000000000-D5WF4:1:1102:20067:2468__Fungi_ITS__E2_6__ITS	OTU_0856	0	0	0	0	0	0	0	0	0	0	0	0	0	0	0	0	0	0	0	4	0	0	0	0	0	0	0	0	0	0	0	0	0	0	0	0	0	0	0	0	0	0	0	0	0	0	0	0
NEW-M04195:163:000000000-D5WF4:1:1102:26708:8436__Fungi_ITS__Q12_8__ITS	OTU_0857	0	0	0	0	0	0	0	0	0	0	0	0	0	0	0	0	0	0	0	0	0	0	0	0	0	0	0	0	0	0	0	0	0	0	0	0	0	0	0	0	0	0	0	0	0	0	0	0
NEW-M04195:163:000000000-D5WF4:1:1101:12367:20720__Fungi_ITS__Q3_3__ITS	OTU_0858	0	0	0	0	0	0	0	0	0	0	0	0	0	0	4	0	0	0	0	0	4	0	0	3	0	0	0	0	0	0	0	0	0	0	0	0	0	0	0	0	0	0	0	0	0	0	0	0
NEW-M04195:163:000000000-D5WF4:1:1101:27707:14864__Fungi_ITS__E2_7__ITS	OTU_0859	0	0	0	0	0	0	0	0	0	0	0	0	0	0	0	0	0	0	0	0	3	0	0	0	0	0	0	0	0	0	0	0	0	0	0	0	0	0	0	0	0	0	0	0	0	0	0	0
HWI-M04195:163:000000000-D5WF4:1:1102:12765:20679__Fungi_ITS__E2_1__ITS	OTU_0860	0	0	0	0	0	0	0	0	0	0	0	0	0	0	59	0	0	0	0	0	0	3	2	2	0	0	4	0	0	0	13	0	3	0	0	0	0	0	7	0	0	0	0	0	0	0	0	0
HWI-M04195:163:000000000-D5WF4:1:1101:12135:6446__Fungi_ITS__Q9_4__ITS	OTU_0861	0	0	0	0	0	0	0	0	0	0	0	0	0	0	0	0	0	0	0	0	6	0	0	2	0	0	0	2	4	0	0	0	0	0	0	0	0	0	0	0	0	0	0	0	0	0	0	0
HWI-M04195:163:000000000-D5WF4:1:1101:15061:28822__Fungi_ITS__Q7_10__ITS	OTU_0862	0	0	0	0	0	0	0	0	0	0	0	0	0	0	0	0	0	0	0	0	0	0	0	0	0	0	0	0	0	0	0	0	0	0	0	0	0	0	0	0	0	0	0	0	0	0	0	0
HWI-M04195:163:000000000-D5WF4:1:1101:18327:10034__Fungi_ITS__Eu3_6__ITS	OTU_0863	0	0	0	0	0	0	0	0	0	0	0	0	0	0	0	0	0	0	0	0	0	0	0	0	0	0	0	0	0	0	0	0	0	0	0	0	0	0	0	0	0	0	0	0	0	0	0	0
NEW-M04195:163:000000000-D5WF4:1:1101:24528:10681__Fungi_ITS__Q9_14__ITS	OTU_0864	0	0	0	0	0	0	0	0	0	0	0	0	0	0	0	0	0	0	0	0	0	0	0	0	0	0	0	0	0	0	0	0	0	0	0	0	0	0	0	0	0	0	0	0	0	0	0	0
HWI-M04195:163:000000000-D5WF4:1:1101:16701:12838__Fungi_ITS__E10__ITS	OTU_0865	0	0	0	0	0	0	2	0	0	0	7	0	0	0	0	0	0	0	0	0	0	0	0	0	0	0	0	18	0	0	0	0	9	0	0	0	0	0	0	0	0	0	0	0	0	0	0	0
HWI-M04195:163:000000000-D5WF4:1:1101:19497:15346__Fungi_ITS__Q13_8__ITS	OTU_0866	0	0	0	0	0	0	0	0	0	0	0	0	0	0	0	0	0	0	0	0	0	0	0	0	0	0	0	0	0	0	0	0	0	0	0	0	0	0	0	0	0	0	0	0	0	0	0	0
HWI-M04195:163:000000000-D5WF4:1:1101:7340:15434__Fungi_ITS__E2_13__ITS	OTU_0867	0	0	0	0	0	0	0	0	0	0	0	0	0	0	0	0	0	0	0	0	0	0	0	0	0	0	0	17	0	0	0	0	0	0	0	0	0	0	0	0	0	0	0	0	0	0	0	0
NEW-M04195:163:000000000-D5WF4:1:1101:18275:5228__Fungi_ITS__E2_15__ITS	OTU_0868	0	0	0	0	0	0	0	0	0	0	0	0	0	0	0	0	0	0	0	0	0	0	0	0	0	0	0	0	0	7	2	0	0	0	0	0	0	0	0	0	0	0	0	0	0	0	0	0
NEW-M04195:163:000000000-D5WF4:1:1101:18982:18410__Fungi_ITS__Eu1_5__ITS	OTU_0869	0	0	0	0	0	0	0	0	0	0	0	0	0	0	0	0	0	0	0	0	0	0	0	0	0	0	0	0	0	0	0	0	0	0	0	0	0	0	0	0	0	0	0	0	0	0	0	0
NEW-M04195:163:000000000-D5WF4:1:1101:28400:13512__Fungi_ITS__Q3_5__ITS	OTU_0870	0	0	0	0	0	0	0	0	0	0	0	0	0	0	0	0	0	0	0	0	0	0	0	0	0	0	0	0	0	0	0	0	0	0	0	0	0	0	0	0	0	0	0	0	0	0	0	0
NEW-M04195:163:000000000-D5WF4:1:1102:15051:16478__Fungi_ITS__Eu1_1__ITS	OTU_0871	0	0	0	0	0	0	0	0	0	0	0	0	0	0	0	0	0	0	0	0	0	0	0	0	0	0	0	0	0	0	0	0	0	0	0	0	0	0	0	0	0	0	0	0	0	0	0	0
NEW-M04195:163:000000000-D5WF4:1:1102:14583:10817__Fungi_ITS__E2_6__ITS	OTU_0872	0	0	0	0	0	0	0	0	0	0	0	0	0	0	0	0	0	0	0	3	0	0	0	0	0	0	0	0	0	0	0	0	0	0	0	0	0	0	0	0	0	0	0	0	0	0	0	0
NEW-M04195:163:000000000-D5WF4:1:1101:23808:16105__Fungi_ITS__Eu1_1__ITS	OTU_0873	0	0	0	0	0	0	0	0	0	0	0	0	0	0	0	0	0	0	0	0	0	0	0	0	0	0	0	0	0	0	0	0	0	0	0	0	0	0	0	0	0	0	0	0	0	0	0	0
HWI-M04195:163:000000000-D5WF4:1:1101:19234:19293__Fungi_ITS__Q2_3__ITS	OTU_0874	0	0	0	0	0	0	0	0	0	0	0	0	0	0	0	0	0	0	0	0	0	0	0	0	0	0	0	0	0	0	0	0	0	0	0	0	0	0	0	0	0	0	0	0	0	0	0	0
NEW-M04195:163:000000000-D5WF4:1:1101:11769:19395__Fungi_ITS__Q9_4__ITS	OTU_0875	0	0	0	0	0	0	0	0	0	0	0	0	0	0	0	0	0	0	0	0	0	0	0	0	0	0	0	0	0	0	0	0	0	0	0	0	0	0	0	0	0	0	0	0	0	0	0	0
NEW-M04195:163:000000000-D5WF4:1:1101:20445:11267__Fungi_ITS__Q9_4__ITS	OTU_0876	0	0	0	0	0	0	0	0	0	0	0	0	0	0	0	0	0	0	0	0	0	0	0	0	0	0	0	0	0	0	0	0	0	0	0	0	0	0	0	0	0	0	0	0	0	0	0	0
HWI-M04195:163:000000000-D5WF4:1:1101:15521:9932__Fungi_ITS__E12__ITS	OTU_0877	0	2	0	0	0	0	0	0	0	32	0	0	0	0	0	0	0	0	0	2	0	0	0	0	31	0	0	0	0	0	0	0	0	0	0	0	0	0	0	0	0	0	0	0	0	0	0	0
NEW-M04195:163:000000000-D5WF4:1:1101:12445:8752__Fungi_ITS__E23__ITS	OTU_0878	0	0	0	0	0	0	0	0	0	0	0	0	0	8	0	0	0	0	0	0	0	0	0	0	0	0	0	0	0	0	0	0	0	0	0	0	0	0	0	0	0	0	0	0	0	0	0	0
HWI-M04195:163:000000000-D5WF4:1:1101:10587:5863__Fungi_ITS__Q12_11__ITS	OTU_0879	0	0	0	0	0	0	0	0	0	0	0	0	0	0	0	0	0	0	0	0	0	0	0	0	0	0	0	0	0	0	0	0	0	0	0	0	0	0	0	0	0	0	0	0	0	0	0	0
HWI-M04195:163:000000000-D5WF4:1:1101:11846:3463__Fungi_ITS__Q2_16__ITS	OTU_0880	0	0	0	0	0	0	0	0	0	0	0	0	0	0	0	0	0	0	0	0	0	0	0	0	0	0	0	0	0	0	0	0	0	0	0	0	0	0	0	0	0	0	0	0	0	0	0	0
HWI-M04195:163:000000000-D5WF4:1:1101:7037:13879__Fungi_ITS__E2_14__ITS	OTU_0881	0	0	0	0	0	0	0	0	0	0	0	0	0	0	6	0	0	7	0	2	6	0	0	7	9	0	3	0	0	0	0	0	9	0	0	0	6	7	0	0	0	0	0	0	0	0	0	0
HWI-M04195:163:000000000-D5WF4:1:1101:9590:17137__Fungi_ITS__Q2_14__ITS	OTU_0882	0	0	0	0	0	0	0	0	0	0	0	0	0	0	0	0	0	0	0	0	0	0	0	0	0	0	0	0	0	0	0	0	0	0	0	0	0	0	0	0	0	0	0	0	0	0	0	0
HWI-M04195:163:000000000-D5WF4:1:1102:12536:9204__Fungi_ITS__E2_1__ITS	OTU_0883	0	3	0	0	0	0	0	0	0	0	0	0	0	0	23	0	0	0	0	0	0	0	0	0	0	0	0	2	0	0	2	0	0	0	0	0	0	0	0	0	0	0	0	0	0	0	0	0
HWI-M04195:163:000000000-D5WF4:1:1102:17022:13121__Fungi_ITS__E2_24__ITS	OTU_0884	0	0	0	0	0	0	0	0	0	0	0	0	0	51	0	0	0	0	0	0	2	0	0	0	0	0	0	0	0	2	0	0	0	0	0	0	9	0	0	0	0	0	0	0	0	0	0	0
HWI-M04195:163:000000000-D5WF4:1:1102:19325:22137__Fungi_ITS__Q7_11__ITS	OTU_0885	0	0	0	0	0	0	0	0	0	0	0	0	0	0	0	0	0	0	0	0	0	0	0	0	0	0	0	0	0	0	0	0	0	0	0	0	0	0	0	0	0	2	0	0	0	0	0	0
NEW-M04195:163:000000000-D5WF4:1:1101:10170:6180__Fungi_ITS__Q9_8__ITS	OTU_0886	0	0	0	0	0	0	0	0	0	0	0	0	0	0	0	0	0	0	0	0	0	0	0	0	0	0	0	0	0	0	0	0	0	0	0	0	0	0	0	0	0	0	0	0	0	0	0	0
NEW-M04195:163:000000000-D5WF4:1:1101:13322:13130__Fungi_ITS__E2_6__ITS	OTU_0887	0	0	0	0	0	0	0	0	0	0	0	0	0	0	0	0	0	0	0	2	0	0	0	0	2	0	0	0	0	0	0	0	0	0	0	0	0	0	0	0	0	0	0	0	0	0	0	0
NEW-M04195:163:000000000-D5WF4:1:1101:14145:19747__Fungi_ITS__Q12_11__ITS	OTU_0888	0	0	0	0	0	0	0	0	0	0	0	0	0	0	0	0	0	0	0	0	0	0	0	0	0	0	0	0	0	0	0	0	0	0	0	0	0	0	0	0	0	0	0	0	0	0	0	0
NEW-M04195:163:000000000-D5WF4:1:1101:17662:23080__Fungi_ITS__E2_16__ITS	OTU_0889	0	0	0	0	0	0	0	0	0	0	0	0	0	0	0	0	0	0	0	0	0	0	0	0	0	0	0	0	0	0	4	0	0	0	0	0	0	0	0	0	0	0	0	0	0	0	0	0
HWI-M04195:163:000000000-D5WF4:1:1101:24257:6483__Fungi_ITS__Q6_2__ITS	OTU_0890	0	0	0	0	0	0	0	0	0	0	0	0	0	0	0	0	0	0	0	0	0	0	0	0	0	0	0	0	0	0	0	0	0	0	0	0	0	0	0	0	0	0	0	0	0	0	0	0
HWI-M04195:163:000000000-D5WF4:1:1101:9266:14173__Fungi_ITS__Q4_1__ITS	OTU_0891	0	0	0	0	0	0	0	0	0	0	0	0	0	0	0	0	0	0	0	0	0	0	0	0	0	0	0	0	0	0	0	0	0	0	0	0	0	0	0	0	0	0	0	0	0	0	0	0
HWI-M04195:171:000000000-D7KDT:1:1101:14892:17911__RMR147__Oji_Q14__ITS1F	OTU_0892	0	0	0	0	0	0	0	0	0	0	0	0	0	0	0	0	0	0	0	0	4	0	0	0	0	0	0	0	0	0	0	0	0	0	0	0	0	0	0	0	0	0	0	0	0	0	0	0
NEW-M04195:163:000000000-D5WF4:1:1101:12295:12818__Fungi_ITS__Q13_9__ITS	OTU_0893	0	0	0	0	0	0	0	0	0	0	0	0	0	0	0	0	0	0	0	0	0	0	0	0	0	0	0	0	0	0	0	0	0	0	0	0	0	0	0	0	0	0	0	0	0	0	0	0
HWI-M04195:163:000000000-D5WF4:1:1101:10624:12966__Fungi_ITS__E7__ITS	OTU_0894	0	0	0	0	0	13	0	0	0	0	0	0	0	0	0	0	0	0	0	0	0	0	0	0	0	0	0	0	0	0	0	0	0	0	0	0	0	0	0	0	0	0	0	0	0	0	0	0
HWI-M04195:163:000000000-D5WF4:1:1101:10865:18816__Fungi_ITS__Q9_11__ITS	OTU_0895	0	0	0	0	0	0	0	0	0	0	0	0	0	0	0	0	0	0	0	0	0	0	0	0	0	0	0	0	0	0	0	0	0	0	0	0	0	0	0	0	0	0	0	0	0	0	0	0
HWI-M04195:163:000000000-D5WF4:1:1101:14114:12229__Fungi_ITS__E4__ITS	OTU_0896	0	0	0	111	0	0	0	0	0	0	0	0	0	0	2	0	0	0	0	0	0	16	0	3	0	0	0	0	0	0	0	0	5	0	0	84	3	2	2	0	0	0	0	0	0	0	0	0
HWI-M04195:163:000000000-D5WF4:1:1101:14638:7151__Fungi_ITS__Q1_5__ITS	OTU_0897	0	0	0	0	0	0	0	0	0	0	0	0	0	0	0	0	0	0	5	0	0	0	0	0	0	0	0	0	0	0	0	0	0	0	0	0	0	0	0	0	98	152	66	115	90	124	141	76
HWI-M04195:163:000000000-D5WF4:1:1101:15917:9420__Fungi_ITS__Q11_1__ITS	OTU_0898	0	0	0	0	0	0	0	0	0	0	0	0	0	0	0	0	0	0	0	0	0	0	0	0	0	0	0	0	0	0	0	0	0	0	0	0	0	0	0	0	0	0	0	0	0	0	0	0
HWI-M04195:163:000000000-D5WF4:1:1101:19748:20342__Fungi_ITS__Q14_6__ITS	OTU_0899	0	0	0	0	0	0	0	0	0	0	0	0	0	0	0	0	0	0	0	0	0	0	0	5	0	0	0	0	0	0	0	0	0	0	0	0	0	0	0	0	0	0	0	0	0	0	0	0
HWI-M04195:163:000000000-D5WF4:1:1101:5017:10732__Fungi_ITS__Eu4_8__ITS	OTU_0900	0	0	0	0	0	0	0	0	0	0	0	0	0	0	0	0	0	0	0	0	0	0	0	0	0	0	0	0	0	0	0	0	0	0	0	0	0	0	0	0	0	0	0	0	0	0	0	0
HWI-M04195:163:000000000-D5WF4:1:1101:9172:12887__Fungi_ITS__Eu3_8__ITS	OTU_0901	0	0	0	0	0	0	0	0	0	0	0	0	0	0	0	0	0	0	0	0	0	0	0	0	0	0	0	0	0	0	0	0	0	0	0	0	0	0	0	0	0	0	0	0	0	0	0	0
HWI-M04195:163:000000000-D5WF4:1:1102:15477:12013__Fungi_ITS__Q14_8__ITS	OTU_0902	0	0	0	0	0	0	0	0	0	0	0	0	0	0	0	0	0	0	3	0	0	0	0	0	0	0	0	0	0	0	0	0	0	0	0	0	0	0	0	3	38	70	27	29	35	29	36	36
HWI-M04195:171:000000000-D7KDT:1:1101:13645:20513__RMR147__Oji_Q6__ITS1F	OTU_0903	0	0	0	0	0	0	0	0	0	0	0	0	0	0	0	0	0	0	0	0	0	0	0	0	0	0	0	0	0	0	0	0	0	0	0	0	0	0	0	0	0	0	0	0	2	0	0	0
HWI-M04195:171:000000000-D7KDT:1:1101:6352:13929__RMR147__Oji_Q3__ITS1F	OTU_0904	0	0	0	0	0	0	0	0	0	0	0	0	0	0	0	0	0	0	0	0	0	0	0	0	0	0	0	0	0	0	0	0	0	0	0	0	0	0	0	0	0	2	0	0	0	0	0	0
NEW-M04195:163:000000000-D5WF4:1:1101:10280:17934__Fungi_ITS__Q3_13__ITS	OTU_0906	0	0	0	0	0	0	0	0	0	0	0	0	0	0	0	0	0	0	0	0	0	0	0	0	0	0	0	0	0	0	0	0	0	0	0	0	0	0	0	0	0	0	0	0	0	0	0	0
NEW-M04195:163:000000000-D5WF4:1:1101:10379:24845__Fungi_ITS__Q3_1__ITS	OTU_0907	0	0	0	0	0	0	0	0	0	0	0	0	0	0	0	0	0	0	0	0	0	0	0	0	0	0	0	0	0	0	0	0	0	0	0	0	0	0	0	0	0	0	0	0	0	0	0	0
NEW-M04195:163:000000000-D5WF4:1:1101:11261:2913__Fungi_ITS__Q2_16__ITS	OTU_0908	0	0	0	0	0	0	0	0	0	0	0	0	0	0	0	0	0	0	0	0	0	0	0	0	0	0	0	0	0	0	0	0	0	0	0	0	0	0	0	0	0	0	0	0	0	0	0	0
NEW-M04195:163:000000000-D5WF4:1:1101:11430:9560__Fungi_ITS__Eu1_1__ITS	OTU_0909	0	0	0	0	0	0	0	0	0	0	0	0	0	0	0	0	0	0	0	0	0	0	0	0	0	0	0	0	0	0	0	0	0	0	0	0	0	0	0	0	0	0	0	0	0	0	0	0
NEW-M04195:163:000000000-D5WF4:1:1101:11552:7825__Fungi_ITS__Q8_7__ITS	OTU_0910	0	0	0	0	0	0	0	0	0	0	0	0	0	0	0	0	0	0	0	0	0	0	0	0	0	0	0	0	0	0	0	0	0	0	0	0	0	0	0	0	0	0	0	0	0	0	0	0
NEW-M04195:163:000000000-D5WF4:1:1101:11761:4728__Fungi_ITS__Q6_4__ITS	OTU_0911	0	0	0	0	0	0	0	0	0	0	0	0	0	0	0	0	0	0	0	0	0	0	0	0	0	0	0	0	0	0	0	0	0	0	0	0	0	0	0	0	0	0	0	0	0	0	0	0
NEW-M04195:163:000000000-D5WF4:1:1101:12060:9149__Fungi_ITS__Q1_13__ITS	OTU_0913	0	0	0	0	0	0	0	0	0	0	0	0	0	0	0	0	0	0	0	0	0	0	0	0	0	0	0	0	0	0	0	0	0	0	0	0	0	0	0	0	0	0	0	0	0	0	0	0
NEW-M04195:163:000000000-D5WF4:1:1101:12178:10145__Fungi_ITS__Q13_7__ITS	OTU_0914	0	0	0	0	0	0	0	0	0	0	0	0	0	0	0	0	0	0	0	0	0	0	0	0	0	0	0	0	0	0	0	0	0	0	0	0	0	0	0	0	0	0	0	0	0	0	0	0
NEW-M04195:163:000000000-D5WF4:1:1101:12282:6386__Fungi_ITS__Q12_4__ITS	OTU_0915	0	0	0	0	0	0	0	0	0	0	0	0	0	0	0	0	0	0	0	0	0	0	0	0	0	0	0	0	0	0	0	0	0	0	0	0	0	0	0	0	0	0	0	0	0	0	0	0
NEW-M04195:163:000000000-D5WF4:1:1101:13310:18819__Fungi_ITS__Q7_12__ITS	OTU_0916	0	0	0	0	0	0	0	0	0	0	0	0	0	0	0	0	0	0	0	0	0	0	0	0	0	0	0	0	0	0	0	0	0	0	0	0	0	0	0	0	0	0	0	0	0	0	0	0
NEW-M04195:163:000000000-D5WF4:1:1101:14778:12465__Fungi_ITS__Q14_11__ITS	OTU_0917	0	0	0	0	0	0	0	0	0	0	0	0	0	0	0	0	0	0	0	0	0	0	0	0	0	0	0	0	0	0	0	0	0	0	0	0	0	0	0	0	0	0	0	0	0	0	0	0
NEW-M04195:163:000000000-D5WF4:1:1101:15912:11195__Fungi_ITS__Q1_1__ITS	OTU_0918	0	0	0	0	0	0	0	0	0	0	0	0	0	0	0	0	0	0	0	0	0	0	0	0	0	0	0	0	0	0	0	0	0	0	0	0	0	0	0	0	0	0	0	0	0	0	0	0
NEW-M04195:163:000000000-D5WF4:1:1101:16005:22855__Fungi_ITS__Eu1_5__ITS	OTU_0919	0	0	0	0	0	0	0	0	0	0	0	0	0	0	0	0	0	0	0	0	0	0	0	0	0	0	0	0	0	0	0	0	0	0	0	0	0	0	0	0	0	0	0	0	0	0	0	0
NEW-M04195:163:000000000-D5WF4:1:1101:17542:10754__Fungi_ITS__Q6_3__ITS	OTU_0920	0	0	0	0	0	0	0	0	0	0	0	0	0	0	0	0	0	0	0	0	0	0	0	0	0	0	0	0	0	0	0	0	0	0	0	0	0	0	0	0	0	0	0	0	0	0	0	0
NEW-M04195:163:000000000-D5WF4:1:1101:19135:11700__Fungi_ITS__Q9_11__ITS	OTU_0921	0	0	0	0	0	0	0	0	0	0	0	0	0	0	0	0	0	0	0	0	0	0	0	0	0	0	0	0	0	0	0	0	0	0	0	0	0	0	0	0	0	0	0	0	0	0	0	0
NEW-M04195:163:000000000-D5WF4:1:1101:19250:13898__Fungi_ITS__Q3_2__ITS	OTU_0922	0	0	0	0	0	0	0	0	0	0	0	0	0	0	0	0	0	0	0	0	0	0	0	0	0	0	0	0	0	0	0	0	0	0	0	0	0	0	0	0	0	0	0	0	0	0	0	0
NEW-M04195:163:000000000-D5WF4:1:1101:24387:23298__Fungi_ITS__E2_23__ITS	OTU_0923	0	0	0	0	0	0	0	0	0	0	0	0	0	0	0	0	0	0	0	0	0	3	0	0	0	0	0	0	0	0	0	0	0	0	0	42	0	0	0	0	0	0	0	0	0	0	0	0
NEW-M04195:163:000000000-D5WF4:1:1101:24755:19989__Fungi_ITS__Q12_8__ITS	OTU_0924	0	0	0	0	0	0	0	0	0	0	0	0	0	0	0	0	0	0	0	0	0	0	0	0	0	0	0	0	0	0	0	0	0	0	0	0	0	0	0	0	3	10	0	5	0	4	2	7
NEW-M04195:163:000000000-D5WF4:1:1101:3288:13653__Fungi_ITS__Q6_5__ITS	OTU_0925	0	0	0	0	0	0	0	0	0	0	0	0	0	0	0	0	0	0	0	0	0	0	0	0	0	0	0	0	0	0	0	0	0	0	0	0	0	0	0	0	0	0	0	0	0	0	0	0
NEW-M04195:163:000000000-D5WF4:1:1102:13057:17472__Fungi_ITS__Q9_8__ITS	OTU_0926	0	0	0	0	0	0	0	0	0	0	0	0	0	0	0	0	0	0	0	0	0	0	0	0	0	0	0	0	0	0	0	0	0	0	0	0	0	0	0	0	0	0	0	0	0	0	0	0
NEW-M04195:163:000000000-D5WF4:1:1102:13708:16990__Fungi_ITS__E2_23__ITS	OTU_0927	0	0	0	0	0	0	0	0	0	0	0	0	0	0	0	0	0	0	0	0	0	0	0	0	0	0	0	0	0	0	0	0	0	0	0	3	0	0	0	0	0	0	0	0	0	0	0	0
NEW-M04195:163:000000000-D5WF4:1:1102:4388:22335__Fungi_ITS__Q2_14__ITS	OTU_0928	0	0	0	0	0	0	0	0	0	0	0	0	0	0	0	0	0	0	0	0	0	0	0	0	0	0	0	0	0	0	0	0	0	0	0	0	0	0	0	0	0	0	0	0	0	0	0	0
HWI-M04195:163:000000000-D5WF4:1:1101:12924:23772__Fungi_ITS__E2_6__ITS	OTU_0929	0	0	0	0	0	0	0	0	0	0	0	0	0	0	0	0	0	0	0	109	0	0	0	0	0	0	0	0	0	0	0	0	0	0	0	0	0	0	0	0	0	0	0	0	0	0	0	0
NEW-M04195:163:000000000-D5WF4:1:1102:18452:5098__Fungi_ITS__E2_6__ITS	OTU_0930	0	0	0	0	0	0	0	0	0	0	0	0	0	0	0	0	0	0	0	3	0	0	0	0	0	0	0	0	0	0	0	0	0	0	0	0	0	0	0	0	0	0	0	0	0	0	0	0
HWI-M04195:163:000000000-D5WF4:1:1101:10027:19344__Fungi_ITS__Q2_2__ITS	OTU_0931	0	0	0	0	0	0	0	0	0	0	0	0	0	0	0	0	0	0	0	0	0	0	0	0	0	0	0	0	0	0	0	0	0	0	0	0	0	0	0	0	0	0	0	3	0	0	0	0
HWI-M04195:163:000000000-D5WF4:1:1101:10916:22842__Fungi_ITS__Q3_6__ITS	OTU_0932	0	0	0	0	0	0	0	0	0	0	0	0	0	0	0	0	0	0	0	0	0	0	0	0	0	0	0	0	0	0	0	0	0	0	0	0	0	0	0	0	0	0	0	0	0	0	0	0
HWI-M04195:163:000000000-D5WF4:1:1101:11291:14619__Fungi_ITS__E2_2__ITS	OTU_0933	0	0	0	0	0	0	0	0	0	0	0	0	0	0	0	10	0	0	2	0	0	0	0	0	0	0	0	0	0	3	0	0	0	0	0	0	0	0	0	0	0	0	0	0	0	0	0	0
HWI-M04195:163:000000000-D5WF4:1:1101:12307:23956__Fungi_ITS__Q13_12__ITS	OTU_0934	0	0	0	0	0	0	0	0	0	0	0	0	0	0	0	0	0	0	0	0	0	0	0	0	0	0	0	0	0	0	0	0	0	0	0	0	0	0	0	0	0	0	0	0	0	0	0	0
HWI-M04195:163:000000000-D5WF4:1:1101:12588:7105__Fungi_ITS__Q9_22__ITS	OTU_0935	0	0	0	0	0	0	0	0	0	0	0	0	0	0	0	0	0	0	0	0	0	0	0	0	0	0	0	0	0	0	0	0	0	0	0	0	0	0	0	0	0	0	0	0	0	0	0	0
HWI-M04195:163:000000000-D5WF4:1:1101:12778:23082__Fungi_ITS__E2_6__ITS	OTU_0936	0	0	0	0	0	0	0	0	0	0	0	0	0	0	0	0	0	0	0	28	0	0	0	0	0	0	0	0	0	0	0	0	0	0	0	0	0	0	0	0	0	0	0	0	0	0	0	0
HWI-M04195:163:000000000-D5WF4:1:1101:13677:2946__Fungi_ITS__E19__ITS	OTU_0937	0	0	0	0	0	0	0	0	0	0	0	0	1651	155	0	0	0	0	0	0	0	0	0	0	0	0	0	0	0	0	0	0	0	6	0	0	0	0	0	0	2	0	0	2	0	0	0	0
HWI-M04195:163:000000000-D5WF4:1:1101:13880:5171__Fungi_ITS__Q10_7__ITS	OTU_0938	0	0	0	0	0	0	0	0	0	0	0	0	0	0	0	0	0	0	0	0	0	0	0	0	0	0	0	0	0	0	0	0	0	0	0	0	0	0	0	0	0	0	0	0	0	0	0	0
HWI-M04195:163:000000000-D5WF4:1:1101:14003:20299__Fungi_ITS__Eu4_7__ITS	OTU_0939	0	0	0	0	0	0	0	0	0	0	0	0	0	0	0	0	0	0	0	0	0	0	0	0	0	0	0	0	0	0	0	0	0	0	0	0	0	0	0	0	0	0	0	0	0	0	0	0
HWI-M04195:163:000000000-D5WF4:1:1101:14261:8433__Fungi_ITS__Q13_2__ITS	OTU_0940	0	0	0	0	0	0	0	0	0	0	0	0	0	0	0	0	0	0	0	0	0	0	0	0	0	0	0	0	0	0	0	0	0	0	0	0	0	0	0	0	0	0	0	0	0	0	0	0
HWI-M04195:163:000000000-D5WF4:1:1101:16895:14217__Fungi_ITS__Q9_13__ITS	OTU_0941	0	0	0	0	0	0	0	0	0	0	0	0	0	0	0	0	0	0	0	0	0	0	0	0	0	0	0	0	0	0	0	0	0	0	0	0	0	0	0	0	0	0	0	0	0	0	0	0
HWI-M04195:163:000000000-D5WF4:1:1101:17073:3681__Fungi_ITS__Q2_14__ITS	OTU_0942	0	0	0	0	0	0	0	0	0	0	0	0	0	0	0	0	0	0	0	0	0	0	0	0	0	0	0	0	0	0	0	0	0	0	0	0	0	0	0	0	0	0	0	0	0	0	0	0
HWI-M04195:163:000000000-D5WF4:1:1101:17341:2458__Fungi_ITS__Q4_4__ITS	OTU_0943	0	0	0	0	0	0	0	0	0	0	0	0	0	0	0	0	0	0	0	0	0	0	0	0	0	0	0	0	0	0	0	0	0	0	0	0	0	0	0	0	0	3	0	0	0	0	0	0
HWI-M04195:163:000000000-D5WF4:1:1101:17705:15848__Fungi_ITS__E2_21__ITS	OTU_0944	0	0	0	0	0	0	0	0	0	0	0	0	0	0	0	0	0	0	0	0	0	0	0	318	0	0	0	0	0	0	0	0	11	0	0	0	0	5	0	0	0	0	0	0	0	0	0	0
HWI-M04195:163:000000000-D5WF4:1:1101:17782:2322__Fungi_ITS__Q6_3__ITS	OTU_0945	0	0	0	0	0	0	0	0	0	0	0	0	0	0	0	0	0	0	0	0	0	0	0	0	0	0	0	0	0	0	0	0	0	0	0	0	0	0	0	0	0	0	0	0	0	0	0	0
HWI-M04195:163:000000000-D5WF4:1:1101:23906:7652__Fungi_ITS__Q13_6__ITS	OTU_0946	0	0	0	0	0	0	0	0	0	0	0	0	0	0	0	0	0	0	0	0	0	0	0	2	0	0	0	0	0	0	0	0	0	0	0	0	0	0	0	0	0	0	0	0	0	0	0	0
HWI-M04195:163:000000000-D5WF4:1:1101:23936:6786__Fungi_ITS__E2_15__ITS	OTU_0947	0	0	0	0	0	0	0	0	0	0	0	0	0	0	0	0	0	7	0	3	0	0	0	0	16	7	2	4	0	11	2	0	10	0	0	0	0	0	0	0	0	0	0	0	0	0	0	0
HWI-M04195:163:000000000-D5WF4:1:1101:24942:23894__Fungi_ITS__Eu5_3__ITS	OTU_0948	0	0	0	0	0	0	0	0	0	0	0	0	0	0	0	0	0	0	0	0	0	0	0	0	0	0	0	0	0	0	0	0	0	0	0	0	0	0	0	0	0	0	0	0	0	0	0	0
HWI-M04195:163:000000000-D5WF4:1:1101:25034:10195__Fungi_ITS__Q4_9__ITS	OTU_0949	0	0	0	0	0	0	0	0	0	0	0	0	0	0	0	0	0	0	0	0	0	0	0	0	0	0	0	0	0	0	0	0	0	0	0	0	0	0	0	0	0	0	0	0	0	0	0	0
HWI-M04195:163:000000000-D5WF4:1:1101:27550:9766__Fungi_ITS__Q9_1__ITS	OTU_0950	0	0	0	0	0	0	0	0	0	0	0	0	0	0	0	0	0	0	0	0	0	0	0	0	0	0	0	0	0	0	0	0	0	0	0	0	0	0	0	0	0	0	0	0	0	0	0	0
HWI-M04195:163:000000000-D5WF4:1:1101:4509:15556__Fungi_ITS__Q3_8__ITS	OTU_0951	0	0	0	0	0	0	0	0	0	0	0	0	0	0	0	0	0	0	0	0	0	0	0	0	0	0	0	0	0	0	0	0	0	0	0	0	0	0	0	0	0	0	0	0	0	0	0	0
HWI-M04195:163:000000000-D5WF4:1:1101:7273:15598__Fungi_ITS__Q3_10__ITS	OTU_0952	0	0	0	0	0	0	0	0	0	0	0	0	0	0	0	0	0	0	0	0	0	0	0	0	0	0	0	0	0	0	0	0	0	0	0	0	0	0	0	0	0	0	0	2	0	0	0	0
HWI-M04195:163:000000000-D5WF4:1:1101:9078:18854__Fungi_ITS__E2_1__ITS	OTU_0953	0	0	0	0	0	0	0	0	0	0	0	0	0	0	4	4	0	0	0	0	0	0	0	0	0	0	0	0	0	6	0	0	0	0	0	0	0	0	4	0	0	0	0	0	0	0	0	0
HWI-M04195:163:000000000-D5WF4:1:1102:11002:7392__Fungi_ITS__Q13_8__ITS	OTU_0954	0	0	0	0	0	0	0	0	0	0	0	0	0	0	0	0	0	0	0	0	0	0	0	0	0	0	0	0	0	0	0	0	0	0	0	0	0	0	0	0	0	0	0	0	0	0	0	0
HWI-M04195:163:000000000-D5WF4:1:1102:11197:8891__Fungi_ITS__Q12_8__ITS	OTU_0955	0	0	0	0	0	0	0	0	0	0	0	0	0	0	0	0	0	0	0	0	0	0	0	0	0	0	0	0	0	0	0	0	0	0	0	0	0	0	0	0	0	0	0	0	0	0	0	0
HWI-M04195:163:000000000-D5WF4:1:1102:11218:19447__Fungi_ITS__Q3_4__ITS	OTU_0956	0	0	0	0	0	0	0	0	0	0	0	0	0	0	0	0	0	0	0	0	0	0	0	0	0	0	0	0	0	0	0	0	0	0	0	0	0	0	0	0	0	0	0	0	0	0	0	0
HWI-M04195:163:000000000-D5WF4:1:1102:11612:3284__Fungi_ITS__Q12_3__ITS	OTU_0957	0	0	0	0	0	0	0	0	0	0	0	0	0	0	0	0	0	0	0	0	0	0	0	0	0	0	0	0	0	0	0	0	0	0	0	0	0	0	0	0	0	0	0	0	0	0	0	0
HWI-M04195:163:000000000-D5WF4:1:1102:15031:5081__Fungi_ITS__Q1_8__ITS	OTU_0958	0	0	0	0	0	0	0	0	0	0	0	0	0	0	0	0	0	0	0	0	0	0	0	0	0	0	0	0	0	0	0	0	0	0	0	0	0	0	0	0	0	0	0	0	0	0	0	0
HWI-M04195:163:000000000-D5WF4:1:1102:16922:8949__Fungi_ITS__In3_3__ITS	OTU_0959	0	0	0	0	0	0	0	0	0	0	0	0	0	0	0	0	0	0	0	0	0	0	0	0	0	0	0	0	0	0	0	0	0	0	0	0	0	0	0	0	0	0	0	0	0	0	0	0
HWI-M04195:163:000000000-D5WF4:1:1102:18942:22151__Fungi_ITS__Q9_4__ITS	OTU_0960	0	0	0	0	0	0	0	0	0	0	0	0	0	3	0	0	0	0	0	0	0	0	0	0	0	0	0	0	0	0	0	0	0	0	0	10	0	0	0	0	0	0	0	0	0	0	0	0
HWI-M04195:163:000000000-D5WF4:1:1102:20913:9112__Fungi_ITS__E2_1__ITS	OTU_0961	0	0	0	2	0	0	0	0	0	0	0	0	0	0	3	0	0	0	0	0	0	0	0	0	0	0	0	0	0	0	0	0	0	0	0	0	0	0	0	0	0	0	0	0	0	0	0	0
HWI-M04195:163:000000000-D5WF4:1:1102:3243:20569__Fungi_ITS__Q8_2__ITS	OTU_0962	0	0	0	0	0	0	0	0	0	0	0	0	0	0	0	0	0	0	0	0	0	0	0	0	0	0	0	0	0	0	0	0	0	0	0	0	0	0	0	0	0	0	0	3	0	0	0	0
HWI-M04195:171:000000000-D7KDT:1:1101:10688:7046__RMR147__Oji_Q13__ITS1F	OTU_0963	0	0	0	0	0	0	0	0	0	0	0	0	0	0	0	0	0	0	0	0	0	0	0	0	0	0	0	0	0	0	0	0	0	0	0	0	0	0	0	0	0	0	0	0	0	0	0	0
HWI-M04195:171:000000000-D7KDT:1:1101:12761:8741__RMR147__Oji_Q13__ITS1F	OTU_0964	0	0	0	0	0	0	0	0	0	0	0	0	0	0	0	0	0	0	0	0	0	0	0	0	0	0	0	0	0	0	0	0	0	0	0	0	0	0	0	0	0	0	0	0	0	0	0	0
HWI-M04195:171:000000000-D7KDT:1:1101:13148:9047__RMR147__Oji_Q13__ITS1F	OTU_0965	0	0	0	0	0	0	0	0	0	0	0	0	0	0	0	0	0	0	0	0	0	0	0	0	0	0	0	0	0	0	0	0	0	0	0	0	0	0	0	0	0	0	0	0	0	0	0	0
HWI-M04195:171:000000000-D7KDT:1:1101:13379:10530__RMR147__Oji_Q13__ITS1F	OTU_0966	0	0	0	0	0	0	0	0	0	0	0	0	0	0	0	0	0	0	0	0	0	0	0	0	0	0	0	0	0	0	0	0	0	0	0	0	0	0	0	0	0	0	0	0	0	0	0	0
HWI-M04195:171:000000000-D7KDT:1:1101:15121:4082__RMR147__Oji_Q20__ITS1F	OTU_0967	0	0	0	0	0	0	0	0	0	0	0	0	0	0	0	0	0	0	0	0	0	0	0	0	0	0	0	0	0	0	0	0	0	0	0	0	0	0	0	0	0	0	0	0	0	0	0	0
HWI-M04195:171:000000000-D7KDT:1:1101:22788:9963__RMR147__Oji_Q13__ITS1F	OTU_0968	0	0	0	0	0	0	0	0	0	0	0	0	0	0	0	0	0	0	0	0	0	0	0	0	0	0	0	0	0	0	0	0	0	0	0	0	0	0	0	0	0	0	0	0	0	0	0	0
HWI-M04195:171:000000000-D7KDT:1:1101:23123:10308__RMR147__Oji_Q17__ITS1F	OTU_0969	0	0	0	0	0	0	0	0	0	0	0	0	0	0	0	0	0	0	0	0	0	0	0	0	0	0	0	0	0	0	0	0	0	0	0	0	0	0	0	0	0	0	0	0	0	0	0	0
HWI-M04195:171:000000000-D7KDT:1:1101:23621:5631__RMR147__Oji_Q13__ITS1F	OTU_0970	0	0	0	0	0	0	0	0	0	0	0	0	0	0	0	0	0	0	0	0	0	0	0	0	0	0	0	0	0	0	0	0	0	0	0	0	0	0	0	0	0	0	0	0	0	0	0	0
HWI-M04195:171:000000000-D7KDT:1:1101:25698:20871__RMR147__Oji_Q13__ITS1F	OTU_0971	0	0	0	0	0	0	0	0	0	0	0	0	0	0	0	0	0	0	0	0	0	0	0	0	0	0	0	0	0	0	0	0	0	0	0	0	0	0	0	0	0	0	0	0	0	0	0	0
HWI-M04195:171:000000000-D7KDT:1:1102:18412:27011__RMR147__Oji_Q2__ITS1F	OTU_0972	0	0	0	0	0	0	0	0	0	0	0	0	0	0	0	0	0	0	0	0	0	0	0	0	0	0	0	0	0	0	0	0	0	0	0	0	0	0	0	2	25	2	0	0	0	0	0	0
NEW-M04195:163:000000000-D5WF4:1:1101:10080:12202__Fungi_ITS__E2_4__ITS	OTU_0973	0	0	0	0	0	0	0	0	0	0	0	0	0	0	0	0	0	3	0	0	0	0	0	0	0	0	0	0	0	0	0	0	0	0	0	0	0	0	0	0	0	0	0	0	0	0	0	0
NEW-M04195:163:000000000-D5WF4:1:1101:10113:15260__Fungi_ITS__Q3_11__ITS	OTU_0974	0	0	0	0	0	0	0	0	0	0	0	0	0	0	0	0	0	0	0	0	0	0	0	0	0	0	0	0	0	0	0	0	0	0	0	0	0	0	0	0	0	0	0	0	0	0	0	0
NEW-M04195:163:000000000-D5WF4:1:1101:10408:9461__Fungi_ITS__E2_18__ITS	OTU_0975	0	0	0	0	0	0	0	0	0	0	0	0	0	0	0	0	0	0	0	0	0	0	0	0	0	0	0	0	0	0	0	0	5	0	0	0	0	0	0	0	0	0	0	0	0	0	0	0
NEW-M04195:163:000000000-D5WF4:1:1101:10948:4729__Fungi_ITS__E2_7__ITS	OTU_0976	0	0	0	0	0	0	0	0	0	0	0	0	0	0	0	0	0	0	0	0	7	0	0	0	0	0	0	0	0	0	0	0	0	0	0	0	0	0	0	0	0	0	0	0	0	0	0	0
NEW-M04195:163:000000000-D5WF4:1:1101:11004:24397__Fungi_ITS__E2_24__ITS	OTU_0977	0	0	0	0	0	0	0	0	0	0	0	0	0	0	0	0	0	0	0	0	0	0	0	0	0	0	0	0	0	0	0	0	0	0	0	0	3	0	0	0	0	0	0	0	0	0	0	0
NEW-M04195:163:000000000-D5WF4:1:1101:11111:22899__Fungi_ITS__Q2_4__ITS	OTU_0978	0	0	0	0	0	0	0	0	0	0	0	0	0	0	0	0	0	0	0	0	0	0	0	0	0	0	0	0	0	0	0	0	0	0	0	0	0	0	0	0	0	0	0	0	0	0	0	0
NEW-M04195:163:000000000-D5WF4:1:1101:11219:13201__Fungi_ITS__E2_5__ITS	OTU_0979	0	0	0	0	0	0	0	0	0	0	0	0	0	0	0	0	0	0	2	0	0	0	0	0	0	0	0	0	0	0	0	0	0	0	0	0	0	0	0	0	0	0	0	0	0	0	0	0
NEW-M04195:163:000000000-D5WF4:1:1101:11283:14405__Fungi_ITS__E2_1__ITS	OTU_0980	0	0	0	0	0	0	0	0	0	0	0	0	0	0	18	0	0	0	0	0	0	0	0	0	3	0	0	2	0	0	0	0	0	0	0	0	0	0	0	0	0	0	0	0	0	0	0	0
NEW-M04195:163:000000000-D5WF4:1:1101:11647:13065__Fungi_ITS__E2_4__ITS	OTU_0981	0	0	0	0	0	0	0	0	0	0	0	0	0	0	0	0	0	5	0	0	0	0	0	0	0	0	0	0	0	0	0	0	0	0	0	0	0	0	0	0	0	0	0	0	0	0	0	0
NEW-M04195:163:000000000-D5WF4:1:1101:11669:14916__Fungi_ITS__Q2_2__ITS	OTU_0982	0	0	0	0	0	0	0	0	0	0	0	0	0	0	0	0	0	0	0	0	0	0	0	0	0	0	0	0	0	0	0	0	0	0	0	0	0	0	0	0	0	0	0	0	0	0	0	0
NEW-M04195:163:000000000-D5WF4:1:1101:12508:11906__Fungi_ITS__E2_8__ITS	OTU_0983	0	0	0	0	0	0	0	0	0	0	0	0	0	0	0	0	0	0	0	0	0	4	0	0	0	0	0	0	0	0	0	0	0	0	0	0	0	0	0	0	0	0	0	0	0	0	0	0
NEW-M04195:163:000000000-D5WF4:1:1101:12644:18224__Fungi_ITS__E2_12__ITS	OTU_0984	0	0	0	0	0	0	0	0	0	0	0	0	0	0	0	0	0	0	0	0	0	0	0	0	0	0	26	0	0	0	0	0	0	0	0	0	0	0	0	0	0	0	0	0	0	0	0	0
NEW-M04195:163:000000000-D5WF4:1:1101:12911:28099__Fungi_ITS__Q10_1__ITS	OTU_0985	0	0	0	0	0	0	0	0	0	0	0	0	0	0	0	0	0	0	0	0	0	0	0	0	0	0	0	0	0	0	0	0	0	0	0	0	0	0	0	0	0	0	0	0	0	0	0	0
NEW-M04195:163:000000000-D5WF4:1:1101:13039:8686__Fungi_ITS__Eu5_2__ITS	OTU_0986	0	0	0	0	0	0	0	0	0	0	0	0	0	0	0	0	0	0	0	0	0	0	0	0	0	0	0	0	0	0	0	0	0	0	0	0	0	0	0	0	0	0	0	0	0	0	0	0
NEW-M04195:163:000000000-D5WF4:1:1101:13257:15391__Fungi_ITS__Q6_7__ITS	OTU_0987	0	0	0	0	0	0	0	0	0	0	0	0	0	0	0	0	0	0	0	0	0	0	0	0	0	0	0	0	0	0	0	0	0	0	0	0	0	0	0	0	0	0	0	0	0	0	0	0
NEW-M04195:163:000000000-D5WF4:1:1101:13319:2723__Fungi_ITS__E2_2__ITS	OTU_0988	0	0	0	0	0	0	0	0	0	0	0	0	0	0	0	13	0	0	0	0	0	0	0	0	0	0	0	0	0	0	0	0	0	0	0	0	0	0	0	0	0	0	0	0	0	0	0	0
NEW-M04195:163:000000000-D5WF4:1:1101:13933:11176__Fungi_ITS__In3_1__ITS	OTU_0989	0	0	0	0	0	0	0	0	0	0	0	0	0	3	0	0	0	0	0	0	0	0	0	0	0	0	0	0	0	0	0	0	0	0	0	0	0	0	0	0	0	0	0	0	0	0	0	0
NEW-M04195:163:000000000-D5WF4:1:1101:15140:10030__Fungi_ITS__Eu1_1__ITS	OTU_0990	0	0	0	0	0	0	0	0	0	0	0	0	0	0	0	0	0	0	0	0	0	0	0	0	0	0	0	0	0	0	0	0	0	0	0	0	0	0	0	0	0	0	0	0	0	0	0	0
NEW-M04195:163:000000000-D5WF4:1:1101:15269:27134__Fungi_ITS__Q2_5__ITS	OTU_0991	0	0	0	0	0	0	0	0	0	0	0	0	0	0	0	0	0	0	0	0	0	0	0	0	0	0	0	0	0	0	0	0	0	0	0	0	0	0	0	0	0	2	0	0	0	0	0	0
NEW-M04195:163:000000000-D5WF4:1:1101:15272:15474__Fungi_ITS__Q3_3__ITS	OTU_0992	0	0	0	0	0	0	0	0	0	0	0	0	0	0	0	0	0	0	0	0	0	0	0	0	0	0	0	0	0	0	0	0	0	0	0	0	0	0	0	0	0	0	0	0	0	0	0	0
NEW-M04195:163:000000000-D5WF4:1:1101:15359:24971__Fungi_ITS__E2_12__ITS	OTU_0993	0	0	0	0	0	0	0	0	0	0	0	0	0	0	0	0	0	0	0	2	0	0	0	0	0	0	0	0	0	0	0	0	0	0	0	0	0	0	0	0	0	0	0	0	0	0	0	0
NEW-M04195:163:000000000-D5WF4:1:1101:16128:8382__Fungi_ITS__Q9_3__ITS	OTU_0994	0	0	0	0	0	0	0	0	0	0	0	0	0	0	0	0	0	0	0	0	0	0	0	0	0	0	0	0	0	0	0	0	0	0	0	0	0	0	0	0	0	0	0	0	0	0	0	0
NEW-M04195:163:000000000-D5WF4:1:1101:16932:11538__Fungi_ITS__Eu1_5__ITS	OTU_0995	0	0	0	0	0	0	0	0	0	0	0	0	0	0	0	0	0	0	0	0	0	0	0	0	0	0	0	0	0	0	0	0	0	0	0	0	0	0	0	0	0	0	0	0	0	0	0	0
NEW-M04195:163:000000000-D5WF4:1:1101:17562:17096__Fungi_ITS__Q3_11__ITS	OTU_0996	0	0	0	0	0	0	0	0	0	0	0	0	0	0	0	0	0	0	0	0	0	0	0	0	0	0	0	0	0	0	0	0	0	0	0	0	0	0	0	0	0	0	0	0	0	0	0	0
NEW-M04195:163:000000000-D5WF4:1:1101:17763:18629__Fungi_ITS__E2_5__ITS	OTU_0997	0	0	0	0	0	0	0	0	0	0	0	0	0	0	0	0	0	0	3	0	0	0	0	0	0	0	0	0	0	0	0	0	0	0	0	0	0	0	0	0	0	0	0	0	0	0	0	0
NEW-M04195:163:000000000-D5WF4:1:1101:18258:17756__Fungi_ITS__Q3_3__ITS	OTU_0998	0	0	0	0	0	0	0	0	0	0	0	0	0	0	0	0	0	0	0	0	0	0	0	0	0	0	0	0	0	0	0	0	0	0	0	0	0	0	0	0	0	0	0	0	0	0	0	0
NEW-M04195:163:000000000-D5WF4:1:1101:18513:23719__Fungi_ITS__E2_25__ITS	OTU_0999	0	0	0	0	0	0	0	0	0	0	0	0	0	0	0	0	0	0	0	0	0	0	0	0	0	0	0	0	0	0	0	0	0	0	0	0	0	3	0	0	0	0	0	0	0	0	0	0
NEW-M04195:163:000000000-D5WF4:1:1101:18714:12303__Fungi_ITS__Q1_7__ITS	OTU_1000	0	0	0	0	0	0	0	0	0	0	0	0	0	0	0	0	0	3	0	0	0	0	0	0	0	0	0	0	0	2	0	0	0	0	0	3	0	0	0	0	0	0	0	0	0	0	0	0
NEW-M04195:163:000000000-D5WF4:1:1101:21424:16068__Fungi_ITS__E2_2__ITS	OTU_1001	0	0	0	0	0	8	0	0	0	96	3	0	0	0	0	237	3	392	7	12	19	0	0	0	4	0	0	0	0	0	0	0	2	0	5	17	13	0	47	0	0	0	0	0	5	4	2	0
NEW-M04195:163:000000000-D5WF4:1:1101:21739:13744__Fungi_ITS__Q13_12__ITS	OTU_1002	0	0	0	0	0	0	0	0	0	0	0	0	0	0	0	0	0	0	0	0	0	0	0	0	0	0	0	0	0	0	0	0	0	0	0	0	0	0	0	0	0	0	0	0	0	0	0	0
NEW-M04195:163:000000000-D5WF4:1:1101:21999:6621__Fungi_ITS__Q2_5__ITS	OTU_1003	0	0	0	0	0	0	0	0	0	0	0	0	0	0	0	0	0	0	0	0	0	0	0	0	0	0	0	0	0	0	0	0	0	0	0	0	0	0	0	0	0	0	0	0	0	0	0	0
NEW-M04195:163:000000000-D5WF4:1:1101:22949:7777__Fungi_ITS__Q13_6__ITS	OTU_1004	0	0	0	0	0	0	0	0	0	0	0	0	0	0	0	0	0	0	0	0	0	0	0	0	0	0	0	0	0	0	0	0	0	0	0	0	0	0	0	0	0	0	0	0	0	0	0	0
NEW-M04195:163:000000000-D5WF4:1:1101:22998:23131__Fungi_ITS__E2_13__ITS	OTU_1005	0	0	0	0	0	0	0	0	0	0	0	0	0	0	0	0	0	0	0	0	0	0	0	0	0	0	0	12	2	0	0	0	0	0	0	0	0	0	0	0	0	0	0	0	0	0	0	0
NEW-M04195:163:000000000-D5WF4:1:1101:23056:21496__Fungi_ITS__Q7_5__ITS	OTU_1006	0	0	0	0	0	0	0	0	0	0	0	0	0	0	0	0	0	0	0	0	0	0	0	0	0	0	0	0	0	0	0	0	0	0	0	0	0	0	0	0	0	0	0	0	0	0	0	0
NEW-M04195:163:000000000-D5WF4:1:1101:23229:19927__Fungi_ITS__Q3_1__ITS	OTU_1007	0	0	0	0	0	0	0	0	0	0	0	0	0	0	0	0	0	0	0	0	0	0	0	0	0	0	0	0	0	0	0	0	0	0	0	0	0	0	0	0	0	0	0	0	0	0	0	0
NEW-M04195:163:000000000-D5WF4:1:1101:24536:8322__Fungi_ITS__E23__ITS	OTU_1008	0	0	0	0	0	0	0	0	0	0	0	0	0	3	0	0	0	0	0	0	0	0	0	0	0	0	0	0	0	0	0	0	0	0	0	0	0	0	0	0	0	0	0	0	0	0	0	0
NEW-M04195:163:000000000-D5WF4:1:1101:24895:20782__Fungi_ITS__E2_2__ITS	OTU_1009	0	0	0	0	0	0	0	0	0	0	0	0	0	0	0	4	0	0	0	0	0	0	0	0	0	0	0	0	0	0	0	0	0	0	0	0	0	0	0	0	0	0	0	0	0	0	0	0
NEW-M04195:163:000000000-D5WF4:1:1101:25261:21934__Fungi_ITS__E2_25__ITS	OTU_1010	0	0	0	0	0	0	0	0	0	0	0	0	0	0	0	0	0	0	0	0	0	0	0	0	0	0	0	0	0	0	0	0	0	0	0	0	0	3	0	0	0	0	0	0	0	0	0	0
NEW-M04195:163:000000000-D5WF4:1:1101:25888:19356__Fungi_ITS__E2_15__ITS	OTU_1011	0	0	0	0	0	0	0	0	0	0	0	0	0	0	0	0	0	0	0	0	0	0	0	0	0	0	0	0	0	3	0	0	0	0	0	0	0	0	0	0	0	0	0	0	0	0	0	0
NEW-M04195:163:000000000-D5WF4:1:1101:26809:12280__Fungi_ITS__Q1_6__ITS	OTU_1013	0	0	0	0	0	0	0	0	0	0	0	0	0	0	0	0	0	0	0	0	0	0	0	0	0	0	0	0	0	0	0	0	0	0	0	0	0	0	0	0	0	0	0	0	0	0	0	0
NEW-M04195:163:000000000-D5WF4:1:1101:27281:11768__Fungi_ITS__Q6_4__ITS	OTU_1014	0	0	0	0	0	0	0	0	0	0	0	0	0	0	0	0	0	0	0	0	0	0	0	0	0	0	0	0	0	0	0	0	0	0	0	0	0	0	0	0	0	0	0	0	0	0	0	0
NEW-M04195:163:000000000-D5WF4:1:1101:27621:22528__Fungi_ITS__Q7_13__ITS	OTU_1015	0	0	0	0	0	0	0	0	0	0	0	0	0	0	0	0	0	0	0	0	0	0	0	0	0	0	0	0	0	0	0	0	0	0	0	0	0	0	0	0	0	0	0	0	0	0	0	0
NEW-M04195:163:000000000-D5WF4:1:1101:28322:15424__Fungi_ITS__E2_21__ITS	OTU_1016	0	0	0	0	0	0	0	0	0	0	0	0	0	0	0	0	0	0	0	0	0	0	0	4	0	0	0	0	0	0	0	0	0	0	0	0	0	0	0	0	0	0	0	0	0	0	0	0
NEW-M04195:163:000000000-D5WF4:1:1101:28343:21233__Fungi_ITS__Q3_3__ITS	OTU_1017	0	0	0	0	0	0	0	0	0	0	0	0	0	0	0	0	0	0	0	0	0	0	0	0	0	0	0	0	0	0	0	0	0	0	0	0	0	0	0	0	0	0	0	0	0	0	0	0
NEW-M04195:163:000000000-D5WF4:1:1101:6566:12488__Fungi_ITS__Q10_7__ITS	OTU_1018	0	0	0	0	0	0	0	0	0	0	0	0	0	0	0	0	0	0	0	0	0	0	0	0	0	0	0	0	0	0	0	0	0	0	0	0	0	0	0	0	0	0	0	0	0	0	0	0
NEW-M04195:163:000000000-D5WF4:1:1101:6926:9662__Fungi_ITS__E23__ITS	OTU_1019	0	0	0	0	0	0	0	0	0	0	0	0	0	5	0	0	0	0	0	0	0	0	0	0	0	0	0	0	0	0	0	0	0	0	0	0	0	0	0	0	0	0	0	0	0	0	0	0
NEW-M04195:163:000000000-D5WF4:1:1101:7827:20868__Fungi_ITS__E2_1__ITS	OTU_1020	0	0	0	0	0	0	0	0	0	0	0	0	0	0	4	0	0	0	0	0	0	0	0	0	0	0	0	0	0	0	0	0	0	0	0	0	0	0	0	0	0	0	0	0	0	0	0	0
NEW-M04195:163:000000000-D5WF4:1:1101:9059:12120__Fungi_ITS__Q13_2__ITS	OTU_1021	0	0	0	0	0	0	0	0	0	0	0	0	0	0	0	0	0	0	0	0	0	0	0	0	0	0	0	0	0	0	0	0	0	0	0	0	0	0	0	0	0	0	0	0	0	0	0	0
NEW-M04195:163:000000000-D5WF4:1:1101:9493:14674__Fungi_ITS__E2_18__ITS	OTU_1022	0	0	0	0	0	0	0	0	0	0	0	0	0	0	0	0	0	0	0	0	0	0	0	0	0	0	0	0	0	0	0	0	3	0	0	0	0	0	0	0	0	0	0	0	0	0	0	0
NEW-M04195:163:000000000-D5WF4:1:1102:12724:16765__Fungi_ITS__E2_4__ITS	OTU_1023	0	0	0	0	0	0	0	0	0	0	0	0	2	9	0	18	2	22	3	0	5	14	0	0	0	0	0	0	0	0	0	0	0	0	0	0	0	0	8	0	0	0	0	0	0	0	0	0
NEW-M04195:163:000000000-D5WF4:1:1102:13407:2657__Fungi_ITS__Q13_9__ITS	OTU_1024	0	0	0	0	0	0	0	0	0	0	0	0	0	0	0	0	0	0	0	0	0	0	0	0	0	0	0	0	0	0	0	0	0	0	0	0	0	0	0	0	0	0	0	0	0	0	0	0
NEW-M04195:163:000000000-D5WF4:1:1102:14609:10503__Fungi_ITS__Q13_1__ITS	OTU_1025	0	0	0	0	0	0	0	0	0	0	0	0	0	0	0	0	0	0	0	0	0	0	0	0	0	0	0	0	0	0	0	0	0	0	0	0	0	0	0	0	0	0	0	0	0	0	0	0
NEW-M04195:163:000000000-D5WF4:1:1102:14822:7531__Fungi_ITS__E2__ITS	OTU_1026	0	10	0	0	0	0	0	0	0	0	0	0	0	0	0	0	0	0	0	0	0	0	0	0	0	0	0	0	0	0	0	0	0	0	0	0	0	0	0	0	0	0	0	0	0	0	0	0
NEW-M04195:163:000000000-D5WF4:1:1102:15612:3319__Fungi_ITS__E2_2__ITS	OTU_1027	0	0	0	0	0	0	0	0	0	0	0	0	0	0	0	4	0	0	0	0	0	0	0	0	0	0	0	0	0	0	0	0	0	0	0	0	0	0	0	0	0	0	0	0	0	0	0	0
NEW-M04195:163:000000000-D5WF4:1:1102:17370:12848__Fungi_ITS__Q9_8__ITS	OTU_1028	0	0	0	0	0	0	0	0	0	0	0	0	0	0	0	0	0	0	0	0	0	0	0	0	0	0	0	0	0	0	0	0	0	0	0	0	0	0	0	0	0	0	0	0	0	0	0	0
NEW-M04195:163:000000000-D5WF4:1:1102:7158:7599__Fungi_ITS__Eu2_2__ITS	OTU_1029	0	0	0	0	0	0	0	0	0	0	0	0	0	0	0	0	0	0	0	0	0	0	0	0	0	0	0	0	0	0	0	0	0	0	0	0	0	0	0	0	0	0	0	0	0	0	0	0
NEW-M04195:163:000000000-D5WF4:1:1102:7592:16226__Fungi_ITS__E2_25__ITS	OTU_1030	0	0	0	0	0	0	0	0	0	0	0	0	0	0	0	0	0	0	0	0	0	0	0	0	0	0	0	0	0	0	0	0	0	0	0	0	0	3	0	0	0	0	0	0	0	0	0	0
NEW-M04195:163:000000000-D5WF4:1:1102:9359:8372__Fungi_ITS__Q3_3__ITS	OTU_1031	0	0	0	0	0	0	0	0	0	0	0	0	0	0	0	0	0	0	0	0	0	0	0	0	0	0	0	0	0	0	0	0	0	0	0	0	0	0	0	0	0	0	0	0	0	0	0	0
HWI-M04195:163:000000000-D5WF4:1:1101:10089:21573__Fungi_ITS__E2_1__ITS	OTU_1032	0	0	0	0	0	0	0	0	0	0	2	0	0	12	171	2	8	26	0	126	39	30	4	35	111	8	49	7	6	74	82	0	61	0	0	4	25	9	17	0	0	3	0	0	0	0	3	3
HWI-M04195:163:000000000-D5WF4:1:1101:11680:13902__Fungi_ITS__Q2_18__ITS	OTU_1033	0	0	0	0	0	0	0	0	0	0	0	0	0	0	0	0	0	0	0	0	0	0	0	0	0	0	0	0	0	0	0	0	0	0	0	0	0	0	0	0	0	0	0	0	0	0	0	0
HWI-M04195:163:000000000-D5WF4:1:1101:14267:8594__Fungi_ITS__Q2_11__ITS	OTU_1034	0	0	0	0	0	0	0	0	0	0	0	0	0	0	0	0	0	0	0	0	0	0	0	0	0	0	0	0	0	0	0	0	0	0	0	0	0	0	0	0	0	0	0	0	0	0	0	0
HWI-M04195:163:000000000-D5WF4:1:1102:14542:7305__Fungi_ITS__Q9_4__ITS	OTU_1035	0	0	0	0	0	0	0	0	0	0	0	0	0	0	0	0	0	0	0	0	0	0	0	0	0	0	0	0	0	0	0	0	0	0	0	0	0	0	0	0	0	0	0	0	0	0	0	0
HWI-M04195:171:000000000-D7KDT:1:1101:18765:17314__RMR147__Oji_Q13__ITS1F	OTU_1036	0	0	0	0	0	0	0	0	0	0	0	0	0	0	0	0	0	0	0	0	0	0	0	0	0	0	0	0	0	0	0	0	0	0	0	0	0	0	0	0	0	0	0	0	0	0	0	0
HWI-M04195:171:000000000-D7KDT:1:1102:15117:3707__RMR147__Oji_Q13__ITS1F	OTU_1037	0	0	0	0	0	0	0	0	0	0	0	0	0	0	0	0	0	0	0	0	0	0	0	0	0	0	0	0	0	0	0	0	0	0	0	0	0	0	0	0	0	0	0	0	0	0	0	0
NEW-M04195:163:000000000-D5WF4:1:1101:11446:19579__Fungi_ITS__Eu1_4__ITS	OTU_1038	0	0	0	0	0	0	0	0	0	0	0	0	0	0	0	0	0	0	0	0	0	0	0	0	0	0	0	0	0	0	0	0	0	0	0	0	0	0	0	0	0	0	0	0	0	0	0	0
NEW-M04195:163:000000000-D5WF4:1:1101:13172:13790__Fungi_ITS__Q13_8__ITS	OTU_1039	0	0	0	0	0	0	0	0	0	0	0	0	0	0	0	0	0	0	0	0	0	0	0	0	0	0	0	0	0	0	0	0	0	0	0	0	0	0	0	0	0	0	0	0	0	0	0	0
NEW-M04195:163:000000000-D5WF4:1:1101:16462:20379__Fungi_ITS__E2_8__ITS	OTU_1040	0	0	0	0	0	0	0	0	0	0	0	0	0	0	0	0	4	2	0	0	2	5	0	0	0	0	0	0	0	0	3	0	0	0	0	0	0	0	0	0	0	0	0	0	0	0	0	0
NEW-M04195:163:000000000-D5WF4:1:1101:16713:13599__Fungi_ITS__Q6_2__ITS	OTU_1041	0	0	0	0	0	0	0	0	0	0	0	0	0	0	0	0	0	0	0	0	0	0	0	0	0	0	0	0	0	0	0	0	0	0	0	0	0	0	0	0	0	0	0	0	0	0	0	0
NEW-M04195:163:000000000-D5WF4:1:1101:19347:13847__Fungi_ITS__Q1_9__ITS	OTU_1042	0	0	0	0	0	0	0	0	0	0	0	0	0	0	0	0	0	0	0	0	0	0	0	0	0	0	0	0	0	0	0	0	0	0	0	0	0	0	0	0	0	0	0	0	0	0	0	0
NEW-M04195:163:000000000-D5WF4:1:1102:9833:2913__Fungi_ITS__E2_7__ITS	OTU_1043	0	0	0	0	0	0	0	0	0	0	0	0	0	0	0	0	0	0	0	0	0	0	0	0	0	0	2	0	0	0	0	0	0	0	0	0	0	0	0	0	0	0	0	0	0	0	0	0
HWI-M04195:163:000000000-D5WF4:1:1101:12491:8450__Fungi_ITS__Q9_12__ITS	OTU_1044	0	0	0	0	0	0	0	0	0	0	0	0	0	0	0	0	0	0	0	0	0	0	0	0	0	0	0	0	0	0	0	0	0	0	0	0	0	0	0	0	0	0	0	0	0	2	0	0
HWI-M04195:163:000000000-D5WF4:1:1101:21895:25449__Fungi_ITS__Q3_5__ITS	OTU_1045	0	0	0	0	0	0	0	0	0	0	0	0	0	0	0	0	0	0	0	0	0	0	0	0	0	0	0	0	0	0	0	0	0	0	0	0	0	0	0	0	0	0	0	0	0	0	0	0
HWI-M04195:171:000000000-D7KDT:1:1101:12489:20228__RMR147__Oji_Q15__ITS1F	OTU_1046	0	0	0	0	0	0	0	0	0	0	0	0	0	0	0	0	0	0	0	0	0	0	0	0	0	0	0	0	0	0	0	0	0	0	0	0	0	0	0	0	0	0	0	0	0	0	0	0
NEW-M04195:163:000000000-D5WF4:1:1101:11958:19249__Fungi_ITS__Q2_16__ITS	OTU_1047	0	0	0	0	0	0	0	0	0	0	0	0	0	0	0	0	0	0	0	0	0	0	0	0	0	0	0	0	0	0	0	0	0	0	0	0	0	0	0	0	0	0	0	0	0	0	0	0
NEW-M04195:163:000000000-D5WF4:1:1101:14092:15899__Fungi_ITS__Q7_11__ITS	OTU_1048	0	0	0	0	0	0	0	0	0	0	0	0	0	0	0	0	0	0	0	0	0	0	0	0	0	0	0	0	0	0	0	0	0	0	0	0	0	0	0	0	0	0	0	0	0	0	0	0
NEW-M04195:163:000000000-D5WF4:1:1101:14477:7862__Fungi_ITS__E2_8__ITS	OTU_1049	0	0	0	0	0	0	0	0	0	0	0	0	0	0	3	0	0	0	0	0	0	0	0	0	0	0	0	0	0	0	0	0	0	0	0	0	0	0	0	0	0	0	0	0	0	0	0	0
NEW-M04195:163:000000000-D5WF4:1:1101:22310:8328__Fungi_ITS__Q3_3__ITS	OTU_1050	0	0	0	0	0	0	0	0	0	0	0	0	0	0	0	0	0	0	0	0	0	0	0	0	0	0	0	0	0	0	0	0	0	0	0	0	0	0	0	0	0	0	0	0	0	0	0	0
OTUs denoted by the "T" in the column, "ECM", are the putative ectomycorrhizal fungal OTUs based on the taxonomy implemented by CLAIDENT.
OTUs denoted by the "T" in the column, "ECM_UNITE", are the putative ectomycorrhizal fungal OTUs based on the taxonomy implemented by the CLAIDENT and UNITE searches, and were used for the analyses.
[truncated: 224 more columns]

## Sheet: Table_S2
Table S2 The distribution and the associated hosts of the similar sequences
OTU_ID	taxonomy	Oji Zoo*	Botanical Garden*				Europe	Russia	Asia	Japan	North America	SouthAmerica	Africa	Oceania	Eucalyptus forests in the original distribution	Eucalyptus forests outside the original distribution
OTU_0151	Elaphomyces	F	F							Japan_(Quercus/Pinus/Ilex)
OTU_0170	Helvella	F				No record
OTU_0311	Elaphomyces		F						China_(Fagaceae/Betulaceae/Pinus/Tilia)	Japan_(Quercus/Pinus/Ilex)
OTU_0381	Laccaria lateritia		E			No information available on the distribution
OTU_0405	Cenococcum		F				Germany_Picea			Japan_Quercus/Parthenocissus
OTU_0416	Thelephoraceae		E			No information available on the distribution
OTU_0447	Cenococcum		F							Japan_Quercus/Parthenocissus
OTU_0448	Cenococcum		F								USA_Populus
OTU_0483	Thelephoraceae		F						Korea_Calanthe	Japan_(Quercus/Pinus/Ilex)
OTU_0488	Scleroderma albidum	E							China		Eastern North America	Argentina_Ilex	Cameroon_Fabaceae
OTU_0508	Cenococcum		F			No information available on the distribution
OTU_0655	Lactarius		F							Japan_(Castanopsis/Schima)
OTU_0659	Lactarius kesiyae		F			No information available on the distribution
OTU_0681	Amanita	F							China_Pinus/Quercus, South Korea	Japan_Pyrola
OTU_0682	Tomentella		F						China_Orchid	Japan_Betulaceae
OTU_0683	Otidea		F						South Korea_Pinus, China	Japan_(Quercus/Pinus/Ilex)
OTU_0684	Laccaria		F						China, Korea, India, Thailand_Castanopsis	Japan_(Fagaceae/Pinus)
OTU_0685	Laccaria	E	E									Argentina_Nothofagus/Carpinus	Madagascar	Australia_(Allocasuarina/Eucalyptus/Nothofagus/Leptospermum/Acacia), New Zealand_Kunzea/Leptospermum/Nohofagus	Australia	Spain, Brazil, Cameroon, Italy, Kenya, Madagascar
OTU_0686	Cenococcum geophilum	F	F						China_(Castanopsis/Pinus/Rhododendron), Korea_Calanthe	Japan_(Castanopsis/Schima)
OTU_0687	Tuber		F							Japan_Pinus
OTU_0688	Tomentella		F				UK_Quercus/Salix, Switzeland_Fagus, Estonia_Salix			Japan_(Fagaceae/Pinus)/Cymbidium	USA_Fagaceae/Corallorhiza
OTU_0689	Laccaria		E				Germany_Populus, Netherland_(Corylus)				Canada	Colombia_Acacia		Australia_Eucalyptus/Nothofagus/(Acacia), New Zealand_Nothofagus/Leptospermum	Australia	Cameroon, Spain, Sweden, UK
OTU_0690	Tomentella		F			No record
OTU_0691	Cenococcum geophilum	F	F				Finland_Picea		China_Pseudotsuga	Japan_(Pinus/Fagaceae)/Pyrola	Canada_Pinaceae/Quercus, USA_Lithocarpus
OTU_0692	Cenococcum geophilum	E					Eurasia_Epipactis				USA_Quercus
OTU_0693	Russula		F				Poland_Carya/Quercus, Portugal_Quercus, Spain_Quercus		China_Quercus/Pinaceae/Paphiopedilum, Korea	Japan	Canada_Fagaceae, USA_Pinaceae/Carya/Isortia/(Arctostaphylos/Fagaceae/Salicaceae)	Panama_Oreomunnea		New Zealand
OTU_0694	Tomentella		F			No information available on the distribution
OTU_0695	Cenococcum geophilum	F, P	F				Germany_Alnus, Sweden_Salix		China_Kobresia/Polygonum/Pinaceae	Japan_Betula/Pinus/Vaccinium	Canada_Pinaceae/Poplus/Quercus, USA_Lithocarpus			Australia_Nothofagus	Tasmania
OTU_0696	Russula mariae		F						China_Pseudotsugae, Korea	Japan_Orchidaceae
OTU_0697	Cenococcum geophilum		F				Sweden_Salix		China_(Castanopsis/Pinus/Rhododendron)
OTU_0698	Cortinarius		F							Japan_Quercus
OTU_0699	Cortinarius	F	F			No record
OTU_0700	Lactarius		F						China_Pinaceae, Thailand_Pinus, Viet Nam_Pinus, South Korea
OTU_0701	Astraeus hygrometricus		F						China_Fagaceae	Japan
OTU_0702	Tomentella		F				Switzerland_Fagus, UK_Salix				USA_Corallorhiza/Fagaceae
OTU_0703	Russula		F				Czech Republic_Pinus, Germany_Picea, UK_Pinus			Japan_Quercus	Canada_Pseudotsuga, USA_Monotropa
OTU_0704	Tomentella	F, P	F			No information available on the distribution
OTU_0705	Humaria hemisphaerica		F			No information available on the distribution
OTU_0706	Russula		F				(Belgium_Tilia, France_Tilia, Portugal_Tilia), Czech Republic, Hungary_Quercus, Italy_Limodorum, Poland_Carya, Spain, Switzerland, UK, Slovakia, Iran_(Fagaceae/Betulaceae/Tilia), Sweden_Tilia		China_Quercus, South Korea		Canada, USA_Fagaceae/Pinaceae/Carya
OTU_0707	Tomentella		F				Sweden_Salix			Japan_Fagaceae/Cepharantera
OTU_0708	Russulaceae		F						Thailand_Dipterocarpus, Korea_Lecanorchis, Lao People's Democratic Republic	Japan_Lecanorchis
OTU_0709	Cenococcum geophilum		F				Belgium_Epipactis		China_Epipactis	Japan_(Quercus/Pinus/Ilex)
OTU_0710	Cenococcum geophilum	E, F, P	F				Germany_Alnus		China_Fagaceae/Pinaceae/Polygonum/Kobresia	Japan_Pinus	Canada_Pinaceae/Quercus/Poplus, USA_Pyrola/Fagaceae/(Betulaceae/Salix/Pinaceae)			New Zealand_Nothofagus
OTU_0711	Russula nigricans		F						Korea	Japan
OTU_0712	Tuber		F							Japan_(Quercus/Abies)
OTU_0713	Tuber		F						China_(Castanopsis/Pinus/Rhododendron), Korea_Calanthe	Japan_Fagaceae/(Schima)	USA_Carya
OTU_0714	Lactarius		F						China, South Korea	Japan_Pyrola
OTU_0715	Cenococcum geophilum		F							Japan_Betula/Fabaceae/Rosaceae	USA_Metrosideros
OTU_0716	Tomentella		F				Estonia_Bistorta/Poplus/(Betulaceae/Quercus/Tilia), Germany_Bistorta, Hungary_Poplus/Quercus, Italy_Fagaceae/Orchidaceae/(Epipactis), Iran_(Fagaceae/Betulaceae/Tilia), Poland_(Epipactis), Austria_Picea, Portugal_Quercus, UK_(Fagaceae/Pinaceae/Orchidaceae), (Belgium_Epipactis)		China_Pinus/Quercus/Poplus	Japan_(Fagaceae)/Pinus	USA_Fagaceae, Carya	Mexico_Nyctaginaceae/Abies
OTU_0717	Tomentella	F	F							Japan_Quercus/Orchidaceae			Morocco_Cistus
OTU_0718	Tomentella		F							Japan_Fagaceae
OTU_0719	Russula		F				Czech Republic, Germany_Fagus, Italy, Slovenia_Fagus, UK_Pinus, Switzerland_Fagus, Iran_(Fagaceae/Betulaceae/Tilia), Finland_(Quercus), Denmark_Fagus		China_Fagaceae/Pinus, Thailand, India, Lao People's Democratic Republic	Japan_Pinaceae
OTU_0720	Tomentella	F							China_Liparis	Japan_Quercus/Cephalanthera		Mexico_Quercus
OTU_0721	Inocybe	F				No record
OTU_0722	Cenococcum geophilum	F							Korea_Calanthe	Japan_Fagaceae/(Schima)	USA_Carya
OTU_0723	Inocybe	F				No information available on the distribution
OTU_0724	Inocybe	F					Estonia_(Tilia/Quercus/Corylus)
OTU_0725	Tomentella	F				No information available on the distribution
OTU_0726	Tomentella	F					Belgium_Pyrola
OTU_0727	Tomentella	F				No information available on the distribution
OTU_0728	Tomentella	F							China_Quercus/Pinus, Viet Nam_Fagaceae	Japan_Quercus/Carpinus
OTU_0729	Tomentella	F							China_Quercus
OTU_0730	Hymenogaster	F					England, Germany_Fagus, Hungary_(Carpinus/Quercus), Poland_Quercus			Japan_Vaccinium	USA_Fagaceae/(Pinus/Alnus)
OTU_0731	Tomentella	F					France_Quercus, Estonia_(Betulaceae/Quercus/Poplus/Tilia)			Japan_Quercus	USA_Fagaceae
OTU_0732	Tomentella	F							China_(Pinaceae/Quercus/Populus)
OTU_0733	Inocybe	P				No information available on the distribution
OTU_0734	Tuber	F, P							China_Fagaceae/Pinus/Poplus, Taiwan_Quercus	Japan_Quercus/Pinus/Pyrola
OTU_0735	Tomentella	F							China
OTU_0736	Inocybe	F									USA
OTU_0737	Inocybe	F				No record
OTU_0738	Tomentella	F				No information available on the distribution
OTU_0739	Tomentella	F				No information available on the distribution
OTU_0740	Inocybe	F, P				No information available on the distribution
OTU_0741	Tomentella	F				No record
OTU_0742	Inocybe	F, P				No information available on the distribution
OTU_0743	Cenococcum geophilum	F	F				Finland_Picea, Estonia_Populus, France		Taiwan_Pyrola, China_(Pinaceae/Betulaceae/Juglandaceae/Fagaceae)	Japan_Betula/Pinus/(Quercus/Ilex)	Canada_Pinaceae, USA_Fagaceae/Pinus/(Betulaceae/Salicaceae)
OTU_0744	Russula		F								USA
OTU_0745	Clavulina		F				Finland_Piceca, Estonia_Larix/Populus, Switzerland_Fagus, (Belgium_Tilia, France_Tilia, Portugal_Tilia)	Russia_Betula	China_Pinus/Fagaceae, South Korea
OTU_0746	Tomentella	E				No record
OTU_0747	Tomentella		E				Germany_Fagus, (Belgium/Poland/Italy)_Epipactis			Japan_(Fagaceae/Pinus)
OTU_0748	Tomentella		F							Japan_(Quercus/Pinus/Ilex)
OTU_0749	Cenococcum geophilum		F				Belgium_Epipactis		China_Epipactis/(Castanopsis/Pinus/Rhododendron)		Canada_Picea
OTU_0750	Russula		F							Japan_Pseudotsuga
OTU_0751	Tomentella		E, F						China_Quercus	Japan_Pinus/Goodyera
OTU_0752	Humaria hemisphaerica		F						China_(Castanopsis/Pinus/Rhododendron)
OTU_0753	Laccaria		E				Sweden_Salix
OTU_0754	Russula mariae		F								Eastern North America
OTU_0755	Tomentella		F				Denmark_Fagus, Estonia_(Pinaceae/Fagaceae), Iran	Russia_(Pinaceae)	China_Picea/(Castanopsis/Pinus/Rhododendron)		USA_Quercus			Australia_Epipacris
OTU_0756	Tomentella		F			No information available on the distribution
OTU_0757	Lactarius		F						China, South Korea	Japan_Pyrola
OTU_0758	Cortinarius	P	F			No record
OTU_0759	Tuber		E				Italy				USA_Malus/Quercus	Mexico
OTU_0760	Tomentella	P	F				France_Alnus, Austria_Alnus, Poland_Alnus, Finland_Alnus		China_Pinus/Fagaceae, South Korea	Japan_Pinus
OTU_0761	Tomentella		F				Finland_Picea, Latvia_Picea, Sweden_Salix		China_Pinus, Thailand_Pinus	Japan_Fagaceae/Pinaceae/Cephalanthera	USA_Fagaceae/(Acer), Canada_Pseudotsuga			Papua New Guinea_Castanopsis
OTU_0762	Lactarius		F			No information available on the distribution
OTU_0763	Amanita fuliginea		F							Japan
OTU_0764	Cenococcum geophilum	E								Japan_(Quercus/Pinus/Ilex)
OTU_0765	Russula		F							Japan_Pinus
OTU_0766	Russula		F				(America and Europe)			Japan_Quercus/Pinus/Pyrola	(America and Europe)
OTU_0767	Tuber		E			No record
OTU_0768	Tuber		F							Japan_Pinus
OTU_0769	Tomentella		F			No record
OTU_0770	Scleroderma albidum	E					Portugal_Eucalyptus, Estonia_Salicaceae					Argentina_Ilex	Cameroon_Fabaceae, Cape Verde	Australia, New Caledonia_Acacia	Australia	Brazil, Cameroon, China, India, Pakistn, Senegal
OTU_0771	Russula		F							Japan_Pinus/Pyrola
OTU_0775	Tricholoma sulphureum		F				Denmark, France, Germany, Iran_(Fagaceae/Betulaceae/Tilia), Italy_Abies/(Epipactis), Norway, Poland_Carya/(Epipactis), Sweden, (Belgium_Epipactis)	Russia_(Pinaceae)		Japan_Tilia/Fagaceae/(Pinaceae/Betulaceae)	USA_Juglandaceae/Fagaceae/(Tsuga/Betula)
OTU_0782	Boletaceae		F			No record
OTU_0783	Atheliaceae		F						China_Pinus/Pleione, South Korea_Pinus	Japan_Pinus	USA_Pinus
OTU_0784	Sebacina		E				France_Erica		China_(Castanopsis/Pinus/Rhododendron)		USA_Ericaceae
OTU_0785	Thelephoraceae		F							Japan_Cephalanthera
OTU_0786	Thelephoraceae		F						China_Pinus, South Korea_Pinus	Japan_Pinus/Cephalanthera	USA_Carya/(Fagaceae/Pinaceae)
OTU_0787	Thelephoraceae	F, P	F						China_Fagaceae, South_Korea_Pinus	Japan_Pinus/Cymbidium	USA_(Fagaceae/Pinaceae)/Carya
OTU_0789	Thelephoraceae	F					Czech Republic_Betula, Finland, Montenegro, Spain_Abies		China_Castanopsis	Japan_(Quercus/Pinus/Ilex)
OTU_0790	Thelephoraceae		E							Japan_(Fagaceae/Pinus)
OTU_0791	Thelephoraceae		E						China_(Castanopsis/Pinus/Rhododendron)
OTU_0793	Hydnaceae	F							China_Pinus
OTU_0951	Elaphomyces		F						China_(Fagaceae/Betulaceae/Pinus/Tilia)	Japan_(Quercus/Pinus/Ilex)
OTU_0962	Elaphomyces	F	F						China_(Fagaceae/Betulaceae/Pinus/Tilia)	Japan_(Quercus/Pinus/Ilex)
OTU_0972	Elaphomycetaceae	F				No record
OTU_1006	Cenococcum		F			No information available on the distribution
If several countries are listed as collection locations, the country names are listed in parentheses.
If similar sequences were detected from host species in different genera within the same family in a specific country, the family names are indicated instead of listing the genera.
For samples collected in mixed forests and for which exact hosts were uncertain, the host taxa are indicated in parentheses.
*E: Eucalyptus spp., F: Fagaceae spp., P: Pinus thunbergi
