# Supplementary material for: The Limited Establishment of Native Ectomycorrhizal Fungi in Exotic Eucalyptus spp. Stands in Japan
Source: Front Microbiol. 2021 Mar 18;12:597442. doi: 10.3389/fmicb.2021.597442 (PMC8012522; doi:10.3389/fmicb.2021.597442)
Supplement: Supplementary Appendix — The results of GenBank, UNITE, and GlobalFungi searches of all ECM fungi retrieved in this study. For each BLAST-hit sequence, the p-distance to the query OTU, the collection site (country), associated host, and sample type are also indicated. Sequences differing by more than 3% from those detected in this study are denoted by gray letters. Blank cells indicated that we were unable to obtain relevant information. In each seat, the results of the GenBank search are shown in rows without highlights, whilst the results of UNITE and GlobalFungi searches are shown in rows highlighted in yellow and blue, respectively. In UNITE search, sequences that have GenBank accession number or derived from soil are exclude. [file Data_Sheet_1.XLSX]

## Sheet: memo
Appendix
The results of GenBank, UNITE, and GlobalFungi searches of all ECM fungi retrieved in this study.
For each BLAST-hit sequence, the p-distance to the query OTU, the collection site (country), associated host, and sample type are also indicated.
Sequences differing by more than 3% from those detected in this study are denoted by gray letters.
Blank cells indicated that we were unable to obtain relevant information.
In each seat, the results of the GenBank search are shown in rows without highlights, whilst the results of UNITE and GlobalFungi searches are shown in rows highlighted in yellow and blue, respectively.
In UNITE search, sequences that have GenBank accession number or derived from soil are excluded.

## Sheet: Sheet1
OTU_0151					OTU_0170					OTU_0311					OTU_0381					OTU_0405					OTU_0416					OTU_0447					OTU_0448					OTU_0483					OTU_0488
accession number in NCBI	p-distance	Country	Host	Sample type	accession number in NCBI	p-distance	Country	Host	Sample type	accession number in NCBI	p-distance	Country	Host	Sample type	accession number in NCBI	p-distance	Country	Host	Sample type	accession number in NCBI	p-distance	Country	Host	Sample type	accession number in NCBI	p-distance	Country	Host	Sample type	accession number in NCBI	p-distance	Country	Host	Sample type	accession number in NCBI	p-distance	Country	Host	Sample type	accession number in NCBI	p-distance	Country	Host	Sample type	accession number in NCBI	p-distance	Country	Host	Sample type
KY414995.1	0.351852				JX462576.1	0.169192				LN912195.1	0.0176471	China		soil	MT596086.1	0.00485437	Japan		soil	MT595798.1	0	Japan		soil	MF531581.1	0			soil	MH655552.1	0.0179372	Canada		soil	MH655552.1	0.018018	Canada		soil	LS989728.1	0.0452261				MT852602.1	0
KY414744.1	0.386503				MG159832.1	0.195652				LN911687.1	0.0352941				GQ906434.1	0.036036				MH655552.1	0.0179372	Canada		soil	LR803801.1	0.016129	China		leaf litter	MT595780.1	0.0266667	Japan		soil	HM488530.1	0.0313725				LR802580.1	0.0452261				MF965601.1	0.00925926
EU046030.1	0.388013				KY684427.1	0.202597				KY588478.1	0.047619				KC588535.1	0.0986547				MH655034.1	0.0313901				LR808170.1	0.016129	China		leaf litter	KU062326.1	0.0300429				MH655034.1	0.0315315				LR806949.1	0.0452261				LN910536.1	0.011976			soil
MF510721.1	0.390187				KX444354.1	0.202597				MT594957.1	0.0502283				KU685663.1	0.170426				HM488530.1	0.0342205				MT596132.1	0.0536585				MH655034.1	0.0313901				MK285744.1	0.0351562				LR587774.1	0.0479042				MG161137.1	0.015	Eastern North America	Fagus, Quercus, Carya	root
MH409978.1	0.390361				MN656177.1	0.204878				KC679802.1	0.0566038				KU685668.1	0.170483				HM488534.1	0.040146				MF793892.1	0.078341				KT196553.1	0.0350877				HM488534.1	0.037594				LR587691.1	0.0538922				FN669309.1	0.0153061	Cameroon	Microberlinia bisulcata, Tetraberlinia bifoliolata, T. korupensis, Gilbertiodendron ogoouense, Gilbertiodendron sp., Bikinia le‐testui, Anthonotha crassifolia, A. fragrans, Aphanocalyx microphyllus, Berlinia bracteosa, Didelotia africana, Afzelia bipindensis, Uapaca staudtii	root
MF511073.1	0.391827				MN656175.1	0.24424				LN911650.1	0.0809249				KU685676.1	0.171216				MK285744.1	0.0492424				LT986943.1	0.0829493				MW163739.1	0.0460251				MG761518.1	0.10828				MF665039.1	0.1				LR586108.1	0.0181818			root
MK267540.1	0.392523				JQ318620.1	0.253456				KX192491.1	0.134615				KU685669.1	0.171216				MG761518.1	0.0897833				MF531582.1	0.0918919				HM488530.1	0.0477941				FJ348366.1	0.118182				KY414003.1	0.110553				MT926537.1	0.0243902	Sweden		soil
JF289163.1	0.392523				MN656183.1	0.255079				HQ541829.1	0.174468				KU685664.1	0.171642				FJ348366.1	0.1				FN669284.1	0.0958904				HM488534.1	0.0565371				MW282699.1	0.124242				KJ588544.1	0.128889				KY589148.1	0.0292683	China		rhizome-associated mycobiome
KF800581.1	0.392523				MT095648.1	0.255435				MK351968.1	0.190955				KU685708.1	0.172494				MW282699.1	0.103245				LR806258.1	0.0978261				MT738661.1	0.0622407				MH407576.1	0.131195				KJ588585.1	0.135965				FJ386904.1	0.0387931
KM232461.1	0.396752				MN656168.1	0.25618				MK351965.1	0.192308				KU685656.1	0.172507				LC176630.1	0.110193				LR801889.1	0.0978261				MT735601.1	0.0622407				LC176630.1	0.135211				MT595135.1	0.151724				GU311075.1	0.04
KF218967.1	0.396752				MF405780.1	0.25641				MK351964.1	0.194131				HQ533019.1	0.172897				MH407576.1	0.117978				AY998811.1	0.0995475				JF691177.1	0.118765				MW282343.1	0.14245				MF965706.1	0.165414				KX192840.1	0.040724
JQ912675.1	0.396752				MN656179.1	0.258427				MK351966.1	0.198953				MF461608.1	0.172986				AB769888.1	0.12529				MF792547.1	0.106481				FJ348366.1	0.130435				KX449206.1	0.144186				LS993176.1	0.170455				MT596391.1	0.0431034
KM232507.1	0.397229				MG663264.1	0.25977				MK351967.1	0.203008				KU685662.1	0.173697				KX449206.1	0.126411				MT229509.1	0.108597				LC176630.1	0.132597				MW282580.1	0.146132				MF792874.1	0.174242				JQ312772.1	0.0452489
EU668935.1	0.398551				MN653024.1	0.26				KR025625.1	0.20331				KC222696.1	0.17381				MW282580.1	0.127072				MK537107.1	0.109589				MW282699.1	0.133721				KU727183.1	0.146572				MT595128.1	0.183746				MG161018.1	0.0564103
KX527870.1	0.398585				MG871299.1	0.260394				KR025626.1	0.203747				KU685752.1	0.175258				LC095031.1	0.128668				KF221369.1	0.109589				KP889737.1	0.138767				FJ440882.1	0.147887				KX221924.1	0.188153				MF568791.1	0.0622407
FJ475570.1	0.399533				KX193371.1	0.261307				NR_152974.	0.204225				HQ829324.1	0.175772				LC176632.1	0.128947				KR935346.1	0.116279				MT027951.1	0.14123				MT812264.1	0.148235				MT595152.1	0.198582				MF484177.1	0.075
DQ093737.1	0.400474				GU327422.1	0.261468				KR025618.1	0.218527				KU685713.1	0.175926				MW282343.1	0.129121				MF791352.1	0.121495				KC965701.1	0.142857				KX444282.1	0.148248				MT735602.1	0.204268				MH811056.1	0.075
FN687587.1	0.400641				MN656163.1	0.261959				KR025621.1	0.221957				KU685724.1	0.176179				LC095098.1	0.129252				JQ991890.1	0.129032				AB476478.1	0.142857				FJ553599.1	0.148325				LC553311.1	0.226506				MH636718.1	0.0887097
MF483872.1	0.40264				MN656160.1	0.262069				KF432995.1	0.221957				JX504140.1	0.176617				LC095161.1	0.129841				KX444493.1	0.142494				MW282580.1	0.146814				AM084698.1	0.148325				KX816109.1	0.227425				MH636717.1	0.0887097
AF506473.1	0.40625				MN653019.1	0.263975				KX394282.1	0.222222				KU685680.1	0.176617				FJ440882.1	0.129841				LC200534.1	0.164678				KF617638.1	0.147903				LC095031.1	0.148837				KX444498.1	0.229765				MH636716.1	0.0887097
GU314714.1	0.408889				MT095649.1	0.266304				KT165281.1	0.222222				KU685751.1	0.176617				FJ553599.1	0.12993				MG835433.1	0.169713				MT321786.1	0.147982				LC149743.1	0.148837				LC440291.1	0.229885				MT738607.1	0.0887097
KP889763.1	0.409412				MT095662.1	0.266304				EF141550.1	0.222488				KU685701.1	0.177057				AM084698.1	0.12993				KY684656.1	0.17199				MW282343.1	0.14876				AB769888.1	0.148936				GQ240908.1	0.24359				MH636715.1	0.0927419
KM403001.1	0.409412				MT095659.1	0.26776				AB636424.1	0.22252				FJ168596.1	0.177898				KX852463.1	0.129973				HM141051.1	0.179293				JN889819.1	0.149451				MT812282.1	0.148936				AB587785.1	0.244216				MT672409.1	0.0927419
KF617683.1	0.410377				KU238898.1	0.268765				EF141551.1	0.223022				HQ832445.1	0.178147				MT812264.1	0.130137				LC033918.1	0.179654				MW282365.1	0.153425				LC095098.1	0.149533				KF574246.1	0.253394				MT735610.1	0.104839
HF675283.1	0.411765				KY574318.1	0.269802				KR025578.1	0.223529				KC222794.1	0.178147				LC095163.1	0.130435				KX444389.1	0.185379				MW282527.1	0.156164				DQ273304.2	0.149883				JQ991873.1	0.256198				LC122214.1	0.136719
AF345820.1	0.414758				MN656176.1	0.27027				KT165283.1	0.223776				KU685686.1	0.17866				MT812282.1	0.130734				KX444449.1	0.19171				MW282570.1	0.15847				LC095161.1	0.150235				MT678904.1	0.258537				LC122213.1	0.137255
KP889476.1	0.415313				KX192743.1	0.271357				JF908279.1	0.223844				KU685710.1	0.179487				MW282527.1	0.131148				KX499188.1	0.191964				KX852463.1	0.159574				EF634067.1	0.150718				AJ889982.1	0.258907				KJ209682.1	0.175926
FN610954.1	0.415677				KY684428.1	0.272251				KR025617.1	0.224096				KU685727.1	0.18				MW282633.1	0.131926				KY684618.1	0.193798				DQ273313.1	0.1621				LC095163.1	0.150943				DQ672284.1	0.259887				KJ209683.1	0.176334
HF675293.1	0.415888				KX444422.1	0.272251				KR025616.1	0.224096				KU685665.1	0.18				DQ273313.1	0.132118				KX444387.1	0.193798				AB769888.1	0.162791				GQ221632.1	0.151442				AB507036.1	0.260241				KC222659.1	0.178998
GU054124.1	0.416092				KC110999.1	0.274151				JF908273.1	0.224096				KC222663.1	0.180523				GQ221632.1	0.132867				JX630477.1	0.194508				KX449206.1	0.162896				MG754949.1	0.152542				JX844768.1	0.260664				HQ829331.1	0.179245
KP814246.1	0.416471				MT373910.1	0.275				MH558818.1	0.224274				HQ829322.1	0.180523				MG754949.1	0.133489				MH005858.1	0.194805				LC095031.1	0.162896				DQ273313.1	0.152582				JX844765.1	0.260664				KJ676529.1	0.179669
GU054305.1	0.416476				KR493464.1	0.275938				KT165255.1	0.22542				KU685735.1	0.180662				MW282570.1	0.133515				MW027985.1	0.197917				JQ347034.1	0.162946				MW282365.1	0.152975				KU564086.1	0.261905				KJ676532.1	0.180095
FN611000.1	0.417062				KX438328.1	0.276119				JF908284.1	0.22542				KU685672.1	0.180662				DQ273304.2	0.134091				KX510034.1	0.197943				LC095098.1	0.163636				MW282527.1	0.152975				LC271284.1	0.262295				KJ676528.1	0.181604
KC966300.1	0.417633				JQ318637.1	0.277778				NR_152973.	0.22619				KU685742.1	0.180693				KU176254.1	0.134571				AF461571.1	0.198598				MW282633.1	0.164021				KU176254.1	0.15311				AY299233.1	0.263285				KJ676522.1	0.18267
KU902997.1	0.418269				KR019787.1	0.278037				KF432993.1	0.22619				JX504119.1	0.180751				KY684379.1	0.134884				KC222653.1	0.198598				LC095161.1	0.164384				EF634068.1	0.15311				KX886182.1	0.263923				KY081720.1	0.183824
FN611003.1	0.41844				KT894827.1	0.279202				KF432994.1	0.22673				JX270735.1	0.181009				KU727183.1	0.135321				KC152246.1	0.19863				JQ347100.1	0.164811				KX510009.1	0.153639				KX886165.1	0.263923				KF881875.1	0.185096
KC791102.1	0.418491				MT095653.1	0.28022				KR025615.1	0.226829				KU685736.1	0.181122				JN652910.1	0.136247				JF748114.1	0.199095				JQ347023.1	0.164811				KY684379.1	0.154028				AB873194.1	0.263923				HM237175.1	0.187359
FN610946.1	0.419431				AJ969435.1	0.281938				KT165285.1	0.227378				KU685692.1	0.181141				MW282365.1	0.136612				AF461573.1	0.200935				LC095163.1	0.165138				JN652910.1	0.154255				AY874382.1	0.264423				KJ676530.1	0.193694
FN610983.1	0.419431				KR493465.1	0.283447				KT165284.1	0.227378				KU685726.1	0.181141				EF634068.1	0.136891				AF461570.1	0.200935				MK285742.1	0.165179				KP889739.1	0.154362				KC222682.1	0.26506				LC271293.1	0.196796
LK052763.1	0.419431				KX438327.1	0.284289				KR025575.1	0.227603				KU685702.1	0.181141				EF634067.1	0.136891				JX630616.1	0.201774				KX449189.1	0.165179				KT272129.1	0.155251				AB777489.1	0.26506				JF412363.1	0.197248
KF218968.1	0.41958				MK959129.1	0.287293				MH558819.1	0.227749				KU685670.1	0.181141				MH019871.1	0.136891				JX630573.1	0.201835				GU366742.1	0.166667				HM488462.1	0.155251				GU187871.1	0.26506				KJ676527.1	0.199074
AF440673.1	0.419811				MW282693.1	0.290503				JN129396.1	0.227979				KU685741.1	0.181141				KT272129.1	0.137472				MW282539.1	0.202564				FJ440882.1	0.166667				HM488459.1	0.155251				KT334657.1	0.265207				LC271296.1	0.199541
DQ054551.1	0.420188				MN656161.1	0.290541				MH558815.1	0.228205				JF412356.1	0.181384				HM488462.1	0.137472				JX630370.1	0.202733				DQ273311.1	0.166667				HM488458.1	0.155251				AB507037.1	0.265509				GU187849.1	0.2
MT159987.1	0.420428				KR493463.1	0.291196				MH558814.1	0.228205				KU685657.1	0.181592				HM488459.1	0.137472				KC791123.1	0.202765				KT272129.1	0.167038				MW282570.1	0.155367				KM594866.1	0.267281				KC222705.1	0.200472
KF617777.1	0.421546				LC098743.1	0.291391				KT165254.1	0.228426				KM067839.1	0.181818				HM488458.1	0.137472				GU187859.1	0.203271				HM488531.1	0.167038				MH019871.1	0.155502				HQ829353.1	0.26747				KC222658.1	0.201946
MN683569.1	0.422374				FJ859343.1	0.292225				KF432983.1	0.228774				KU685697.1	0.182045				LC149743.1	0.137698				JX630572.1	0.203661				HM488462.1	0.167038				MW282633.1	0.155738				MK285925.1	0.268409				HM196776.1	0.202247
KX886156.1	0.4225				FJ859339.1	0.292952				AY606943.1	0.229268				JX178632.1	0.182898				MK285742.1	0.137778				KC222706.1	0.203704				HM488459.1	0.167038				MT259339.1	0.155779				LC271337.1	0.268473				KU747111.1	0.203297
MW162718.1	0.42284				AF335455.1	0.293333				MH558816.1	0.229592				EF634117.1	0.182898				JQ347034.1	0.138393				KC222670.1	0.203704				HM488458.1	0.167038				LC176632.1	0.155914				MT528013.1	0.268765				KJ690088.1	0.204444
KX816289.1	0.423077				AJ879678.1	0.293548				KR025620.1	0.229829				EF634113.1	0.182898				GU366742.1	0.139381				KC222661.1	0.203704				MT812264.1	0.167048				KX852463.1	0.156593				LC271286.1	0.269048				KP191815.1	0.205674
KF617385.1	0.423888				MH142031.1	0.293839				KT165256.1	0.230769				KU685728.1	0.183623				HM488531.1	0.13969				JN129412.1	0.205379				FJ553599.1	0.167442				HM488531.1	0.157534				MT278224.1	0.270341				NR_164545.	0.206044
EF434018.1	0.423888				MN656169.1	0.294537				KT165257.1	0.23185				KU685723.1	0.183623				HM488461.1	0.13969				GQ240903.1	0.205882				AM084698.1	0.167442				HM488461.1	0.157534				MH834453.1	0.270341				HM196777.1	0.206742
MN872821.1	0.424731				MF352714.1	0.294554				LC176633.1	0.23219				JX504139.1	0.183623				HM488528.1	0.13969				HQ829321.1	0.206019				MT812282.1	0.167816				JQ347024.1	0.157534				KJ195429.1	0.270341				HQ829320.1	0.207059
EF434121.1	0.424883				KX816108.1	0.295844				MH590889.1	0.232323				KU685740.1	0.183623				KX449189.1	0.14				JX630707.1	0.206897				LC176632.1	0.168865				HM488528.1	0.157534				KJ195428.1	0.270341				FR731681.1	0.208431
GU311665.1	0.425439				HQ204667.1	0.295858				MH590890.1	0.232737				KU685660.1	0.18408				KX510009.1	0.140625				JX630685.1	0.206897				HM488461.1	0.169265				FJ827229.1	0.157534				JX844764.1	0.270341				KC222662.1	0.209412
JN104574.1	0.425876				HE820384.1	0.295943				KT272121.1	0.233032				KU685705.1	0.184149				KF484408.1	0.140704				FJ581421.1	0.208426				JQ347024.1	0.169265				FJ827228.1	0.157534				KJ194446.1	0.270396				HM237174.1	0.209459
JX507642.1	0.427027				KT875009.1	0.296296				KR025614.1	0.2331				KU685738.1	0.184539				MT259339.1	0.141119				GU187847.1	0.209195				HM488528.1	0.169265				MK285742.1	0.157895				LC387831.1	0.270396				KJ676526.1	0.209932
KM576418.1	0.427441				MT095657.1	0.296703				LC368014.1	0.233146				KU685737.1	0.184539				JQ347024.1	0.141907				AB769925.1	0.209302				FJ827229.1	0.169265				KX449189.1	0.157895				KP754062.1	0.27154				KJ676525.1	0.211236
MN903203.1	0.427481				KT894828.1	0.298942				AB828027.1	0.233577				KU685718.1	0.184758				FJ827229.1	0.141907				KX499167.1	0.210177				FJ827228.1	0.169265				JQ347034.1	0.157895				KP754027.1	0.271868				HM237172.1	0.211236
MN844836.1	0.427793				FM993121.1	0.29976				MH558817.1	0.235294				JX504165.1	0.185751				FJ827228.1	0.141907				MW027966.1	0.211009				KU176254.1	0.169767				KF484408.1	0.158442				KJ195433.1	0.272966				HM237171.1	0.213964
MH071718.1	0.427793				FJ859342.1	0.301333				MH930201.1	0.235294				KU685704.1	0.186104				FJ348365.1	0.143577				JX630668.1	0.211009				GQ221632.1	0.170561				MG761343.1	0.158602				JX474831.1	0.272966				KF881859.1	0.214286
JQ919953.1	0.428198				KY865326.1	0.302267				KT165282.1	0.235897				KU685716.1	0.18648				JQ347100.1	0.144766				FJ865566.1	0.21197				DQ273315.1	0.171111				GU366742.1	0.159453				KJ195427.1	0.273684				KF881857.1	0.21547
MK614860.1	0.429306				KY654713.1	0.304569				MK894114.1	0.236318				FJ168599.1	0.186992				JQ347023.1	0.144766				MW028001.1	0.212471				EF634067.1	0.172093				JQ347100.1	0.159817				JX844767.1	0.273973				KF881873.1	0.21547
JX136609.1	0.429648				KC147669.1	0.305122				KF432981.1	0.24				JX270736.1	0.18732				MH038079.1	0.145408				JX630589.1	0.212815				JN652910.1	0.173127				JQ347023.1	0.159817				AY299217.1	0.27561				KY081719.1	0.215539
JX535082.1	0.430052				KU739802.1	0.305556				KF498568.1	0.240275				EF634118.1	0.187648				MG761343.1	0.145455				JX630588.1	0.212815				JQ347027.1	0.173246				JN129391.1	0.160804				KU238916.1	0.275773				KF881858.1	0.216066
MN903100.1	0.43083				MT373912.1	0.307494				KT165291.1	0.240476				JX504137.1	0.187675				JN129391.1	0.145985				KC222759.1	0.212963				GU366747.1	0.174393				LC523842.1	0.161376				KU238915.1	0.275773				KF881874.1	0.216066
GU328569.1	0.431507				KR493476.1	0.311856				KT165293.1	0.241135				JX504141.1	0.188372				DQ273315.1	0.146018				KX886171.1	0.212963				EF634068.1	0.174419				FJ348365.1	0.161458				AY874380.1	0.275949				KF881876.1	0.216066
MF483496.1	0.431818				MT156501.1	0.312343				KT165294.1	0.241135				JX178631.1	0.188544				DQ273311.1	0.146018				EU668206.1	0.213152				JQ347051.1	0.175055				DQ273315.1	0.161731				JX844770.1	0.276923				KJ676521.1	0.216814
KC965792.1	0.431871				KU739864.1	0.312354				DQ990844.1	0.243961				JX270751.1	0.188571				MG761456.1	0.14899				DQ990853.1	0.213457				FJ378841.1	0.175439				MG761456.1	0.16188				KY693713.1	0.277273				KF881869.1	0.21727
JN889830.1	0.432161				MF405784.1	0.31358				MG748576.1	0.244444				JX270695.1	0.188571				JQ711880.1	0.149123				KT461389.1	0.213483				KP889739.1	0.175705				MH038079.1	0.165354				FJ820581.1	0.277273				DQ388810.1	0.218045
KP889720.1	0.433486				MT373915.1	0.314214				KR025597.1	0.246787				KU685734.1	0.188586				KX498057.1	0.150655				KF297070.1	0.213974				JQ711880.1	0.175824				KC965951.1	0.165919				KY548873.1	0.279236				HM237170.1	0.218468
JN889865.1	0.433584				MT640262.1	0.316397				MK397034.1	0.246914				JX504084.1	0.188679				KP889726.1	0.150655				JX630431.1	0.214602				KM115027.1	0.176856				DQ273311.1	0.166287				KM594968.1	0.279236				MK685146.1	0.219512
JN889801.1	0.433584				KP753339.1	0.317949				KT165315.1	0.247031				JN235948.1	0.188776				GU366747.1	0.150655				KF296815.1	0.214912				KX498057.1	0.177243				GU366747.1	0.166292				LC387833.1	0.279597				HM237173.1	0.220721
JQ919952.1	0.434555				KC122814.1	0.318681				KU141212.1	0.248227				JX504166.1	0.189055				JQ711896.1	0.150655				KR819117.1	0.215103				KP889726.1	0.177243				JQ711880.1	0.166667				AY874381.1	0.280206				KF881871.1	0.221053
KJ831971.1	0.437173				FJ859341.1	0.321429				KU141232.1	0.248815				KU685681.1	0.189055				JQ711879.1	0.150655				KC222785.1	0.215278				KC965951.1	0.177243				KX498057.1	0.168161				KC952702.1	0.28211				KJ676523.1	0.222222
LT987064.1	0.438356				KU739883.1	0.322799				JF273509.1	0.249377				JN942783.1	0.189252				JQ711854.1	0.150655				MT812246.1	0.216092				JQ791115.1	0.177243				KP889726.1	0.168161				KJ194423.1	0.28211				LC122215.1	0.222222
AJ606042.2	0.439153				NR_155165.	0.322997				KU141225.1	0.250591				MK492605.1	0.189526				JQ711848.1	0.150655				KC965844.1	0.216157				JQ711896.1	0.177243				JQ711896.1	0.168161				KX430961.1	0.284404				MT588797.1	0.222973
KM247465.1	0.44				AF064596.1	0.324706				KR025586.1	0.250614				KP191942.1	0.190476				GU452521.1	0.150655				KC965380.1	0.216157				JQ711879.1	0.177243				JQ711879.1	0.168161				GQ268670.1	0.285068				JQ685726.1	0.223214
JN889826.1	0.440204				KU739836.1	0.334951				KR025595.1	0.251295				KU685707.1	0.191067				AY394919.1	0.150655				KC965810.1	0.216157				JQ711861.1	0.177243				JQ711861.1	0.168161				AM260797.1	0.422043				KF881861.1	0.225974
AJ606043.2	0.440633				KU739807.1	0.334975				KX449428.1	0.251781				JX270719.1	0.191429				JQ711872.1	0.150655				KX499240.1	0.216336				JQ711854.1	0.177243				JQ711854.1	0.168161				MG707447.1	0.423181				KP012756.1	0.227679
AF394919.1	0.441253				KU739808.1	0.34414				MN549489.1	0.252841				JN942808.1	0.191589				EU645646.1	0.150655				KF514695.1	0.216336				JQ711848.1	0.177243				JQ711848.1	0.168161				JX456677.1	0.429333				KF802172.1	0.229282
MF790005.1	0.443439				KU739875.1	0.345324				KT165292.1	0.252874				JN942807.1	0.191589				KC965951.1	0.152838				MN947366.1	0.216814				GU452521.1	0.177243				GU452521.1	0.168161				KP889645.1	0.431169				KF881863.1	0.229917
KM576417.1	0.444444				KU739874.1	0.345972				MT005933.1	0.253333				KU685762.1	0.192683				JQ711861.1	0.152838				MW028054.1	0.216981				AY394919.1	0.177243				AY394919.1	0.168161				MT738662.1	0.434783				FR731648.1	0.2331
FN669255.1	0.445				KU739859.1	0.346062				MH834427.1	0.254692				KU685621.1	0.193396				AY394913.1	0.152838				MW027883.1	0.216981				JQ711872.1	0.177243				AY394913.1	0.168161				KF359667.1	0.435356				KP013028.1	0.235154
KP403089.1	0.445596				KU739882.1	0.349398				MK351957.1	0.255102				KM975424.1	0.193853				KJ938039.1	0.152838				JX456947.1	0.217778				EU645646.1	0.177243				FJ378841.1	0.168161				MG707448.1	0.443243				FR731845.1	0.235981
EU563507.1	0.445844				KU739860.1	0.352941				KT165314.1	0.256351				JX504163.1	0.193995				FJ378841.1	0.152838				KC966111.1	0.217865				MT259339.1	0.178049				JQ711872.1	0.168161				EU689646.1	0.455621				KF881866.1	0.236979
MG597385.1	0.446483				KU739886.1	0.354762				JX457126.1	0.257075				KY655010.1	0.194196				LC523842.1	0.153453				MW027950.1	0.218605				AY394913.1	0.179431				EU645646.1	0.168161				KX222771.1	0.518939				LC122141.1	0.24
MF483843.1	0.447368				KU739880.1	0.355769				JX457072.1	0.257075				JQ681210.1	0.194379				KM115027.1	0.155022				KF514685.1	0.220264				JQ347046.1	0.179431				KP889668.1	0.1693				KX222820.1	0.524648				LC122138.1	0.24
KM576416.1	0.448819				KU739896.1	0.35814				KF432973.1	0.258398				MK492604.1	0.196429				JQ791115.1	0.155022				KC965663.1	0.222222				JQ347040.1	0.179431				KP889670.1	0.170022				LS962922.1	0.545894				LC122137.1	0.24
AY254874.2	0.451282				KU739884.1	0.358491				KT165313.1	0.259259				KU685623.1	0.197279				JQ347046.1	0.155022				MK211746.1	0.222707				JQ347019.1	0.179431				JQ791115.1	0.170404				LS953124.1	0.550725				LC122136.1	0.24
MF352717.1	0.451282				KU739881.1	0.360976				KR025585.1	0.262181				KU685626.1	0.197753				JQ347040.1	0.155022				EF218826.1	0.227074				KJ938039.1	0.179431				JQ347046.1	0.170404				LS969585.1	0.550725				MH513623.1	0.242268
KT241964.1	0.456432				MG407675.1	0.363239				KT165316.1	0.264977				JX504130.1	0.197995				JQ347019.1	0.155022				KR819112.1	0.227571				DQ273316.1	0.179431				JQ347040.1	0.170404				LS969594.1	0.550725				JF412355.1	0.244656
JN168694.1	0.457711				KU739895.1	0.364465				JQ991643.1	0.266289				KU685646.1	0.198511				DQ273316.1	0.155022				JX630620.1	0.228643				DQ273310.1	0.179431				JQ347019.1	0.170404				LS969593.1	0.550725				KJ676524.1	0.245431
AB580891.1	0.471264				MG761516.1	0.366812				KX499253.1	0.278037				JX504136.1	0.199005				DQ273310.1	0.155022				HQ667924.1	0.229258				JN129391.1	0.180488				KJ938039.1	0.170404				LS969592.1	0.550725				KF881860.1	0.257895
KM374448.1	0.475				KU739885.1	0.367681				JQ991644.1	0.289773				KU685624.1	0.199546				KP889739.1	0.155361				JX630614.1	0.231481				KF484408.1	0.18136				FJ378835.1	0.170404				LS969591.1	0.550725				KF802171.1	0.265625
MG211111.1	0.478836				NR_155172.	0.372093				JQ991642.1	0.290598				KU685666.1	0.201005				JQ347027.1	0.156044				KT461388.1	0.232816				FJ378835.1	0.181619				DQ273316.1	0.170404				LS969590.1	0.550725				DQ093751.1	0.281863
MG211109.1	0.478836				KU739879.1	0.373239				KX499274.1	0.29397				FJ827221.1	0.201814				FJ378835.1	0.157205				GU187860.1	0.233256				KP889668.1	0.182018				DQ273310.1	0.170404				LS969589.1	0.550725				JX898940.1	0.288835
KY774281.1	0.485175				KU739803.1	0.374419				KX499275.1	0.298765				FJ827219.1	0.202765				JQ347051.1	0.157895				HQ204725.1	0.233766				DQ273291.1	0.182018				JQ347027.1	0.170787				LS969588.1	0.550725				MN906231.1	0.29638
KT194572.1	0.50431				AJ893247.1	0.516624				KX899312.1	0.301105				NR_154114.	0.206349				DQ273291.1	0.159737				KF296779.1	0.235828				FJ348365.1	0.184343				DQ273291.1	0.171558				LS969587.1	0.550725				MN906230.1	0.298405
MF532779.1	0.52349				KC122801.1	0.517241				LS957730.1	0.428571				JQ670896.1	0.206349				KP889670.1	0.167756				LS959370.1	0.375				LC523842.1	0.187179				KM115027.1	0.17226				LS969586.1	0.550725				KF359627.1	0.325926
MF532778.1	0.529801				KC122803.1	0.521164				LS951594.1	0.435374				KC222664.1	0.207921				KP889668.1	0.170678				LS962358.1	0.381944				KP889670.1	0.190889				JQ347051.1	0.172646				JQ272342.1	0.559367				KX220601.1	0.488095
accession number in NCBI	p-distance	Country	Host	Sample type	accession number in NCBI	p-distance	Country	Host	Sample type	accession number in NCBI	p-distance	Country	Host	Sample type	accession number in NCBI	p-distance	Country	Host	Sample type	accession number in NCBI	p-distance	Country	Host	Sample type	accession number in NCBI	p-distance	Country	Host	Sample type	accession number in NCBI	p-distance	Country	Host	Sample type	accession number in NCBI	p-distance	Country	Host	Sample type	accession number in NCBI	p-distance	Country	Host	Sample type	accession number in NCBI	p-distance	Country	Host	Sample type
										UDB026115	0.316038	Estonia			UDB0780274	0.179361	Ethiopia	Eucalyptus globulus	root																										UDB034203	0.309577	Denmark
															UDB025499	0.205189	Colombia	Acacia mangium	root
															UDB0780278	0.210402	Ethiopia	Eucalyptus globulus	root
samle ID	p-distance	Country	Host	Sample type	samle ID	p-distance	Country	Host	Sample type	samle ID	p-distance	Country	Host	Sample type	samle ID	p-distance	Country	Host	Sample type	samle ID	p-distance	Country	Host	Sample type	samle ID	p-distance	Country	Host	Sample type	samle ID	p-distance	Country	Host	Sample type	samle ID	p-distance	Country	Host	Sample type	samle ID	p-distance	Country	Host	Sample type	samle ID	p-distance	Country	Host	Sample type
22956	0	Japan	Quercus glauca, Quercus serrata, Pinus densiflora, Ilex pedunculosa	root	10680	0.451923	USA	Phragmites australis	root	24285	0.0170455	Japan	Quercus glauca, Quercus serrata, Pinus densiflora, Ilex pedunculosa	root						21378	0	Japan	Quercus	root						21378	0	Japan	Quercus	root	5757	0.0321	USA	Populus deltoides	root	4990	0.011236	Korea	Calanthe striata	root	568	0.000532	Argentina	Ilex paraguariensis	root
23269	0	Japan	Quercus glauca, Quercus serrata, Pinus densiflora, Ilex pedunculosa	root	16329	0.452888	USA	Phragmites australis	root	14554	0.0227273	China	Pinus massoniana, Betula luminifera, Carpinus viminea, Tilia endochrysea, Castanea henryi, Castanopsis carlesii, Castanopsis eyrei, Castanopsis fargesii, Castanopsis sclerophylla, Castanopsis tibetana, Cyclobalanopsis glauca, Cyclobalanopsis gracilis, Cyclobalanopsis myrsinaefolia, Cyclobalanopsis nubium, Cyclobalanopsis stewardiana, Lithocarpus glaber, Quercus phillyreoides, Quercus serrata	root						22965	0	Japan	Quercus	root						22965	0	Japan	Quercus	root	10622	0.1292	Germany	Picea abies	root	21213	0.011236	Japan	Quercus glauca, Quercus serrata, Pinus densiflora, Ilex pedunculosa	root	6941	0.000532	Argentina	Ilex paraguariensis	root
24075	0.0170455	Japan	Quercus glauca, Quercus serrata, Pinus densiflora, Ilex pedunculosa	root	140	0.453172	USA	Phragmites australis	root	21609	0.0227273	Japan	Quercus glauca, Quercus serrata, Pinus densiflora, Ilex pedunculosa	root						23592	0	Japan	Quercus	root						23592	0	Japan	Quercus	root						23075	0.011236	Japan	Quercus glauca, Quercus serrata, Pinus densiflora, Ilex pedunculosa	root
24535	0.0170455	Japan	Quercus glauca, Quercus serrata, Pinus densiflora, Ilex pedunculosa	root						21883	0.0227273	China	Pinus massoniana, Betula luminifera, Carpinus viminea, Tilia endochrysea, Castanea henryi, Castanopsis carlesii, Castanopsis eyrei, Castanopsis fargesii, Castanopsis sclerophylla, Castanopsis tibetana, Cyclobalanopsis glauca, Cyclobalanopsis gracilis, Cyclobalanopsis myrsinaefolia, Cyclobalanopsis nubium, Cyclobalanopsis stewardiana, Lithocarpus glaber, Quercus phillyreoides, Quercus serrata	root						24302	0	Japan	Parthenocissus	root						24302	0	Japan	Parthenocissus	root						24449	0.011236	Japan	Quercus glauca, Quercus serrata, Pinus densiflora, Ilex pedunculosa	root
20648	0.0170455	Japan	Quercus glauca, Quercus serrata, Pinus densiflora, Ilex pedunculosa	root						24159	0.0227273	Japan	Quercus glauca, Quercus serrata, Pinus densiflora, Ilex pedunculosa	root						26140	0	Japan	Quercus	root						26140	0	Japan	Quercus	root						24559	0.011236	Japan	Quercus glauca, Quercus serrata, Pinus densiflora, Ilex pedunculosa	root
										24430	0.0227273	Japan	Quercus glauca, Quercus serrata, Pinus densiflora, Ilex pedunculosa	root						26424	0	Japan	Quercus	root						26424	0	Japan	Quercus	root						23029	0.0168539	Japan	Quercus glauca, Quercus serrata, Pinus densiflora, Ilex pedunculosa	root
										24630	0.0227273	Japan	Quercus glauca, Quercus serrata, Pinus densiflora, Ilex pedunculosa	root						3731	0.181034	Germany	Picea abies	root						3731	0.176724	Germany	Picea abies	root						24555	0.0224719	Japan	Quercus glauca, Quercus serrata, Pinus densiflora, Ilex pedunculosa	root
										9321	0.0284091	China	Pinus massoniana, Betula luminifera, Carpinus viminea, Tilia endochrysea, Castanea henryi, Castanopsis carlesii, Castanopsis eyrei, Castanopsis fargesii, Castanopsis sclerophylla, Castanopsis tibetana, Cyclobalanopsis glauca, Cyclobalanopsis gracilis, Cyclobalanopsis myrsinaefolia, Cyclobalanopsis nubium, Cyclobalanopsis stewardiana, Lithocarpus glaber, Quercus phillyreoides, Quercus serrata	root						10622	0.251029	Germany	Picea abies	root						10622	0.209877	Germany	Picea abies	root						21807	0.0337079	Japan	Quercus glauca, Quercus serrata, Pinus densiflora, Ilex pedunculosa	root
										14401	0.0284091	China	Pinus massoniana, Betula luminifera, Carpinus viminea, Tilia endochrysea, Castanea henryi, Castanopsis carlesii, Castanopsis eyrei, Castanopsis fargesii, Castanopsis sclerophylla, Castanopsis tibetana, Cyclobalanopsis glauca, Cyclobalanopsis gracilis, Cyclobalanopsis myrsinaefolia, Cyclobalanopsis nubium, Cyclobalanopsis stewardiana, Lithocarpus glaber, Quercus phillyreoides, Quercus serrata	root																4990	0.382114	Korea	Calanthe striata	root
										15401	0.0284091	China	Pinus massoniana, Betula luminifera, Carpinus viminea, Tilia endochrysea, Castanea henryi, Castanopsis carlesii, Castanopsis eyrei, Castanopsis fargesii, Castanopsis sclerophylla, Castanopsis tibetana, Cyclobalanopsis glauca, Cyclobalanopsis gracilis, Cyclobalanopsis myrsinaefolia, Cyclobalanopsis nubium, Cyclobalanopsis stewardiana, Lithocarpus glaber, Quercus phillyreoides, Quercus serrata	root																16321	0.382114	Korea	Calanthe aristulifera	root
										20307	0.0284091	China	Pinus massoniana, Betula luminifera, Carpinus viminea, Tilia endochrysea, Castanea henryi, Castanopsis carlesii, Castanopsis eyrei, Castanopsis fargesii, Castanopsis sclerophylla, Castanopsis tibetana, Cyclobalanopsis glauca, Cyclobalanopsis gracilis, Cyclobalanopsis myrsinaefolia, Cyclobalanopsis nubium, Cyclobalanopsis stewardiana, Lithocarpus glaber, Quercus phillyreoides, Quercus serrata	root																20707	0.382114	Japan	Quercus glauca, Quercus serrata, Pinus densiflora, Ilex pedunculosa	root
										25740	0.0284091	Japan	Quercus glauca, Quercus serrata, Pinus densiflora, Ilex pedunculosa	root																24042	0.382114	Japan	Quercus glauca, Quercus serrata, Pinus densiflora, Ilex pedunculosa	root
																														24537	0.382114	Japan	Quercus glauca, Quercus serrata, Pinus densiflora, Ilex pedunculosa	root
																														24566	0.382114	Japan	Quercus glauca, Quercus serrata, Pinus densiflora, Ilex pedunculosa	root
																														24632	0.382114	Japan	Quercus glauca, Quercus serrata, Pinus densiflora, Ilex pedunculosa	root
																														4209	0.390244	Slovenia	Abies alba	root
																														4211	0.390244	Slovenia	Abies alba	root
																														9079	0.44186	Germany	Picea abies	root















[truncated: 80 more columns]

## Sheet: Sheet2
OTU_0694					OTU_0695					OTU_0696					OTU_0697					OTU_0698					OTU_0699					OTU_0700					OTU_0701					OTU_0702					OTU_0703
accession number in NCBI	p-distance	Country	Host	Sample type	accession number in NCBI	p-distance	Country	Host	Sample type	accession number in NCBI	p-distance	Country	Host	Sample type	accession number in NCBI	p-distance	Country	Host	Sample type	accession number in NCBI	p-distance	Country	Host	Sample type	accession number in NCBI	p-distance	Country	Host	Sample type	accession number in NCBI	p-distance	Country	Host	Sample type	accession number in NCBI	p-distance	Country	Host	Sample type	accession number in NCBI	p-distance	Country	Host	Sample type	accession number in NCBI	p-distance	Country	Host	Sample type
LS989698.1	0.0268817			soil	AB981991.1	0	China	Pseudotsuga sinensis	root	KF361776.1	0	Korea		sporocarp	MF789476.1	0	China	Castanopsis eyrei, Schima superba, Daphniphyllum oldhamii, Pinus massoniana, Syzygium buxifolium, Rhododendron ovatum, Rhododendron simsii, Eurya rubiginosa	root	AB922871.1	0	Japan	Quercus	root	MK717610.1	0.0319635				KR025618.1	0	Thailand	Pinus kesiya?	sporocarp	LT967317.1	0		Betulaceae	root	EU625870.1	0.0243902	USA	mixed hardwood forest	root	AB807986.1	0.00881057	Japan	Quercus spp.	root
MN549511.1	0.0335196				AB873200.1	0.00250627	China	Pinus tabulaeformis	root	KF361772.1	0	Korea		sporocarp	FN687583.1	0.0132743	Sweden	Salix sp.	root	KY768183.1	0.0325581				MH834403.1	0.0350877				EF141550.1	0	Thailand		Sporocarp	LT980853.1	0	China	Fagaceae	root	KX886167.1	0.0249433	Switzerland	Fagus sylvatica	sroot	LN829293.1	0.0212766	Czeck Republic	Pinus strobus	root
KX499185.1	0.040724				MH655552.1	0.00462963	Canada		soil	KF361768.1	0	Korea		sporocarp	KT219755.1	0.0176991		Arabidopsis	soil	KF221255.1	0.0372093				KX964358.1	0.0393013				KR025614.1	0	Thailand	Pinus kesiya?	sporocarp	LC198717.1	0.00431034	Japan		mycelial culture	EU625881.1	0.0265487	USA	mixed hardwood forest	root	DQ777969.1	0.0247934	USA	Monotropa uniflora	root
AB634256.1	0.0410959				JF960639.1	0.00479616	Tasmania	Eucalyptus delegatensis	root	KF361763.1	0	Korea		sporocarp	AB981991.1	0.0736196				MH655536.1	0.0414747				MF379635.1	0.0437788				EF141551.1	0	Thailand		Sporocarp	AB509682.1	0.00452489	Japan		sporocarp	DQ414730.1	0.0265487	UK	Salix lapponum	root	FJ627036.1	0.026393	Canada		sporocarp
AB769927.1	0.0410959				MN549471.1	0.00522193	China	pinus	root	KF361762.1	0	Korea		sporocarp	LC431057.1	0.0957746				FJ827154.1	0.0416667				KF222044.1	0.0438596				MH590890.1	0	China		sporocarp?	AB507403.1	0.00591716	Japan		sporocarp	EU625916.1	0.0265487	USA		soil	KX812910.1	0.0265487	USA		sporocarp
KP866135.1	0.0424107				FJ857923.1	0.00677201	Australia	Gastrodia sesamoides	rhizome	KF361759.1	0	Korea		sporocarp	LC364257.1	0.100559				MH366759.1	0.0416667				MG663303.1	0.045045				KR025617.1	0	Thailand	Pinus kesiya?	sporocarp	AB513705.1	0.00617284	Japan		sporocarp	EU625866.1	0.0265487	USA	mixed hardwood forest	root	KX813006.1	0.0266667	USA		sporocarp
MN549504.1	0.0454545				AB089816.1	0.00678733	Japan		root?	MF533787.1	0	China		soil	LC367823.1	0.102041				KJ610811.1	0.0461894				AJ889977.1	0.0451467				KR025616.1	0	Thailand	Pinus kesiya?	sporocarp	LT980854.1	0.0344828				EU625859.1	0.0265487	USA	mixed hardwood forest	root	KP889652.1	0.029148		Cedar-Hemlock, Hemlock-Amabilis	soil
AB587786.1	0.0462287				JN198149.1	0.00683371	Europe and Middle East	Alnus sp.	bioassay	KF361760.1	0.00242718	Korea		sporocarp	MN549471.1	0.103152				NR_154868.	0.0469484				KP889456.1	0.0456621				MH558819.1	0	China		Sporocarp	KY629426.1	0.0420561				EU625853.1	0.0265487	USA	mixed hardwood forest	root	EF521209.1	0.029148	Sweden	spruce	mycelia
LC096929.1	0.0506912				HM488534.1	0.00738007	Pacific Northwest.	Pseudotsuga menziesii	soil	JQ991809.1	0.0031348	China	evergreen broad-leaved	root	KU551016.1	0.103614				MG136823.1	0.0469484				KX885992.1	0.0475				MH558818.1	0	China		Sporocarp	AB923012.1	0.0536193				EU625834.1	0.0265487	USA	Corallorhiza odontorhiza	root	HQ604845.1	0.029148	Pacific Northwest		sporocarp?
LC096936.1	0.0508083				HM488530.1	0.00769231	Pacific Northwest.	Pseudotsuga menziesii	soil	KU139525.1	0.00468384			sporocarp	JQ711949.1	0.106017				KY287725.1	0.0471464				MF379634.1	0.0503432				MH558816.1	0	China		Sporocarp	AJ629903.1	0.0539216				EU625832.1	0.0265487	USA	Corallorhiza odontorhiza	root	AY061673.1	0.029148	EU		sporocarp
LC096918.1	0.0508083				FN687583.1	0.00881057	Sweden	Salix sp.	root	LS986996.1	0.00537634			soil	AB873200.1	0.109589				MH834401.1	0.0498753				MG663305.1	0.0506329				KR025615.1	0	Thailand	Pinus kesiya?	sporocarp	FJ810854.1	0.0571429				EU625822.1	0.0266075	USA	Corallorhiza odontorhiza	root	DQ421997.1	0.0292135			sporocarp?
KX195697.1	0.056872				KX498057.1	0.00890869	Canada		root	KJ482566.1	0.00700935	Japan	Limodorum abortivum	sporocarp	KF617934.1	0.110843				GU234044.1	0.0502283				MH834477.1	0.0508021				AB636424.1	0	China	Pinus massoniana	root	LC171551.1	0.0625				EU625811.1	0.0266667	USA	Corallorhiza odontorhiza	root	KM402952.1	0.0293454	Canada	Pseudotsuga menziesii	root
KX444494.1	0.0573566				KU551016.1	0.00902935	Japan	Vaccinium oldhamii	root	GQ359821.1	0.00728155	Japan	near Cymbidium macrorhizon	sporocarp	FJ857923.1	0.110843				AB828018.1	0.0516432				MG786258.1	0.0545906				AB769899.1	0	China	Pinus massoniana	root	HQ541828.1	0.0657895				EU625858.1	0.0287611	USA	mixed hardwood forest	root	KX579792.1	0.0293454	North America and Europe		sporocarp
KY684655.1	0.0588235				MK285742.1	0.00902935	Germany	Alnus alnobetula subsp. alnobetula	root	KY681436.1	0.00797872	China		sporocarp	MK285742.1	0.110843				LC175522.1	0.0519126				EU433388.1	0.0632054				MG551730.1	0	South Korea		Sporocarp	HQ541859.1	0.0660793				EU625867.1	0.029316	USA	mixed hardwood forest	root	HM146854.1	0.0293454		Pinus sylvestris	root
HE687154.1	0.0672646				DQ273316.1	0.00902935	USA	Lithocarpus densiflorus	root	KF361766.1	0.00985222	Korea		sporocarp	DQ273316.1	0.110843				KF617873.1	0.0547945				KX964435.1	0.0637813				MG551727.1	0	South Korea		Sporocarp	AB507396.1	0.0687961				HE820546.1	0.0293399	USA	Fagaceae	root	KX579791.1	0.0294118	North America and Europe		sporocarp
FM203026.1	0.0672646				LC149733.1	0.00970874	Japan	Pinus thunbergii	root	LS987163.1	0.010989			soil	AB089816.1	0.112745				KP403009.1	0.0549199				KX964363.1	0.0643678				KR025621.1	0.00223714	Viet Nam		Sporocarp	LC200540.1	0.0717703				JQ724000.1	0.0540541				KX579790.1	0.0294118	North America and Europe		sporocarp
FM202781.1	0.0672646				JN652910.1	0.0102564	Canada	Pseudotsuga menziesii	root	LS987164.1	0.021978			soil	FJ827231.1	0.112745				KM402879.1	0.0549199				KX964357.1	0.0645161				KF432995.1	0.00223714	Viet Nam		Sporocarp	KF675235.1	0.0739645				KC455330.1	0.0568182				KX579789.1	0.0294785	North America and Europe		sporocarp
FM202965.1	0.0675676				LC431057.1	0.0102828	Japan	Pinus amamiana	root	AB982036.1	0.0289389	China	Pseudotsuga sinensis	root	JQ347031.1	0.112745				HQ604719.1	0.0549199				MH930186.1	0.0646651				KR025620.1	0.00228833	Viet Nam	Pinus kesiya?	sporocarp	AB535114.1	0.0795455				EU625911.1	0.0577778				KX579788.1	0.0294785	North America and Europe		sporocarp
MN006117.1	0.0714286				KT272129.1	0.0112867	Canada	Pseudotsuga menziesii	root	LS987160.1	0.032967				FJ378840.1	0.113253				HQ604717.1	0.0549199				KX964424.1	0.0659091				MH558815.1	0.00239234	China		Sporocarp	AB535112.1	0.0795455				JQ711813.1	0.0579065				KX579781.1	0.0294785	North America and Europe		sporocarp
KJ792710.1	0.0717489				HM488531.1	0.0112867	Pacific Northwest.	Pseudotsuga menziesii	soil	AB982038.1	0.046875				KX498057.1	0.113253				HQ604716.1	0.0549199				KX964362.1	0.0661939				MH558814.1	0.00239234	China		Sporocarp	MH801234.1	0.0833333				JX630652.1	0.0581395				AF418619.1	0.0297483	Germany	Picea abies	sporocarp
EU625804.1	0.0719101				HM488461.1	0.0112867	Pacific Northwest.	Pseudotsuga menziesii	soil	FM999600.1	0.0469799				JQ711896.1	0.113253				HQ604715.1	0.0549199				KX964355.1	0.0668258				MH558817.1	0.00239234	China		Sporocarp	AB985500.1	0.0851064				KM402941.1	0.059867				AY228350.1	0.0298851			sporocarp?
LC096921.1	0.0730594				HM488458.1	0.0112867	Pacific Northwest.	Pseudotsuga menziesii		MF161263.1	0.0495627				LC149741.1	0.113527				HQ604714.1	0.0549199				MG786244.1	0.0670103				JN129396.1	0.00241546	China	Keteleeria evelyniana	root	AB535111.1	0.0852273				KP403048.1	0.06				JX029938.1	0.0298851	Czech Republic		sporocarp
KF000484.1	0.0746606				JQ711896.1	0.0112867	Canada	Pinus contorta	root	LT979846.1	0.0502793				AB669505.1	0.113527				HQ604713.1	0.0549199				FJ803940.1	0.0675676				AB982009.1	0.00259067	China	Pseudotsuga sinensis	root	LC198718.1	0.0858586				KF617860.1	0.0602679				GU289425.1	0.0298851	UK	Pinus sylvestris	root
KT123596.1	0.0752212				JQ711879.1	0.0112867	Canada	Pinus contorta	root	FM999589.1	0.0513393				JN198149.1	0.11358				HQ604711.1	0.0549199				KX964428.1	0.0680272				LC176633.1	0.00263158	China	Pinus massoniana	root	LT980852.1	0.0869565				KF617948.1	0.0604027				EU486452.1	0.0300926
KP753366.1	0.0758929				JQ711854.1	0.0112867	Canada	Pinus contorta	root	FM999598.1	0.0516854				JQ347014.1	0.115196				HQ604710.1	0.0549199				NR_157974.	0.0686499				NR_152973.	0.00446429	Viet Nam			AB535109.1	0.0880682				KT728242.1	0.0613718				AY228360.1	0.0302326
FJ210772.1	0.0760369				JQ711848.1	0.0112867	Canada	Pinus contorta	root	EU598199.1	0.0551559				LC149756.1	0.115663				HQ604706.1	0.0549199				KX964364.1	0.0686499				KF432993.1	0.00446429	Thailand		sporocarp	KC985146.1	0.0884718				EU625906.1	0.0619469				HQ433163.1	0.0309735
JX030255.1	0.0762943				GU452521.1	0.0112867	Canada	Pseudotsuga menziesii	root	LT966858.1	0.0558659				LC149755.1	0.115663				MG773833.1	0.0550459				KX964353.1	0.0686499				KF432994.1	0.00447427	Viet Nam		sporocarp	AB535110.1	0.0890805				EF218831.1	0.0622222				MG597415.1	0.0309735
AY916077.1	0.077551				FJ827231.1	0.0113122	China	Polygonum sp.	root	FM999501.1	0.0563063				LC149754.1	0.115663				HQ604718.1	0.0550459				KX964430.1	0.0697674				MG551729.1	0.00512821	South Korea		sporocarp	LC001788.1	0.0911215				KC966262.1	0.0622222				JF899570.1	0.0311751
KY686254.1	0.0786517				KX449206.1	0.0113122	Canada	Quercus garryana	root	EU819426.1	0.0563063				LC149753.1	0.115663				HQ604707.1	0.0550459				KX964354.1	0.071066				KX441230.1	0.00522193	China		basidiocarp	LC001790.1	0.0957944				KC455345.1	0.0636364				KC581346.1	0.031401
JQ318612.1	0.0791367				GU366747.1	0.0113379	USA	Pseudotsuga menziesii and Red Alnus sp.	soil	EU598164.1	0.057554				LC149752.1	0.115663				JF304374.1	0.0564706				KP403029.1	0.0720721				MK167413.1	0.00702576	China		Sporocarp	AB985501.1	0.0957944				KF296891.1	0.0643016				KC581323.1	0.031401
KP403035.1	0.0805085				JQ711880.1	0.0113379	Canada	Pinus contorta	root	KT197564.1	0.0588235				LC149751.1	0.115663				MK309983.1	0.0564784				KP137506.1	0.0722348				MH590889.1	0.0141176	China			LC143819.1	0.0961538				KF514681.1	0.0643016				KC581316.1	0.031401
AB972839.1	0.0805195				KF753581.1	0.0121359	Canada	spruce	root	LT979859.1	0.0614525				LC149750.1	0.115663				KM576347.1	0.056701				FN393170.1	0.07277				MN258656.1	0.0239234	China			AJ629394.1	0.0972644				KF514680.1	0.0643016				KX579814.1	0.0315315
KP403037.1	0.0808989				LC364257.1	0.0127551	Japan	Pinus amamiana	root	JF273558.1	0.0616967				LC149749.1	0.115663				JX630660.1	0.0567164				KC608583.1	0.0740741				KR025578.1	0.0365297				HM240187.1	0.0973236				KF000484.1	0.0647321				HM069496.1	0.0315315
GU817206.1	0.0808989				FJ378840.1	0.013544	China	Kobresia sp.	root	JX031700.1	0.0645161				LC149748.1	0.115663				NR_153060.	0.0568182				KP137499.1	0.0743243				KT272121.1	0.0384615				HM240163.1	0.0973236				JX630665.1	0.0647321				KF673121.1	0.0316742
GU817068.1	0.0808989				KC894710.1	0.013544	Portugal	Quercus ilex	sclerotia	GU907783.1	0.0665083				LC149747.1	0.115663				HM189746.1	0.0568182				KP137504.1	0.075				KX394280.1	0.0392157				LC001789.1	0.0981308				KC965495.1	0.0647321				MH655320.1	0.0316742
KY686255.1	0.0810811				KP889726.1	0.013544		Cedar-Hemlock Forests and Hemlock-Amabilis Fir	soil	FN610993.1	0.0672646				LC149746.1	0.115663				DQ102685.1	0.0569476				NR_153084.	0.0759804				AB828027.1	0.0395349				LC001787.1	0.0981308				JX630704.1	0.0650224				KJ569744.1	0.0318182
JQ347216.1	0.0821918				KC965951.1	0.013544	Canada(Arctic)	Dryas integrifolia‐Carex rupestris	soil	LT980102.1	0.0674157				LC149745.1	0.115663				MN947386.1	0.0570776				KP137500.1	0.0763889				AF204679.1	0.0406699				HM240162.1	0.0997567				JX630630.1	0.0660592				KX290003.1	0.0320197
FJ827252.1	0.0821918				HM488462.1	0.013544	Pacific Northwest.	Pseudotsuga menziesii	soil	MF161211.1	0.0681199				LC149742.1	0.115663				HF675290.1	0.0570776				HM017847.1	0.0764045				KY548918.1	0.0410959				AB985499.1	0.100467				JX630448.1	0.0671141				MH979314.1	0.0320366
MK285927.1	0.0831099				HM488459.1	0.013544	Pacific Northwest.	Pseudotsuga menziesii	soil	KX441071.1	0.0689655				LC149740.1	0.115663				EF101775.1	0.0572082				NR_131812.	0.0764045				KR090970.1	0.0414634				HM240143.1	0.10219				JX630698.1	0.0674157				MG590057.1	0.0320988
KM403070.1	0.0831461				JQ711861.1	0.013544	Canada	Pinus contorta	root	MG159884.1	0.071066				LC149739.1	0.115663				JQ666639.1	0.0572082				HM017845.1	0.0764045				KM402919.1	0.0414634				HG000294.1	0.102222				KC965297.1	0.0687361				MN954750.1	0.0320988
JF748068.1	0.0833333				KX449189.1	0.0136054	Canada	Quercus garryana	root	AY061655.1	0.0715935				LC149738.1	0.115663				HM146806.1	0.0574713				HM017848.1	0.0770975				KC581339.1	0.0414634				AB507402.1	0.104592				GQ906435.1	0.0695067				MK131588.1	0.0321101
JQ346860.1	0.0833333				LC149756.1	0.0155902	Japan	Pinus thunbergii	root	KF810126.1	0.0717489				LC149736.1	0.115663				JN652936.1	0.0582011				KX964466.1	0.0774487				HE979371.1	0.042654				KY629427.1	0.104859				JX630629.1	0.0705596				KC876347.1	0.0321839
EU726310.1	0.0837321				LC149755.1	0.0155902	Japan	Pinus thunbergii	root	FN610951.1	0.0719101				LC149735.1	0.115663				EU668226.1	0.0589569				KX964474.1	0.0778032				KT165281.1	0.0429864				JN569354.1	0.104972				KF618012.1	0.0709534				MG754957.1	0.0325581
AB605663.1	0.0840909				LC149754.1	0.0155902	Japan	Pinus thunbergii	root	KF810124.1	0.0737327				LC149734.1	0.115663				HF675295.1	0.0593607				KP137501.1	0.0780142				KM595028.1	0.0431373				LC001791.1	0.106267				FJ554055.1	0.0727273				LN829292.1	0.032967
JX990105.1	0.0846154				LC149753.1	0.0155902	Japan	Pinus thunbergii	root	KX899245.1	0.0749186				LC149787.1	0.115663				JQ393035.1	0.0594059				KX964351.1	0.0786517				KM595003.1	0.0431655				AJ629405.1	0.107558				KC965663.1	0.0730088				MF162248.1	0.0333333
KM247458.1	0.0848214				LC149752.1	0.0155902	Japan	Pinus thunbergii	root	AY061726.1	0.0767494				LC149786.1	0.115663				NR_131876.	0.0601852				KX964334.1	0.0786517				KT165257.1	0.0432802				MN622801.1	0.111111				KC966143.1	0.0731707				MK310038.1	0.0335052
KU924890.1	0.0848329				LC149751.1	0.0155902	Japan	Pinus thunbergii	root	JX030253.1	0.0788043				LC149785.1	0.115663				KT692930.1	0.0618812				KX964331.1	0.0786517				FR852027.1	0.0433735				HM240141.1	0.111922				JF748114.1	0.0731707				DQ777971.1	0.0336323
MG136839.1	0.0850112				LC149750.1	0.0155902	Japan	Pinus thunbergii	root	KF361797.1	0.0792079				LC149784.1	0.115663				MK796476.1	0.0620347				KX964347.1	0.0788288				KY548921.1	0.0434783				GQ254863.1	0.113924				KX886166.1	0.0751708				EU819427.1	0.0336323
MG136838.1	0.0850112				LC149749.1	0.0155902	Japan	Pinus thunbergii	root	KF361783.1	0.0794045				LC149780.1	0.115663				JF907949.1	0.0625				KX964344.1	0.0791855				KR090971.1	0.0439024				GQ254861.1	0.113924				LC013868.1	0.0757946				FJ876171.1	0.0337079
MN947403.1	0.0853933				LC149748.1	0.0155902	Japan	Pinus thunbergii	root	KM595029.1	0.0805861				LC149779.1	0.115663				KT735267.1	0.0625				JQ711911.1	0.0791855				FJ901331.1	0.0445104				AJ629406.1	0.121212				KX444455.1	0.0763359				KX579800.1	0.0337838
LN877739.1	0.0864865				LC149747.1	0.0155902	Japan	Pinus thunbergii	root	MN527340.1	0.0810811				LC149778.1	0.115663				KY684402.1	0.0626632				KX964473.1	0.0793651				KP783445.1	0.0445545				HG000293.1	0.121212				KU176261.1	0.0772727				KX498032.1	0.0337838
JX990085.1	0.086514				LC149746.1	0.0155902	Japan	Pinus thunbergii	root	MF161267.1	0.0811966				LC149777.1	0.115663				KX444417.1	0.0626632				KX964464.1	0.0793651				KX899465.1	0.0446429				HG000287.1	0.123967				AB701403.1	0.0776256				KX579812.1	0.0337838
KU924999.1	0.0867347				LC149745.1	0.0155902	Japan	Pinus thunbergii	root	JX032126.1	0.0815217				LC149776.1	0.115663				KY088292.1	0.0631313				KX964447.1	0.0795455				KY649441.1	0.0467532				HG000295.1	0.125				KF617393.1	0.0777778				JF960806.1	0.0338164
KU924891.1	0.0869565				LC149742.1	0.0155902	Japan	Pinus thunbergii	root	GU371290.1	0.0816327				LC149775.1	0.115663				JQ791120.1	0.0645161				KP137503.1	0.080292				FJ901317.1	0.0469208				KY596000.1	0.12987				KF514698.1	0.077951				LN829291.1	0.0342105
JX989959.1	0.0869565				LC149740.1	0.0155902	Japan	Pinus thunbergii	root	JX031672.1	0.0824176				LC149773.1	0.115663				HQ611348.1	0.0661765				NR_131827.1	0.0806045				KR025585.1	0.0498866				HF674667.1	0.131783				KC791125.1	0.0797267				AF335443.1	0.0344037
EU625861.1	0.0874439				LC149739.1	0.0155902	Japan	Pinus thunbergii	root	FM999622.1	0.0825959				LC149772.1	0.115663				KR019802.1	0.0671463				HQ604738.1	0.0808989				KR025571.1	0.0498866				KY706178.1	0.135468				KC966131.1	0.08				MK131581.1	0.0344828
FJ013054.1	0.0876404				LC149738.1	0.0155902	Japan	Pinus thunbergii	root	AJ633577.1	0.0833333				LC149771.1	0.115663				MK770309.1	0.0680272				HQ604699.1	0.0810811				HM189797.1	0.0498866				LC307146.1	0.136842				KM403018.1	0.08				MK131580.1	0.0344828
FR877525.1	0.0909091				LC149736.1	0.0155902	Japan	Pinus thunbergii	root	KF361799.1	0.0841584				LC149770.1	0.115663				JX630769.1	0.0684932				HQ604698.1	0.0810811				JF519263.1	0.0498866				AJ629393.1	0.136872				HF675559.1	0.0801782				MK131579.1	0.0344828
FR852136.1	0.0917874				LC149735.1	0.0155902	Japan	Pinus thunbergii	root	MH211877.1	0.0842105				LC149769.1	0.115663				GU817196.1	0.0684932				KP406558.1	0.0818182				JF519178.1	0.0498866				HG000292.1	0.138889				KF617510.1	0.0801782				MK490728.1	0.0344828
KT272128.1	0.0925508				LC149734.1	0.0155902	Japan	Pinus thunbergii	root	KF361806.1	0.0843672				LC149768.1	0.115663				GU817195.1	0.0684932				KX964446.1	0.0818182				JF519152.1	0.0498866				HG000291.1	0.138889				JF748084.1	0.0812641				KX579782.1	0.0353261
KP403047.1	0.0925508				LC149787.1	0.0155902	Japan	Pinus thunbergii	root	MK532805.1	0.0846682				LC149767.1	0.115663				GU817185.1	0.0684932				KX964444.1	0.0818182				JF519132.1	0.0498866				HG000289.1	0.138889				KX444332.1	0.0816327				KX813269.1	0.0353982
KM402935.1	0.0925508				LC149786.1	0.0155902	Japan	Pinus thunbergii	root	AJ633583.1	0.0853933				LC149766.1	0.115663				GU817098.1	0.0684932				KX964442.1	0.0818182				JF519115.1	0.0498866				AJ629407.1	0.138889				KC966111.1	0.0820399				MF457916.1	0.0353982
FJ196991.1	0.0930788				LC149785.1	0.0155902	Japan	Pinus thunbergii	root	MN527339.1	0.0857143				LC149765.1	0.115663				AY351630.2	0.0697674				KX964454.1	0.0820046				AJ889965.1	0.0498866				HG000290.1	0.141667				KY684676.1	0.0839695				KP753352.1	0.0353982
EF559293.1	0.0940594				LC149784.1	0.0155902	Japan	Pinus thunbergii	root	KJ482564.1	0.0859189				LC149764.1	0.115663				AJ889946.1	0.0704545				KX964348.1	0.0839329				AJ889964.1	0.0498866				HG000288.1	0.141667				KX444343.1	0.0839695				FN687608.1	0.0353982
FR852135.1	0.0950119				LC149780.1	0.0155902	Japan	Pinus thunbergii	root	KX886145.1	0.0860759				LC149763.1	0.115663				KX964454.1	0.0712644				KX964448.1	0.0846682				AJ889963.1	0.0498866				LS977204.1	0.143791				KF514707.1	0.0841121				MG687352.1	0.0355556
KM403055.1	0.0964126				LC149779.1	0.0155902	Japan	Pinus thunbergii	root	MN077153.1	0.0861244				LC149762.1	0.115663				HQ446056.1	0.0715935				KX964439.1	0.0846682				KT165243.1	0.0501139				LS977203.1	0.144654				KT182922.1	0.0843373				KM374391.1	0.0358209
KM576648.1	0.0968523				LC149778.1	0.0155902	Japan	Pinus thunbergii	root	AB587767.1	0.0868486				LC149761.1	0.115663				JX630619.1	0.0722611				MG196033.1	0.0855746				HM189804.1	0.0505747				LC307154.1	0.147849				KF514709.1	0.0846325				HQ604844.1	0.0358744
HE687160.1	0.0973872				LC149777.1	0.0155902	Japan	Pinus thunbergii	root	HQ667813.1	0.0869565				LC149760.1	0.115663				KC966370.1	0.0727273				MH910586.1	0.0855856				HM356005.1	0.0505747				LC307155.1	0.149254				KF514711.1	0.0848214				KX579817.1	0.0361991
HE687172.1	0.097852				LC149776.1	0.0155902	Japan	Pinus thunbergii	root	KF361784.1	0.0870647				LC149759.1	0.115663				JX630418.1	0.0727273				MN906147.1	0.0857788				HM189799.1	0.0506912				AJ629410.1	0.150418				KF514710.1	0.0850515				KT387038.1	0.0363636
KY686243.1	0.0995475				LC149775.1	0.0155902	Japan	Pinus thunbergii	root	KY693648.1	0.0875912				LC149758.1	0.115663				KX964446.1	0.0733945				KY287728.1	0.0857843				AM087257.1	0.0518868				MN649186.1	0.153664				JQ318663.1	0.0861678				KT387034.1	0.0363636
EF559294.1	0.0997506				LC149773.1	0.0155902	Japan	Pinus thunbergii	root	MH975016.1	0.0880829				LC095190.1	0.115663				KX964444.1	0.0733945				MK010960.1	0.0863636				KT165314.1	0.0519187				KY629425.1	0.156627				JX630553.1	0.086758				DQ777970.1	0.0364964
EF411113.1	0.100962				LC149772.1	0.0155902	Japan	Pinus thunbergii	root	AB509469.1	0.0896226				LC095188.1	0.115663				KX964442.1	0.0733945				KX964450.1	0.0863636				KT165313.1	0.0520362				AJ629409.1	0.159218				KF514712.1	0.08867				MK131582.1	0.0366972
KF000595.1	0.104308				LC149771.1	0.0155902	Japan	Pinus thunbergii	root	MF946235.1	0.0898058				LC095187.1	0.115663				KX964448.1	0.073903				AB669496.1	0.0863636				HF675458.1	0.0521542				EU718088.1	0.160763				KM402917.1	0.0888889				AJ534937.1	0.0369458
KF000590.1	0.104784				LC149770.1	0.0155902	Japan	Pinus thunbergii	root	MH801286.1	0.0900474				LC095186.1	0.115663				AJ889948.1	0.0739857				MH834399.1	0.0869565				FR750665.1	0.0521542				LC307160.1	0.160891				U83483.1_T	0.0890869				KP348033.1	0.0379747
KM247764.1	0.107056				LC149769.1	0.0155902	Japan	Pinus thunbergii	root	FM999676.1	0.0904762				LC095185.1	0.115663				JX630513.1	0.0745921				KX964462.1	0.087156				JF519320.1	0.0521542				DQ421118.1	0.161137				JX630587.1	0.0892857				JF304346.1	0.0380435
LC175184.1	0.10929				LC149768.1	0.0155902	Japan	Pinus thunbergii	root	MF946277.1	0.0909091				LC095184.1	0.115663				MK211176.1	0.0748299				MF755268.1	0.0876404				JF519291.1	0.0521542				DQ421116.1	0.161137				KY679205.1	0.0909091				KT934004.1	0.0382022
KP403036.1	0.110512				LC149767.1	0.0155902	Japan	Pinus thunbergii	root	JX032179.1	0.0913978				KC894710.1	0.115663				MK211175.1	0.0748299				KX964461.1	0.0896226				HE687076.1	0.0527578				DQ421112.1	0.161137				DQ150130.1	0.0929095				KC966315.1	0.0382022
KM576630.1	0.11138				LC149766.1	0.0155902	Japan	Pinus thunbergii	root	MH211876.1	0.0918635				JQ347046.1	0.115663				AY669673.1	0.075				MH784672.1	0.0902935				FR852025.1	0.0527578				DQ421111.1	0.161137				EU625885.1	0.0931264				KX579819.1	0.0382883
KX499291.1	0.11236				LC149765.1	0.0155902	Japan	Pinus thunbergii	root	MF946095.1	0.0920398				JQ347040.1	0.115663				JX630753.1	0.075				KC966166.1	0.0902935				JF519039.1	0.0539216				FJ710188.1	0.161369				KF617390.1	0.0935412				KP348043.1	0.0385604
KP403044.1	0.11236				LC149764.1	0.0155902	Japan	Pinus thunbergii	root	MK105627.1	0.093199				JQ347024.1	0.115663				MK010960.1	0.0756881				MH784671.1	0.0904977				KT165316.1	0.0542986				DQ421115.1	0.163507				KF617738.1	0.0939597				LC277072.1	0.0388601
MK310084.1	0.113889				LC149763.1	0.0155902	Japan	Pinus thunbergii	root	AB571503.1	0.0932642				JQ347022.1	0.115663				KX964450.1	0.0756881				JX630756.1	0.0904977				KT165312.1	0.0544218				DQ421113.1	0.163507				KF514705.1	0.0995146				KT387081.1	0.0393701
FR852202.1	0.114286				LC149762.1	0.0155902	Japan	Pinus thunbergii	root	AJ633575.1	0.0936073				JQ347019.1	0.115663				JX630346.1	0.0758621				MH784680.1	0.0923423				KT165258.1	0.0547945				DQ421119.1	0.163895				KF514703.1	0.103774				EU924780.1	0.039823
FN669280.1	0.114286				LC149761.1	0.0155902	Japan	Pinus thunbergii	root	MH016858.1	0.0951157				LC149733.1	0.116402				JX630690.1	0.0761671				AY669657.1	0.0923423				MT024035.1	0.0555556				MG273837.1	0.164516				KF514704.1	0.105911				KX441080.1	0.0403226
EU526855.1	0.117225				LC149760.1	0.0155902	Japan	Pinus thunbergii	root	MH212063.1	0.0953608				JQ347030.1	0.117647				KX964439.1	0.0762125				JX630755.1	0.0925508				MK253487.1	0.0565611				DQ421117.1	0.165877				JF748111.1	0.112867				KX579820.1	0.0403587
FJ946925.1	0.117347				LC149759.1	0.0155902	Japan	Pinus thunbergii	root	MH212005.1	0.0956072				JQ347054.1	0.117647				KX964462.1	0.0763889				JQ724020.1	0.0925508				KX449428.1	0.0566893				EU784179.1	0.166667				KX444454.1	0.122449				MK131583.1	0.0412844
LC277102.1	0.118557				LC149758.1	0.0155902	Japan	Pinus thunbergii	root	JQ396501.1	0.0979499				JQ347049.1	0.117647				HQ604730.1	0.0770975				MK010967.1	0.0927602				MK253486.1	0.0568182				LC307150.1	0.166667				LS957734.1	0.454545				KX095038.1	0.0413793
EF411077.1	0.119617				LC095190.1	0.0155902	Japan	pine	root	JX031773.1	0.0983607				JQ347025.1	0.117647				GQ398243.1	0.0770975				JQ711807.1	0.0927602				MK253485.1	0.0570776				FJ710187.1	0.167059				LS956591.1	0.454545				KT386998.1	0.0414365
JQ347220.1	0.121281				LC095188.1	0.0155902	Japan	pine	root	KY697596.1	0.0984848				JQ347021.1	0.117647				MK402164.1	0.0776471				JQ724015.1	0.0931818				KM588790.1	0.0592593				EU784178.1	0.169312				LS952350.1	0.455556				KX812849.1	0.0414634
KM576634.1	0.123487				LC095187.1	0.0155902	Japan	pine	root	AB854679.1	0.0990566				LC149781.1	0.118072				NR_153098.	0.0779817				JQ724021.1	0.0936073				JQ272401.1	0.0632054				MH211857.1	0.17094				LS953759.1	0.455556				KM085392.1	0.0416667
AB218095.1	0.126794				LC095186.1	0.0155902	Japan	pine	root	MK748182.1	0.100251				KU551013.1	0.118182				KY574302.1	0.0793651				MK696090.1	0.0939759				JF273531.1	0.0652681				KY826087.1	0.171149				LS953391.1	0.466667				KM517246.1	0.0418006
JX630859.1	0.1275				LC095185.1	0.0155902	Japan	pine	root	AY456361.1	0.103976				JX857202.1	0.118182				MH930162.1	0.08				MK696089.1	0.0939759				DQ777991.1	0.0654628				AB507397.1	0.172749				LS972264.1	0.466667				KY681462.1	0.044843
KT275611.1	0.132251				LC095184.1	0.0155902	Japan	pine	root	JF960823.1	0.109859				LC149757.1	0.118519				JX630743.1	0.0806452				MK696088.1	0.0939759				KU924496.1	0.0656168				FR731387.1	0.172932				LS972263.1	0.466667				KY681459.1	0.044843
MH038168.1	0.134884				LC149741.1	0.015625	Japan	Pinus thunbergii	root	JQ975980.1	0.110497				LC149774.1	0.118812				JX630336.1	0.0818414				KP889761.1	0.0948081				KP348026.1	0.066313				FR731224.1	0.172932				LS972262.1	0.466667				KT334670.1	0.044843
EF218838.1	0.137755				JQ791115.1	0.0158014	Canada	Pinus contorta var. latifolia	root	MK105628.1	0.111111				JF960639.1	0.120104				JX630749.1	0.083558				JX630423.1	0.0949074				KM588789.1	0.0665025				EU718087.1	0.174334				LS972261.1	0.466667				MF483805.1	0.0472103
KY686256.1	0.158031				JQ347030.1	0.0158371	China	Polygonum sp.	root	MH211844.1	0.111406				JQ347015.1	0.120482				JX630748.1	0.0837838				KX355531.1	0.0951276				MH447582.1	0.0672854				LC033913.1	0.174528				LS972260.1	0.466667				MK069529.1	0.047836
JQ393143.1	0.160093				AB669505.1	0.0158371	Japan	Betula platyphylla	root	KT824241.1	0.114754				EU403098.1	0.121827				MH784813.1	0.0861678				MN906148.1	0.0969388				MF946102.1	0.0693069				AB507401.1	0.179856				LS972259.1	0.466667				KM576565.1	0.0484262
LS957603.1	0.329897				LC149781.1	0.0178174	Japan	Pinus thunbergii	root	MK748181.1	0.131285				KX816076.1	0.12234				MH784814.1	0.087963				JX630721.1	0.097561				HE820455.1	0.069378				MG274091.1	0.186747				LS972258.1	0.466667				FJ946940.1	0.0506329
AY916072.1	0.453659				JQ347015.1	0.0178174	China	Kobresia sp.	root	GQ268658.1	0.143969				MH038069.1	0.122549				JF907956.1	0.0949868				JQ393045.1	0.097561				MK982195.1	0.0719794				MN262679.1	0.187648				LS972257.1	0.466667				JX425389.1	0.0512195
					KM115027.1	0.020316	Canada	Populus tremuloides	root	JQ902081.1	0.145585				KF753581.1	0.124339				HQ204652.1	0.1				JQ898566.1	0.101737				KP348014.1	0.0734177				MG273834.1	0.192771				LS972256.1	0.466667				KM576547.1	0.0518135
					KP889739.1	0.145786				KT123432.1	0.152838				KX440170.1	0.12761				HF675303.1	0.139151				HQ204652.1	0.110849				KM588791.1	0.0735294				MG273832.1	0.212963				LS972255.1	0.466667				KX441252.1	0.0520833
accession number in NCBI	p-distance	Country	Host	Sample type	accession number in NCBI	p-distance	Country	Host	Sample type	accession number in NCBI	p-distance	Country	Host	Sample type	accession number in NCBI	p-distance	Country	Host	Sample type	accession number in NCBI	p-distance	Country	Host	Sample type	accession number in NCBI	p-distance	Country	Host	Sample type	accession number in NCBI	p-distance	Country	Host	Sample type	accession number in NCBI	p-distance	Country	Host	Sample type	accession number in NCBI	p-distance	Country	Host	Sample type	accession number in NCBI	p-distance	Country	Host	Sample type
UDB0759748	0.0400891	Japan			UDB004025	0.00235294	Australia	Nothofagus cunninghamii	root																UDB036120	0.0376	Norway																		UDB034158	0.0445	Denmark
UDB0766533	0.0410959	Mexico			UDB002676	0.00242718	Australia	Nothofagus cunninghamii	root
UDB013745	0.0424528	Thailand
UDB013744	0.0424528	Thailand
samle ID	p-distance	Country	Host	Sample type	samle ID	p-distance	Country	Host	Sample type	samle ID	p-distance	Country	Host	Sample type	samle ID	p-distance	Country	Host	Sample type	samle ID	p-distance	Country	Host	Sample type	accession number in NCBI	p-distance	Country	Host	Sample type	samle ID	p-distance	Country	Host	Sample type	samle ID	p-distance	Country	Host	Sample type	samle ID	p-distance	Country	Host	Sample type	samle ID	p-distance	Country	Host	Sample type
14976	0.316583	USA	Carya illinoinensis	root	3731	0.0824742	Germany	Picea abies	root	25524	0.169811	Japan	Quercus serrata, Quercus glauca, Pinus densiflora, Ilex pedunculosa	root	9079	0.465116	Germany	Picea abies												25507	0.13253	Japan	Quercus serrata, Quercus glauca, Pinus densiflora, Ilex pedunculosa	root	24084	0.0439024	Japan	Quercus serrata, Quercus glauca, Pinus densiflora, Ilex pedunculosa	root
15301	0.329949	Estonia	Orchis militaris	root	10622	0.109453	Germany	Picea abies	root	26198	0.17757	Japan	Quercus serrata, Quercus glauca, Pinus densiflora, Ilex pedunculosa	root	19502	0.465116	Australia	Eucalyptus tereticornis												25524	0.13253	Japan	Quercus serrata, Quercus glauca, Pinus densiflora, Ilex pedunculosa	root	10000	0.0441176	China	Pinus massoniana, Betula luminifera, Carpinus viminea, Tilia endochrysea, Castanea henryi, Castanopsis carlesii, Castanopsis eyrei, Castanopsis fargesii, Castanopsis sclerophylla, Castanopsis tibetana, Cyclobalanopsis glauca, Cyclobalanopsis gracilis, Cyclobalanopsis myrsinaefolia, Cyclobalanopsis nubium, Cyclobalanopsis stewardiana, Lithocarpus glaber, Quercus phillyreoides, Quercus serrata	root
25198	0.329949	USA	Quercus nigra	root	2860	0.117073	Germany	Picea abies	root	15028	0.182243	Korea	Calanthe sp	root	20164	0.465116	Italy	Arbutus, Pinus												25829	0.13253	Japan	Quercus serrata, Quercus glauca, Pinus densiflora, Ilex pedunculosa	root	22293	0.0441176	Japan	Quercus serrata, Quercus glauca, Pinus densiflora, Ilex pedunculosa	root
					15038	0.135371	Germany	Picea abies	root																					25835	0.13253	Japan	Quercus serrata, Quercus glauca, Pinus densiflora, Ilex pedunculosa	root	24422	0.0441176	Japan	Quercus serrata, Quercus glauca, Pinus densiflora, Ilex pedunculosa	root
					4930	0.143498	Germany	Picea abies	root																										2220	0.0588235	China	Pinus massoniana, Betula luminifera, Carpinus viminea, Tilia endochrysea, Castanea henryi, Castanopsis carlesii, Castanopsis eyrei, Castanopsis fargesii, Castanopsis sclerophylla, Castanopsis tibetana, Cyclobalanopsis glauca, Cyclobalanopsis gracilis, Cyclobalanopsis myrsinaefolia, Cyclobalanopsis nubium, Cyclobalanopsis stewardiana, Lithocarpus glaber, Quercus phillyreoides, Quercus serrata	root
					381	0.146667	Germany	Picea abies	root
					8054	0.185484	Germany	Picea abies	root

[truncated: 80 more columns]

## Sheet: Sheet3
OTU_0720					OTU_0721					OTU_0722					OTU_0723					OTU_0724					OTU_0725					OTU_0726					OTU_0727					OTU_0728					OTU_0729
accession number in NCBI	p-distance	Country	Host	Sample type	accession number in NCBI	p-distance	Country	Host	Sample type	accession number in NCBI	p-distance	Country	Host	Sample type	accession number in NCBI	p-distance	Country	Host	Sample type	accession number in NCBI	p-distance	Country	Host	Sample type	accession number in NCBI	p-distance	Country	Host	Sample type	accession number in NCBI	p-distance	Country	Host	Sample type	accession number in NCBI	p-distance	Country	Host	Sample type	accession number in NCBI	p-distance	Country	Host	Sample type	accession number in NCBI	p-distance	Country	Host	Sample type
LC367945.1	0.00569801	Japan	Quercus	root	MK342061.1	0.039801				KU586944.1	0.0301724				MF531472.1	0.0213904	China	Pinus massoniana, Cunninghamia lanceolata	soil	LC204997.1	0.0691489				LT978666.1	0.00571429			root	MF483510.1	0.0263158			soil	MN724282.1	0.0187793	USA	Pinus ponderosa?	soil	LC367943.1	0.00274725	Japan	Quercus	root	MF531436.1	0.00540541	China		soil
KP053818.1	0.00671141	China	Liparis viridiflora	root	KY033847.1	0.0431818				KX844651.1	0.154545				LS989698.1	0.026738			soil	LS983443.1	0.0718232				HE820683.1	0.0488889				MK020703.1	0.0280374	Belgium	Pyrola rotundifolia	root	MK537265.1	0.0315315				LC367944.1	0.00315457	Japan	Quercus	root	JF748079.1	0.00668151	China	Quercus liaotungensis	root
LC367946.1	0.00842697	Japan	Quercus	root	KT958905.1	0.0431818				LC367975.1	0.158055				MK342049.1	0.058296				EU668229.1	0.110837				KM247758.1	0.0555556				HQ541851.1	0.0442478				FN669284.1	0.036036				KY684585.1	0.00492611	China	Quercus sp.	root	JF748099.1	0.0136986	China	Quercus liaotungensis	root
LC003270.1	0.0123153	Japan	Cephalanthera falcata	root	MH801332.1	0.044843				JQ711949.1	0.174863				MH366757.1	0.0627803				JN129394.1	0.117048				GQ469531.1	0.0617849				KP827764.1	0.0491071				MH834455.1	0.0361991				LT967535.1	0.00561798			root	KY684609.1	0.0293399	China	Quercus sp.	root
FJ197002.1	0.0288462	Mexico	Quercus spp.	root	HE687073.1	0.0456731				JQ890254.1	0.176944				MK342038.1	0.0672646				MF405778.1	0.12212				MN625928.1	0.0623608				KY686229.1	0.0503876				MG835432.1	0.0784884				GQ240902.1	0.00728155	China	Pinus massoniana	root	MF483510.1	0.0301724
AJ893301.1	0.0321782				MT005881.1	0.0484694				HM488535.1	0.177596				MH624339.1	0.0792952				KM247704.1	0.12766				JF748069.1	0.0627803				KM402981.1	0.0505837				LC367943.1	0.0798898				AB769930.1	0.0141509	China	Quercus fabri	root	AY748884.1	0.0362812
MK956866.1	0.0325581				MT005880.1	0.0511509				MN961131.1	0.177596				MK342119.1	0.0807175				EU668231.1	0.131387				KM247721.1	0.0665138				KJ792697.1	0.0526316				FM999495.1	0.0825893				LT978678.1	0.0168539			root	JQ346860.1	0.0423163
KX444385.1	0.0363636				KT203783.1	0.0515759				KX899024.1	0.177596				KT728256.1	0.0808511				HQ604206.1	0.132075				EU668212.1	0.0669643				KP827884.1	0.0530973				FM999496.1	0.082774				MH366778.1	0.0636364				JQ347216.1	0.0428894
KY684600.1	0.037037				JF908259.1	0.0530504				EU645646.1	0.180095				KP866135.1	0.149083				KT630089.1	0.132212				KY686241.1	0.0672646				KP827867.1	0.0535714				FM999497.1	0.0848214				KT728309.1	0.0636364				FJ827252.1	0.0428894
JQ318626.1	0.0382022				KT203798.1	0.0544413				JQ347032.1	0.180288				AB634256.1	0.152582				JX630360.1	0.132701				KY686240.1	0.0684597				KF267152.1	0.0535714				GQ240902.1	0.0853659				MH655275.1	0.0648148				JF748069.1	0.0445434
JX030293.1	0.0388889				LS983469.1	0.0564103				LC175219.1	0.180328				AB769927.1	0.152582				JX630456.1	0.133971				U83471.1_T	0.0707763				KP053818.1	0.0538117				HQ204728.1	0.0870536				AB669644.1	0.0715935				EU668213.1	0.0467706
KM464682.1	0.0395062				AM882900.1	0.0564972				KX498057.1	0.180523				KX499185.1	0.153132				FJ210730.1	0.136919				JQ318598.1	0.0717489				FM202793.1	0.0540541				JN129412.1	0.0871671				KJ588587.1	0.0727273				HQ541851.1	0.0484581
KM247500.1	0.039823				MT005877.1	0.0571429				HM488528.1	0.180523				LC096929.1	0.154028				JX630875.1	0.138425				KX444452.1	0.0717949				KP753364.1	0.0580357				HQ204739.1	0.0872483				EU202698.1	0.0727273				KY686240.1	0.0486618
FR852181.1	0.0401891				AB369545.2	0.0598291				HM488458.1	0.180523				LC096936.1	0.154394				KX438334.1	0.139175				KC965245.1	0.0719101				KP403035.1	0.0600858				GU452529.1	0.0872483				FJ876182.1	0.0732601				KY686241.1	0.0489978
HQ204739.1	0.0405405				MT005878.1	0.0625				KJ938039.1	0.180523				LC096918.1	0.154394				MG012470.1	0.139706				KX510030.1	0.0725389				HM849645.1	0.064433				JQ711882.1	0.0876404				AY748885.1	0.0738255				MH366756.1	0.0493274
DQ054541.1	0.0406321				JF908102.1	0.0652174				JQ711896.1	0.180523				LC096921.1	0.154567				JF908156.1	0.139706				KX444390.1	0.073107				JQ346860.1	0.0654628				KY684585.1	0.0891089				JN704829.1	0.0757238				MH655067.1	0.0493274
GQ469534.1	0.0415584				MK153627.1	0.0990338				JQ711879.1	0.180523				KU924717.1	0.159884				KX602281.1	0.140436				AJ893307.1	0.0746269				JQ347216.1	0.0663616				KC791135.1	0.0892449				MK342032.1	0.0772727				FJ210778.1	0.0501139
MK397198.1	0.0420561				KY033810.1	0.0990338				JQ711872.1	0.180523				MG835436.1	0.16092				AJ875395.1	0.140741				DQ974796.1	0.0754258				FJ827252.1	0.0663616				KX886168.1	0.0898618				JX316641.1	0.0776471				KX444452.1	0.0508906
FN397141.1	0.0427928				KY033808.1	0.0990338				JQ711854.1	0.180523				AB587786.1	0.1625				KC965412.1	0.140811				HE820644.1	0.0760095				KM403041.1	0.0665138				KP889907.1	0.0915179				KM576625.1	0.0780488				EU668251.1	0.0511111
U83469.1_T	0.0427928				KY033806.1	0.0990338				JQ711848.1	0.180523				KY684655.1	0.163317				KX602279.1	0.141119				JQ711917.1	0.0760626				JF748099.1	0.0668203				KC966149.1	0.0917226				AY833051.1	0.0784753				JQ318598.1	0.0512249
JF927139.1	0.0429864				KY033804.1	0.0990338				GU452521.1	0.180523				KX444494.1	0.163683				HQ604369.1	0.141148				MN540278.1	0.0760626				AY748884.1	0.0668203				KP053818.1	0.0919283				HM146874.1	0.0790068				KX510030.1	0.0514139
EU726311.1	0.0431655				KY033803.1	0.0990338				JQ711844.1	0.180952				FJ013054.1	0.17321				KX602280.1	0.142512				KF000484.1	0.0765766				MG761678.1	0.0674699				FM999507.1	0.0921348				JX316605.1	0.08				MF405773.1	0.0516854
EF411114.1	0.0431655				KY033802.1	0.0990338				EU285479.1	0.181598				EU625804.1	0.17552				KJ399956.1	0.142518				KF514701.1	0.0774487				KX444385.1	0.0675325				U83469.1_T	0.0935412				JX316493.1	0.08				KP827764.1	0.0528634
DQ974790.1	0.0431655				HQ604399.1	0.10049				KX844661.1	0.181818				EU625861.1	0.177419				JX630649.1	0.14321				KY322554.1	0.0774818				JF748079.1	0.0677201				KC965476.1	0.0935412				FJ807968.1	0.0800971				KJ792697.1	0.0530973
JF927135.1	0.0431818				HQ604394.1	0.10049				MK131429.1	0.182039				GU328537.1	0.180139				JX630341.1	0.143552				FR852146.1	0.0778302				KF514701.1	0.0712644				FN397141.1	0.09375				AB571494.1	0.0801782				KT272128.1	0.0535714
KX510036.1	0.0437018				HQ604401.1	0.100737				MK131428.1	0.182039				JF748114.1	0.180556				JX630604.1	0.144608				KF000564.1	0.0780856				KX897865.1	0.0716113				JF927135.1	0.094382				AB669650.1	0.0801782				KP403047.1	0.0535714
KX886177.1	0.0439276				KY033809.1	0.101449				KM374350.1	0.182065				MN947365.1	0.183295				KX602278.1	0.145631				EU668200.1	0.078125				KJ769318.1	0.0719101				AB769930.1	0.0947867				AY833056.1	0.0808989				KM402935.1	0.0535714
KC791122.1	0.0439815				KY033818.1	0.101449				KX449206.1	0.182464				KY574410.1	0.183529				KX602277.1	0.145985				KF679822.1	0.0782998				JQ318626.1	0.0741573				KC965810.1	0.0959821				HG426026.1	0.0810127				KY686243.1	0.0536913
JF927137.1	0.0440835				KY033811.1	0.101449				JQ711861.1	0.182898				KY693712.1	0.184332				FJ210735.1	0.147208				EF218831.1	0.0784753				KX886177.1	0.0747423				KF297070.1	0.0959821				KJ588542.1	0.0810811				HE687160.1	0.0539906
FM202979.1	0.0442478				KY033805.1	0.101449				DQ273316.1	0.182898				MK285914.1	0.184758				MG255268.1	0.147465				KF000547.1	0.0784753				KY686241.1	0.0764045				KF296815.1	0.0964126				JX030226.1	0.0813397				EF411113.1	0.0543735
FM202828.1	0.0442478				KY033785.1	0.102941				HM488459.1	0.182898				KF617860.1	0.186047				KJ399957.1	0.147971				JX129151.1	0.0785219				JF748069.1	0.0764045				JQ318628.1	0.0964126				MF186837.1	0.0817308				KX444390.1	0.0544041
KM247729.1	0.044289				HQ604397.1	0.102941				MK131432.1	0.184466				KP403046.1	0.186207				KT630097.1	0.148248				KF000549.1	0.0786517				JQ318656.1	0.0764045				KC965286.1	0.0982143				JN858076.1	0.0817308				KJ769318.1	0.0556793
JF927141.1	0.0444965				HQ604395.1	0.103194				MK131431.1	0.184466				FM999527.1	0.186636				KF041426.1	0.15015				KF000560.1	0.0786517				AB848681.1	0.0769231				JF927139.1	0.0982143				KU925121.1	0.0818182				HE687172.1	0.0567376
KX449181.1	0.0451467				KY033817.1	0.103865				JQ347031.1	0.185096				KM402941.1	0.187067				LC013753.1	0.151436				KF514698.1	0.0788288				EU625920.1	0.0781609				JQ318626.1	0.0982143				KU925115.1	0.0818182				FJ210768.1	0.0570776
KX449174.1	0.0451467				KY033816.1	0.103865				MK285743.1	0.185096				AB634257.1	0.187204				KX867502.1	0.152174				AJ633588.1	0.0788288				EU625922.1	0.0781609				HM164601.1	0.0983982				HM164610.1	0.0821918				KP827884.1	0.0572687
EF411118.1	0.0452381				KY033815.1	0.103865				HM189723.1	0.185096				KP403048.1	0.1875				HQ586855.1	0.152381				KF000548.1	0.0788288				EU625921.1	0.0781609				HM164596.1	0.0983982				HM487022.1	0.0824053				HE687154.1	0.0572687
JF927138.1	0.0456731				KY033813.1	0.103865				LC095100.1	0.185273				MG136839.1	0.188506				MT005926.1	0.152778				KF000540.1	0.0788288				EU625874.1	0.078341				KC702620.1	0.1				AJ893343.1	0.0825				HE687143.1	0.0575221
MK397208.1	0.0465116				KY033812.1	0.103865				JQ347014.1	0.185542				MG136838.1	0.188506				JX630342.1	0.155914				KC965663.1	0.0803571				AB700455.1	0.0790068				KF617670.1	0.100446				KM247428.1	0.0829694				FM202944.1	0.0575221
JF927140.1	0.0465686				KY033801.1	0.103865				MN961132.1	0.185542				MK602778.1	0.18894				KX867467.1	0.157248				KF000681.1	0.080402				KP783474.1	0.0791855				FN397139.1	0.100446				JX017262.1	0.0833333				MG715445.1	0.0579065
KC965286.1	0.0472973				FN550887.1	0.103865				FJ946957.1	0.186486				FJ210772.1	0.189125				MH366791.1	0.157658				KF000558.1	0.0808989				DQ974791.1	0.0799031				JX630616.1	0.100446				HQ433169.1	0.0837004				EF434149.1	0.0579065
FN397140.1	0.0474041				EF434125.1	0.106538				JQ975953.1	0.186761				KC966032.1	0.189376				EU525970.1	0.158392				EU668218.1	0.0810811				KY686243.1	0.081448				DQ273410.1	0.100478				KX444495.1	0.0839695				FM202793.1	0.0580357
JX844776.1	0.0474041				KY033788.1	0.106538				FJ013062.1	0.186761				KC966178.1	0.189376				KX444426.1	0.158442				MK285889.1	0.0813953				LC219791.1	0.0815217				EU819522.1	0.100529				KX444451.1	0.0846154				KP403035.1	0.0583333
JX316236.1	0.0475059				KY033793.1	0.106796				MK131430.1	0.186893				KC965489.1	0.189376				KX867503.1	0.159036				MH366757.1	0.081448				KX510036.1	0.0820513				EU668939.1	0.100671				MH795004.1	0.0855856				EF559293.1	0.0588235
FR852145.1	0.0477327				JQ347120.1	0.107843				DQ474340.1	0.188119				EU668202.1	0.189376				KX897428.1	0.159251				MK537107.1	0.081448				EU625923.1	0.0827586				HM164607.1	0.100686				LC277091.1	0.0858586				KM576648.1	0.0598086
DQ974783.1	0.0479616				MH801293.1	0.108108				KM008616.1	0.189526				EF218826.1	0.189376				HQ604092.1	0.160377				KM576657.1	0.0821256				KC791135.1	0.0829493				JX030210.1	0.102564				JX030223.1	0.086262				KC965187.1	0.06
EU819522.1	0.0483871				KY033789.1	0.108959				JF792502.1	0.189526				MN947403.1	0.189376				HF675394.1	0.160465				JX630707.1	0.0821918				KY686240.1	0.0833333				FN397140.1	0.102679				DQ420633.1	0.0864198				U83467.1_T	0.06
KP827686.1	0.0486726				EF434038.1	0.11138				MH038128.1	0.189573				KY684641.1	0.191099				KJ399944.1	0.160671				MG754941.1	0.082774				MF405773.1	0.0840909				KX444385.1	0.102828				KJ195426.1	0.0867347				EU292520.1	0.0601336
FM203072.1	0.0488889				KY033840.1	0.112172				DQ474385.1	0.190594				KX444393.1	0.191099				KJ399939.1	0.160671				EF411122.1	0.0833333				KT272128.1	0.0840909				KF000522.1	0.102908				HG426045.1	0.0868421				KM402894.1	0.0601336
FM202820.1	0.0488889				KY033831.1	0.11271				DQ481865.1	0.191748				LC176642.1	0.192708				KJ399936.1	0.160671				DQ974794.1	0.0843373				KP403047.1	0.0840909				FJ210760.1	0.103211				MH411709.1	0.0868545				EU292252.1	0.0604027
KP827857.1	0.0488889				KY033830.1	0.11271				FJ152538.1	0.191943				GU220682.1	0.193029				KJ399935.1	0.160671				KF267151.1	0.0844444				KM402935.1	0.0840909				KF000485.1	0.104072				FJ389452.1	0.0868597				KF617335.1	0.0604027
KP827907.1	0.0488889				KY033827.1	0.11271				LC095204.1	0.191943				KX499271.1	0.193103				HQ604102.1	0.160757				EU726309.1	0.0849515				LC219790.1	0.0842391				KF000486.1	0.104545				MG754927.1	0.0872483				JQ318600.1	0.0605327
HQ289865.1	0.048951				KY033826.1	0.11271				LC095129.1	0.191943				GU220703.1	0.193548				HQ604099.1	0.160757				DQ273417.1	0.0852018				KY684609.1	0.0843672				KX886177.1	0.104859				HM057221.1	0.0872642				KM402981.1	0.0606061
FM202844.1	0.0491071				KY033824.1	0.113527				LC095124.1	0.191943				KM402989.1	0.193548				HQ604093.1	0.160757				EU726312.1	0.0858586				EU668251.1	0.0855856				KX510036.1	0.104859				MK285884.1	0.0873362				KU727191.1	0.0606742
JQ318656.1	0.0494382				KY033820.1	0.113527				LC095122.1	0.191943				GU220702.1	0.19407				LC013748.1	0.16095				GQ906435.1	0.0859729				KC965187.1	0.0857788				KP403042.1	0.104911				LC176640.1	0.0874036				FR731601.1	0.0610329
MG715448.1	0.0496278				KY033845.1	0.114558				LC095121.1	0.191943				GU220701.1	0.19407				KC966129.1	0.161137				MH019880.1	0.0869565				KM403055.1	0.0857788				KX449181.1	0.105145				KY684628.1	0.0878553				JQ791173.1	0.0611111
FN397139.1	0.0496614				KY033843.1	0.114558				LC095092.1	0.191943				JX630617.1	0.194313				MH577999.1	0.16152				KY574413.1	0.0872483				JX316489.1	0.0859189				KX449174.1	0.105145				KX444388.1	0.0878553				EU526854.1	0.0613208
JX630675.1	0.0497738				KY033823.1	0.115942				LC095082.1	0.191943				GU220683.1	0.195187				HQ604107.1	0.161593				HE687164.1	0.0872642				AB605663.1	0.0861678				KC791122.1	0.105263				HG426031.1	0.0888325				EF559294.1	0.0614251
FN669261.1	0.0502392				KY033822.1	0.115942				LC095063.1	0.191943				AF323109.1	0.195238				HQ604105.1	0.161593				JX316542.1	0.0872642				EF411127.1	0.0865385				DQ150124.1	0.105747				HE978910.1	0.0894118				KM247764.1	0.0626506
EU726329.1	0.0502392				KY033821.1	0.115942				LC095050.1	0.191943				KY774284.1	0.195489				KC965253.1	0.161905				EF411127.1	0.0876777				MG715445.1	0.0878378				LC013872.1	0.105911				FJ946929.1	0.0906801				HQ204729.1	0.062954
EF411088.1	0.0502392				KY033819.1	0.115942				LC095038.1	0.191943				GU220684.1	0.198391				KX384172.1	0.162413				U83470.1_T	0.0878378				MF946265.1	0.0882353				KF617789.1	0.106095				AB634268.1	0.0909091				FR852193.1	0.0633803
JX630868.1	0.0502513				MK153628.1	0.116945				LC095032.1	0.191943				AY656951.1	0.198433				MK607028.1	0.162736				EF218834.1	0.0890585				HE687171.1	0.0883055				EU668214.1	0.107383				JN392100.1	0.091358				FJ897227.1	0.0635697
JQ975990.1	0.0508083				KY033844.1	0.116945				LC095030.1	0.191943				EU819523.1	0.198966				HQ604100.1	0.162736				FR731601.1	0.0896226				LC277102.1	0.0883117				JX630675.1	0.107623				HM487062.1	0.0915179				KM247734.1	0.0651042
AJ893303.1	0.0512129				KY033841.1	0.116945				LC095029.1	0.191943				GU220681.1	0.199468				HQ604098.1	0.162736				KY684641.1	0.0904393				KF000595.1	0.0888383				KX510035.1	0.109974				KX499168.1	0.0915179				EF218834.1	0.0658228
FJ897224.1	0.0515222				KY033839.1	0.116945				MH038096.1	0.192214				AB259136.1	0.199525				HQ604096.1	0.162736				KX444393.1	0.0904393				NR_161038.	0.0894855				KF000563.1	0.1125				MK285937.1	0.0935412				LC175724.1	0.0675676
GU134515.1	0.0525114				MH310764.1	0.119332				KX664700.1	0.192513				AB259134.1	0.199525				HQ604095.1	0.162736				FJ946928.1	0.0909091				MG136841.1	0.0894855				FJ210770.1	0.112644				MK285936.1	0.0935412				KX816308.1	0.0682927
KJ792707.1	0.0526316				HQ604206.1	0.120283				FJ152540.1	0.193237				AB259132.1	0.199525				HQ604094.1	0.162736				FR852177.1	0.0919811				MG136840.1	0.0894855				KX444450.1	0.114796				MK285934.1	0.0935412				KF514699.1	0.0699774
KT123519.1	0.0530973				EU525965.1	0.120283				KX844660.1	0.193717				KX499291.1	0.200461				KJ399940.1	0.16307				KY684660.1	0.0943878				EF434149.1	0.0907029				LS956607.1	0.367188				MK285933.1	0.0935412				KM247746.1	0.0722611
KJ792716.1	0.0530973				MH024866.1	0.12069				DQ474353.1	0.194103				KX510034.1	0.2021				HQ604103.1	0.163121				KX444334.1	0.0943878				JX630402.1	0.0911162				LS954256.1	0.380952				MK285932.1	0.0935412				MF946265.1	0.0724638
HQ433170.1	0.0530973				HQ586865.1	0.123007				MK309951.1	0.194313				KY651124.1	0.202934				MF797857.1	0.165888				KX510034.1	0.0946292				KX816315.1	0.091133				LN882704.1	0.380952				MK285931.1	0.0935412				JX630431.1	0.073991
KM247738.1	0.053528				MF461542.1	0.123404				DQ474356.1	0.194581				LC013845.1	0.207692				MH024877.1	0.165899				KR149776.1	0.0946602				FR852193.1	0.0926366				LS957584.1	0.380952				GU366675.1	0.0935412				HE979218.1	0.0776471
MG715436.1	0.0535714				EU819474.1	0.125581				DQ474344.1	0.194581				LC013842.1	0.208122				JX630444.1	0.166271				JF506817.1	0.0954545				HE687172.1	0.0930788				LS953069.1	0.382812				KU924777.1	0.09375				MG715413.1	0.0776942
JQ318592.1	0.0541176				KU359779.1	0.126685				MH038069.1	0.195181				KP745605.1	0.208877				MN749370.1	0.166667				KU564087.1	0.0972851				EF411113.1	0.09375				LS969044.1	0.382812				MK285935.1	0.0939597				DQ974791.1	0.0787589
KX398708.1	0.0548926				FR852242.1	0.127139				DQ474379.1	0.196126				LC013843.1	0.209719				JX630446.1	0.166667				EU819524.1	0.1025				JQ724049.1	0.0948081				LS969043.1	0.382812				KU924776.1	0.0941704				AB605663.1	0.0788288
KX398800.1	0.0548926				AM182533.1	0.127139				LC096477.1	0.196931				MN047067.1	0.209877				JX630443.1	0.166667				KY322644.1	0.106329				EF559294.1	0.095				LS969042.1	0.382812				KU925068.1	0.094382				EU625920.1	0.0791855
KX398799.1	0.0548926				KF000619.1	0.127315				DQ474358.1	0.19715				KY684622.1	0.21671				GQ469526.1	0.167464				FN391335.1	0.161137				EF218834.1	0.0956072				LS969041.1	0.382812				KU924775.1	0.0948081				EU625922.1	0.0791855
KX398717.1	0.0548926				FN550911.1	0.131148				JQ393032.1	0.19802				KC966361.1	0.219807				KC791068.1	0.167464				KM403049.1	0.165468				JQ890249.1	0.0956072				LS969040.1	0.382812				EF218829.1	0.0982143				EU625921.1	0.0791855
KY684608.1	0.0567901				MG367267.1	0.131646				KX899880.1	0.198966				LC013844.1	0.220513				MG489946.1	0.167866				LN882504.1	0.398601				FR731601.1	0.0956938				LS969039.1	0.382812				KU924715.1	0.100446				KM403041.1	0.0793651
KC791135.1	0.0577367				MF405777.1	0.135514				DQ474383.1	0.201439				MF405778.1	0.258741				KX602270.1	0.169048				LS956591.1	0.404255				EU526854.1	0.0961538				LS969038.1	0.382812				KU925119.1	0.100649				EU625874.1	0.0793651
KR149761.1	0.057971				MH801403.1	0.135747				DQ474376.1	0.201439				AB701389.1	0.460905				KX602267.1	0.169048				LS953391.1	0.405594				KM576648.1	0.0966184				LS969037.1	0.382812				KC782507.1	0.102138				MG761678.1	0.0811456
JQ616808.1	0.0585366				MK397114.1	0.137339				DQ474373.1	0.201439				LS953117.1	0.475806				KX602265.1	0.169048				LS972264.1	0.405594				EF559293.1	0.0970149				LS969036.1	0.382812				KC782505.1	0.102138				HM849645.1	0.0814249
KF007239.1	0.0585586				JX129146.1	0.137441				DQ474366.1	0.201439				LS969524.1	0.475806				JX630451.1	0.169492				LS972263.1	0.405594				EU668218.1	0.0972851				LS969035.1	0.382812				KC782504.1	0.102381				JX316489.1	0.0821596
FN565376.1	0.0588235				AM882787.2	0.139241				DQ474354.1	0.201439				LS969523.1	0.475806				KJ849311.1	0.170507				LS972262.1	0.405594				HE687160.1	0.0973872				LS962158.1	0.388889				MH411708.1	0.103926				EU625923.1	0.0837104
FN565378.1	0.0591017				HQ604183.1	0.141876				DQ474336.1	0.201439				LS969522.1	0.475806				KT728343.1	0.171674				LS972261.1	0.405594				JQ890243.1	0.0974359				LS962178.1	0.388889				KU925125.1	0.104061				AB700455.1	0.0848214
MK492609.1	0.0608108				HQ604190.1	0.143836				DQ474333.1	0.201439				LS969521.1	0.475806				HF675460.1	0.173913				LS972260.1	0.405594				KX816308.1	0.0982801				LS957680.1	0.388889				KC782506.1	0.106888				EF411127.1	0.0851064
KM247459.1	0.0619469				HQ604185.1	0.143836				DQ474332.1	0.201439				LS969520.1	0.475806				MH019938.1	0.174334				LS972259.1	0.405594				JX129151.1	0.102506				LS952589.1	0.392308				JF419514.1	0.111111				MK614826.1	0.0851064
JX630829.1	0.0637755				HQ604182.1	0.143836				DQ474372.1	0.2019				LS969519.1	0.475806				KJ399951.1	0.174713				LS972258.1	0.405594				JQ791173.1	0.103933				LS964244.1	0.392308				KC782503.1	0.12178				MG715415.1	0.0858586
JX129155.1	0.0717489				HQ604181.1	0.143836				DQ474360.1	0.202864				LS969518.1	0.475806				KJ810597.1	0.174877				LS972257.1	0.405594				LC175724.1	0.104972				LS964243.1	0.392308				KC455355.1	0.222749				HE820369.1	0.0860465
AJ879681.1	0.08				HQ604188.1	0.144165				DQ474367.1	0.203349				LS969517.1	0.475806				HF675443.1	0.176201				LS972256.1	0.405594				KM247746.1	0.106132				LS964242.1	0.392308				LS952597.1	0.450549				JX316548.1	0.0894118
JQ347212.1	0.147059				HQ604187.1	0.144165				JQ347038.1	0.203791				LS969516.1	0.475806				KF000684.1	0.184492				LS972255.1	0.405594				KM247764.1	0.107579				LS964241.1	0.392308				LS964324.1	0.450549				AB848681.1	0.0909091
LS952589.1	0.310345				HQ604186.1	0.144165				DQ474348.1	0.206651				LS969515.1	0.475806				KF000664.1	0.184492				LS958839.1	0.412587				LS952589.1	0.345794				LS964240.1	0.392308				LS964323.1	0.450549				FR852137.1	0.0917647
LS964244.1	0.310345				HQ604180.1	0.144165				DQ474335.1	0.206651				LS952086.1	0.5				KF000669.1	0.184492				LS956252.1	0.41844				LS964244.1	0.345794				LS964239.1	0.392308				LS964322.1	0.450549				LC219791.1	0.0935829
LS964243.1	0.310345				MF797857.1	0.144165				DQ474331.1	0.206651				LS954506.1	0.5				AJ889954.1	0.187067				LS963442.1	0.426573				LS964243.1	0.345794				LS964238.1	0.392308				LS964321.1	0.450549				KX897865.1	0.0941476
LS964242.1	0.310345				KX192576.1	0.145374				DQ474347.1	0.207143				LS957657.1	0.508065				KF000663.1	0.187166				LS957980.1	0.433566				LS964242.1	0.345794				LS964237.1	0.392308				LS964320.1	0.450549				JQ724049.1	0.1
LS964241.1	0.310345				HQ604184.1	0.146119				DQ474323.1	0.207143				LS955912.1	0.512195				NR_160467.	0.188679				LS954550.1	0.440559				LS964241.1	0.345794				LS964236.1	0.392308				LS964319.1	0.450549				LS962681.1	0.401235
LS964240.1	0.310345				HQ604191.1	0.146119				DQ474325.1	0.207143				LS952350.1	0.516129				KY827278.1	0.188679									LS964240.1	0.345794				LS964235.1	0.392308				LS964318.1	0.450549				LS953903.1	0.407407
LS964239.1	0.310345				JQ890277.1	0.146277				FJ768690.1	0.207595				LS958258.1	0.524194				MN749371.1	0.194805									LS964239.1	0.345794				LS962108.1	0.396825				LS964317.1	0.450549				LS952250.1	0.41358
LS964238.1	0.310345				HQ604189.1	0.146789				DQ474328.1	0.213777				LS957603.1	0.524194				LS952056.1	0.425									LS964238.1	0.345794				LS963190.1	0.396825				LS964316.1	0.450549				LS959441.1	0.41358
LS964237.1	0.310345				MF797859.1	0.148235				AY825508.1	0.512748				LS952038.1	0.524194				LS956303.1	0.438202									LS964237.1	0.345794				LS952255.1	0.4				LS964315.1	0.450549				LS959291.1	0.41358
LS964236.1	0.310345				JQ393074.1	0.151442									LS962773.1	0.524194				LS951865.1	0.453488									LS964236.1	0.345794				LN882501.1	0.4				GU553376.1	0.599303				LS962856.1	0.420732
LS964235.1	0.310345				HQ604566.1	0.154964									LS956208.1	0.540323				LS955237.1	0.494318									LS964235.1	0.345794				EF218830.1	0.528926				AJ879651.1	0.613014				LS962832.1	0.425
accession number in NCBI	p-distance	Country	Host	Sample type	accession number in NCBI	p-distance	Country	Host	Sample type	accession number in NCBI	p-distance	Country	Host	Sample type	accession number in NCBI	p-distance	Country	Host	Sample type	accession number in NCBI	p-distance	Country	Host	Sample type	accession number in NCBI	p-distance	Country	Host	Sample type	accession number in NCBI	p-distance	Country	Host	Sample type	accession number in NCBI	p-distance	Country	Host	Sample type	accession number in NCBI	p-distance	Country	Host	Sample type	accession number in NCBI	p-distance	Country	Host	Sample type
					UDB018519	0.0809	Mexico								UDB0759748	0.152466	Japan			UDB027453	0	Estonia	Tilia, Quercus,Corylus	sporocarp																UDB014228	0.0132	Viet Nam	Fagaceae	sporocarp
															UDB0766533	0.156322	Mexico																							UDB004149	0.0674	Australia
															UDB013745	0.16152	Thailand
															UDB013744	0.16152	Thailand
samle ID	p-distance	Country	Host	Sample type	samle ID	p-distance	Country	Host	Sample type	samle ID	p-distance	Country	Host	Sample type	samle ID	p-distance	Country	Host	Sample type	samle ID	p-distance	Country	Host	Sample type	accession number in NCBI	p-distance	Country	Host	Sample type	samle ID	p-distance	Country	Host	Sample type	samle ID	p-distance	Country	Host	Sample type	samle ID	p-distance	Country	Host	Sample type	samle ID	p-distance	Country	Host	Sample type
21313	0	Japan	Quercus serrata, Quercus glauca, Pinus densiflora, Ilex pedunculosa	root	23992	0.0639269	Japan	Quercus serrata, Quercus glauca, Pinus densiflora, Ilex pedunculosa	root	16321	0	Korea	Calanthe aristulifera	root											7162	0.272727	China	Pinus massoniana, Betula luminifera, Carpinus viminea, Tilia endochrysea, Castanea henryi, Castanopsis carlesii, Castanopsis eyrei, Castanopsis fargesii, Castanopsis sclerophylla, Castanopsis tibetana, Cyclobalanopsis glauca, Cyclobalanopsis gracilis, Cyclobalanopsis myrsinaefolia, Cyclobalanopsis nubium, Cyclobalanopsis stewardiana, Lithocarpus glaber, Quercus phillyreoides, Quercus serrata	root						10622	0.19087	Germany	Picea abies	root	24540	0.00549451	Japan	Carpinus tschonoskii	root	24562	0.109005	Japan	Quercus serrata, Quercus glauca, Pinus densiflora, Ilex pedunculosa	root
24070	0	Japan	Quercus serrata, Quercus glauca, Pinus densiflora, Ilex pedunculosa	root	20002	0.0684932	Japan	Quercus serrata, Quercus glauca, Pinus densiflora, Ilex pedunculosa	root	16798	0	Japan	Castanopsis sieboldii, Schima wallichii sp Liukiuensis	root																					11725	0.21845	China	Pinus massoniana, Betula luminifera, Carpinus viminea, Tilia endochrysea, Castanea henryi, Castanopsis carlesii, Castanopsis eyrei, Castanopsis fargesii, Castanopsis sclerophylla, Castanopsis tibetana, Cyclobalanopsis glauca, Cyclobalanopsis gracilis, Cyclobalanopsis myrsinaefolia, Cyclobalanopsis nubium, Cyclobalanopsis stewardiana, Lithocarpus glaber, Quercus phillyreoides, Quercus serrata	root						26126	0.109005	Japan	Quercus serrata, Quercus glauca, Pinus densiflora, Ilex pedunculosa	root
24286	0.00671141	Japan	Quercus serrata, Quercus glauca, Pinus densiflora, Ilex pedunculosa	root	21220	0.0684932	Japan	Quercus serrata, Quercus glauca, Pinus densiflora, Ilex pedunculosa	root	20759	0	Japan	Castanopsis sieboldii, Schima wallichii sp Liukiuensis	root																					15400	0.2233	China	Pinus massoniana, Betula luminifera, Carpinus viminea, Tilia endochrysea, Castanea henryi, Castanopsis carlesii, Castanopsis eyrei, Castanopsis fargesii, Castanopsis sclerophylla, Castanopsis tibetana, Cyclobalanopsis glauca, Cyclobalanopsis gracilis, Cyclobalanopsis myrsinaefolia, Cyclobalanopsis nubium, Cyclobalanopsis stewardiana, Lithocarpus glaber, Quercus phillyreoides, Quercus serrata	root						15462	0.113744	Japan	Quercus serrata, Quercus glauca, Pinus densiflora, Ilex pedunculosa	root
					24155	0.0684932	Japan	Quercus serrata, Quercus glauca, Pinus densiflora, Ilex pedunculosa	root	4990	0.0238095	Korea	Calanthe striata	root
					24251	0.0684932	Japan	Quercus serrata, Quercus glauca, Pinus densiflora, Ilex pedunculosa	root	24001	0.0238095	Japan	Quercus mongolica var. grosseserrata	root
					24476	0.0684932	Japan	Quercus serrata, Quercus glauca, Pinus densiflora, Ilex pedunculosa	root	23007	0.0297619	USA	Carya sp	root
					25719	0.0688073	Japan	Quercus serrata, Quercus glauca, Pinus densiflora, Ilex pedunculosa	root	15401	0.480315	China	Pinus massoniana, Betula luminifera, Carpinus viminea, Tilia endochrysea, Castanea henryi, Castanopsis carlesii, Castanopsis eyrei, Castanopsis fargesii, Castanopsis sclerophylla, Castanopsis tibetana, Cyclobalanopsis glauca, Cyclobalanopsis gracilis, Cyclobalanopsis myrsinaefolia, Cyclobalanopsis nubium, Cyclobalanopsis stewardiana, Lithocarpus glaber, Quercus phillyreoides, Quercus serrata	root
					21995	0.0730594	Japan	Quercus serrata, Quercus glauca, Pinus densiflora, Ilex pedunculosa	root
					24396	0.0730594	Japan	Quercus serrata, Quercus glauca, Pinus densiflora, Ilex pedunculosa	root
					24449	0.0730594	Japan	Quercus serrata, Quercus glauca, Pinus densiflora, Ilex pedunculosa	root
					22273	0.0776256	Japan	Quercus serrata, Quercus glauca, Pinus densiflora, Ilex pedunculosa	root
					26370	0.0821918	Japan	Quercus serrata, Quercus glauca, Pinus densiflora, Ilex pedunculosa	root
[truncated: 80 more columns]

## Sheet: Sheet4
OTU_0746					OTU_0747					OTU_0748					OTU_0749					OTU_0750					OTU_0751					OTU_0752					OTU_0753					OTU_0754					OTU_0755
accession number in NCBI	p-distance	Country	Host	Sample type	accession number in NCBI	p-distance	Country	Host	Sample type	accession number in NCBI	p-distance	Country	Host	Sample type	accession number in NCBI	p-distance	Country	Host	Sample type	accession number in NCBI	p-distance	Country	Host	Sample type	accession number in NCBI	p-distance	Country	Host	Sample type	accession number in NCBI	p-distance	Country	Host	Sample type	accession number in NCBI	p-distance	Country	Host	Sample type	accession number in NCBI	p-distance	Country	Host	Sample type	accession number in NCBI	p-distance	Country	Host	Sample type
MH624339.1	0.0488889				LC367907.1	0	Japan	Fagaceae, Pinus	root	LT978695.1	0			root	KU587006.1	0.0227273	Belgium	Epipactis sp.	root	LC260445.1	0.0131579	Japan	Pseudotsuga japonica	root	MF531581.1	0	China		soil	KR935521.1	0.0131004			deep-sea sediments	KC581352.1	0.0223214	Canada			LT979846.1	0.0166667			root	AY669134.1	0.00452489	Australia	Epacris pulchella	root
KU353492.1	0.0555556				LC367794.1	0.00261097	Japan	Fagaceae, Pinus	root	LT978660.1	0.0114286			root	MF791065.1	0.0230415	China	Castanopsis eyrei, Schima superba, Daphniphyllum oldhamii, Pinus massoniana, Syzygium buxifolium, Rhododendron ovatum, Rhododendron simsii, Eurya rubiginosa	root	LN912071.1	0.0163934	China	Castanopsis eyrei,Schima superba, Pinus massoniana (dominant)	soil	LT966633.1	0.00568182		Betulaceae	root	MF789850.1	0.0257511	China	Castanopsis eyrei, Schima superba, Daphniphyllum oldhamii, Pinus massoniana, Syzygium buxifolium, Rhododendron ovatum, Rhododendron simsii, Eurya rubiginosa	root	FN687596.1	0.0266667	Sweden	Salix polaris	root	LT966858.1	0.0222222			root	MF789692.1	0.00460829	China	Castanopsis eyrei, Schima superba, Daphniphyllum oldhamii, Pinus massoniana, Syzygium buxifolium, Rhododendron ovatum, Rhododendron simsii, Eurya rubiginosa	root
MF946265.1	0.0556901				MG761633.1	0.0183727	USA	Pinus ponderosa	leaf	LS484541.1	0.0114286		halophyte		KT242494.1	0.0271493	Puerto Rico		soil	LS998117.1	0.0165746			mangrove leaves	JQ991890.1	0.00636943	China	evergreen broad-leaved forest	root	JN197703.1	0.046729				FN687594.1	0.0266667	Sweden	Salix polaris	root	LT979859.1	0.0223464			root	LC203898.1	0.00510204	China	Picea crassifolia	root and soil
KF000484.1	0.0585586				MG761625.1	0.0183727	USA	Pinus ponderosa	leaf	LT979417.1	0.0285714			root	MK956843.1	0.027907	China	Epipactis helleborine	root	LT980008.1	0.0165746			root	HM141051.1	0.0151899	Japan	Goodyera procera	root	MF789500.1	0.0560345				EU567703.1	0.0496183				MG159884.1	0.0253807	Eastern North American	temperate deciduous broadleaf forests	root	FJ776190.1	0.00531915	USA	Quercus sp.	root
AB700455.1	0.0605381				MG761513.1	0.023622	USA	Pinus ponderosa	leaf	LT979257.1	0.0574713				KP889717.1	0.0288066		Cedar-Hemlock, Hemlock-Amabilis Fir	soil	LT979916.1	0.0165746			root	LC033918.1	0.0244989	Japan	Pinus thunbergii	root	JX915456.1	0.0590717				AY254878.2	0.104101				LT980102.1	0.0335196				LS977427.1	0.00540541			soil
KP753364.1	0.0608696				MK956871.1	0.0280374	Italy, Belgium, Poland	Epipactis helleborine"	root	KT123593.1	0.0619469				KJ827127.1	0.039823				LS983689.1	0.0176471			soil	KX444493.1	0.0254453	China	Quercus liaotungensis	root	MK537226.1	0.0686695				EF218783.1	0.11838				KF361766.1	0.0439024				MF533921.1	0.00540541	China	Pinus massoniana, Cunninghamia lanceolata	soil
FM202875.1	0.061674				KT020774.1	0.029703	Germany	Fagus sylvatica	root	LT979419.1	0.0632184				FJ378844.1	0.045977				LT979792.1	0.0223464			root	LC200534.1	0.0308057				FJ778952.1	0.0759494				KU878619.1	0.131868				KF361762.1	0.0439024				AB438071.1	0.0102041	China	soybean	rhizosphere
MK737452.1	0.0619469				DQ273420.1	0.0311804				LT966485.1	0.0685714				KJ826640.1	0.0526316				LN912494.1	0.0276243	China	Castanopsis eyrei,Schima superba, Pinus massoniana (dominant)	soil	LT979336.1	0.0338983				KF222077.1	0.0801688				MK492604.1	0.136259				MF533787.1	0.0440252				FJ777927.1	0.0106383	USA	Quercus sp.	root
AB700457.1	0.0627803				FJ946954.1	0.0330789				LT978682.1	0.0685714				KX844651.1	0.0696864				LT966852.1	0.027933			root	LT978738.1	0.0340909				MH655349.1	0.0843882				JN858078.1	0.136872				KF361776.1	0.0441176				FJ778999.1	0.0160428	USA	Quercus sp.	root
KM403055.1	0.064877				KY686245.1	0.0334076				KT123530.1	0.0704225				HQ021758.1	0.0761246				MF664781.1	0.04				KY684656.1	0.0365854				LT746030.1	0.113553				KY655010.1	0.138568				KF361772.1	0.0441176				LS977449.1	0.0163934			root
KF296831.1	0.064877				AB848660.1	0.033419				LT979338.1	0.0747126				MN549472.1	0.0909091				AB509929.1	0.061674				KT123538.1	0.0372093				KT728325.1	0.117216				JX030235.1	0.139726				KF361768.1	0.0441176				LT978695.1	0.0171429			root
KF617302.1	0.0650224				KX886175.1	0.0344037				KT123547.1	0.0747664				LC364256.1	0.0982659				KX813154.1	0.0633484				LT966632.1	0.0454545				LC218307.1	0.136519				LC277036.1	0.139842				KF361763.1	0.0441176				LT978660.1	0.0208333			root
KX816315.1	0.0658537				KM247466.1	0.0353982				LT979423.1	0.0804598				KP348247.1	0.109145				AB922967.1	0.0729167				AB923029.1	0.048913				KU141214.1	0.146572				KY655006.1	0.140212				KF361759.1	0.0441176				LS484541.1	0.0208333		halophyte
MK737449.1	0.0663717				EU046032.1	0.0353982				KX899647.1	0.0805861				KC412490.1	0.115942				HQ022146.1	0.0897833				MH005858.1	0.0512249				KF359568.1	0.146919				MK310013.1	0.142857				KF361760.1	0.0463415				FJ779798.1	0.0218579	USA	Quercus sp.	root
FN687652.1	0.0663717				FR852134.1	0.035461				LT978675.1	0.0857143				LC175219.1	0.118497				AJ937985.1	0.0938416				MF793892.1	0.0555556				KT020813.1	0.148325				LC219763.1	0.143617				KJ482566.1	0.0469484				HM057220.1	0.0251256	USA	Quercus rubra	root
KF296839.1	0.0671141				HE687163.1	0.0356295				KT123512.1	0.105263				KX664696.1	0.122905				MF946224.1	0.0942761				LT966578.1	0.0564972				JF519029.1	0.149289				MF461608.1	0.144208				KU139525.1	0.0472813				FJ783293.1	0.026178	USA	Quercus sp.	root
KF618012.1	0.0672646				KY686244.1	0.0356347				KT273759.1	0.106796				MN961131.1	0.125714				LC260462.1	0.0963173				LT978782.1	0.0564972				MK431014.1	0.15311				GQ205354.1	0.145455				GQ359821.1	0.0480769				MF791331.1	0.027907	China	Castanopsis eyrei, Schima superba, Daphniphyllum oldhamii, Pinus massoniana, Syzygium buxifolium, Rhododendron ovatum, Rhododendron simsii, Eurya rubiginosa	root
JX316489.1	0.0683962				JQ975985.1	0.037123				LT979412.1	0.126437				AB769888.1	0.127182				KX886129.1	0.0977444				GQ240903.1	0.0582524				KX886017.1	0.153285				KM067883.1	0.146119				LS986996.1	0.0503145				MF793878.1	0.0283019	China	Castanopsis eyrei, Schima superba, Daphniphyllum oldhamii, Pinus massoniana, Syzygium buxifolium, Rhododendron ovatum, Rhododendron simsii, Eurya rubiginosa	root
MH019883.1	0.0688073				KJ831260.1	0.0391645				KF267151.1	0.129464				HM488460.1	0.129683				DQ990845.1	0.0979899				KX499188.1	0.061086				LC218311.1	0.155				LC219764.1	0.146277				LS987164.1	0.0509554				MF789589.1	0.0322581
JF748099.1	0.0689655				MH625569.1	0.0396476				MH655370.1	0.130435				AB839374.1	0.129973				KT334672.1	0.0980392				MF531582.1	0.0652174				LC367722.1	0.157895				KX449360.1	0.146453				LS987163.1	0.0509554				MF794033.1	0.0372093
EU292649.1	0.0693512				LC175713.1	0.0407609				KU189128.1	0.135				KX899024.1	0.130312				AF418641.1	0.0995025				AB848634.1	0.0672043				LC096801.1	0.158568				KX449359.1	0.146453				KY681436.1	0.0561497				FJ757405.1	0.0380435
EF433990.1	0.0693512				MN006126.1	0.0418605				KF267121.1	0.13615				LC095100.1	0.130542				KX441052.1	0.101983				KM594836.1	0.0681199				LC218312.1	0.159383				GU990354.1	0.147392				JQ991809.1	0.0599369				FJ778231.1	0.0434783
KC965844.1	0.0693512				MK397192.1	0.0418605				KF222410.1	0.141463				KC424534.1	0.130542				DQ422013.1	0.103448				EF619788.1	0.0689655				EU403112.1	0.159806				KM374418.1	0.147849				FM999598.1	0.0654628				FJ758494.1	0.048913
KC965380.1	0.0693512				KY684638.1	0.0419753				MH430482.1	0.145078				GQ240927.1	0.131016				AB922969.1	0.104348				AY998811.1	0.0727273				JX243905.1	0.159898				MK310014.1	0.148825				FM999589.1	0.0672646				FJ760613.1	0.0491803
KM402888.1	0.0695067				KX444277.1	0.0419753				KY548890.1	0.152174				KY684379.1	0.132832				MG687359.1	0.104987				JN569357.1	0.0729927				FJ846625.1	0.161125				DQ367906.1	0.14966				FM999501.1	0.0678733				LT979417.1	0.056701
KF617948.1	0.0699774				HQ204730.1	0.0435835				KM594840.1	0.152174				KX449206.1	0.133005				KU855358.1	0.106218				MF946248.1	0.0731707				LC218310.1	0.161538				JX504160.1	0.149871				KX441071.1	0.0684932				LT979257.1	0.0584795
MH834514.1	0.070028				AY187595.1	0.0452489				KU188714.1	0.162562				KT272129.1	0.133005				KU855357.1	0.106218				KX816293.1	0.0733496				LC273394.1	0.163158				KM067837.1	0.150901				EU598199.1	0.0698795				LT966485.1	0.0729167
MH834456.1	0.0710383				AY825526.1	0.0454545				KF618081.1	0.171674				KP889726.1	0.133005				MH834425.1	0.106719				KT273780.1	0.0744186				KU871238.1	0.163462				EU819478.1	0.151584				EU598164.1	0.0722892				MH430415.1	0.0753968
MF483661.1	0.0711297				AY187594.1	0.0454545				JQ272342.1	0.174419				HM488462.1	0.133005				HF674599.1	0.106952				JQ616806.1	0.0769231				KC791034.1	0.163683				JQ753771.1	0.151927				AB982036.1	0.073955				MF791905.1	0.0813397
JQ711917.1	0.0715884				HQ433157.1	0.0486726				AJ633591.1	0.175676				DQ474370.1	0.133501				GQ900531.1	0.107843				AB769925.1	0.0802752				MN947368.1	0.166667				AF204814.1	0.152074				FM999600.1	0.0764045				MF790402.1	0.0821256
JF748114.1	0.0715884				KM403022.1	0.0513393				MF793983.1	0.180905				JQ347041.1	0.133663				AY061708.1	0.109726				MF792547.1	0.0837209				JF519606.1	0.166667				DQ822818.1	0.152425				LS987160.1	0.0764331				KT728274.1	0.0824373
KC965297.1	0.0715884				AJ534912.1	0.0534521				JX456711.1	0.188764				JQ347018.1	0.133663				JF273539.1	0.112219				HQ829321.1	0.087156				JF519516.1	0.166667				KM067893.1	0.152968				MF161211.1	0.0796703				LT979419.1	0.0829016
KF514695.1	0.0715884				EF411074.1	0.0545024				JX456664.1	0.188764				EU057125.2	0.133838				LC176786.1	0.112272				KC222670.1	0.087156				JF519507.1	0.166667				JX030275.1	0.153086				GU907783.1	0.0807601				LT979338.1	0.0894737
EF434084.1	0.0715884				MK078090.1	0.0551471				KX899648.1	0.188917				AB636435.1	0.134078				MG857625.1	0.1125				KT123568.1	0.0875576				JF519500.1	0.166667				MG273858.1	0.15311				AB982038.1	0.0831169				LT979423.1	0.0894737
KJ769318.1	0.0715884				MN947366.1	0.0556793				MF946161.1	0.189189				HM849644.1	0.134454				KX655855.1	0.113043				KT273667.1	0.087963				JF519491.1	0.166667				MG274060.1	0.15311				AY061655.1	0.0833333				LS989854.1	0.0972973
KF617589.1	0.0717489				AB669665.1	0.0556793				JX556193.1	0.191011				AB831849.1	0.135				GQ240916.1	0.116095				KC222706.1	0.0894495				JF519449.1	0.166667				JX030272.1	0.153639				EU819426.1	0.0859729				MF792555.1	0.0981308
KX444455.1	0.0717949				AB669664.1	0.0558036				JX456718.1	0.191011				JQ347052.1	0.135135				AF096978.1	0.119048				KC222661.1	0.0894495				JF519407.1	0.166667				HM146831.1	0.153846				JX030253.1	0.0876712				LS989824.1	0.0988372
AJ633588.1	0.0722348				MK397207.1	0.055814				GU907787.1	0.191943				FJ378843.1	0.135135				AB982037.1	0.119318				KT461388.1	0.0933941				JF519224.1	0.166667				EU819477.1	0.153846				FN610993.1	0.0878378				MF533922.1	0.0988372
KM247714.1	0.0727273				EU668947.1	0.0559284				KF412265.1	0.19244				MN961132.1	0.135338				JQ991801.1	0.119658				KR819112.1	0.0966292				JF519145.1	0.166667				DQ414726.1	0.153846				MF161263.1	0.0882353				KX899647.1	0.103139
JX630668.1	0.0727273				JQ724032.1	0.0559284				LC315919.1	0.201571				EU427331.1	0.135338				KY684534.1	0.12069				NR_121359.	0.0973236				JF519112.1	0.166667				GU553370.1	0.153846				KT197564.1	0.0903955				MF792754.1	0.123762
JX630707.1	0.0732265				KX886171.1	0.0570776				MG707448.1	0.201923				DQ474357.1	0.13555				JX425368.1	0.120735				FM244909.1	0.0973236				JF519093.1	0.166667				KC702617.1	0.154023				FN610951.1	0.0923423				AM113461.1	0.129187
FJ554293.1	0.0733945				DQ990853.1	0.0572082				AM260797.1	0.201923				JQ347056.1	0.136139				MK167407.1	0.121372				KT461389.1	0.0974478				JF519085.1	0.166667				GQ267477.1	0.154195				AY061726.1	0.0941704				MF792134.1	0.133005
FJ554207.1	0.0733945				EF218822.1	0.0572792				MG707447.1	0.20241				AM910820.1	0.137157				HE814113.1	0.121662				FN397750.1	0.097561				JF519057.1	0.166667				MK982194.1	0.154242				JF273558.1	0.0948718				KF267151.1	0.138393
FJ554144.1	0.0733945				FJ946946.1	0.0582278				KP889645.1	0.20339				LK052788.1	0.138021				KX619553.1	0.124646				FN185990.1	0.097561				JF519032.1	0.166667				AF006596.1	0.154734				MH801279.1	0.0970464				KT273759.1	0.138756
FJ552722.1	0.0733945				GQ219883.1	0.058296				HQ829338.1	0.204176				HE820373.1	0.138462				JX425376.1	0.125654				LC271330.1	0.0984456				JF519481.1	0.166667				KM067833.1	0.154897				MN527340.1	0.100806				KT123512.1	0.138889
EU292591.1	0.0738255				MG715438.1	0.058296				AF461573.1	0.206089				DQ474368.1	0.138614				JF960807.1	0.125984				MF791352.1	0.0985915				JF519284.1	0.166667				KU878580.1	0.155216				MH801286.1	0.101266				KF221861.1	0.147619
KC966111.1	0.0738255				AF184742.1	0.058548				FJ454993.1	0.207373				HQ021756.1	0.138743				KX267628.1	0.127168				FM244912.1	0.0997567				JF519234.1	0.166667				MN710470.1	0.155216				AJ633583.1	0.10181				MH655628.1	0.149038
KX510034.1	0.0739796				KM576631.1	0.059952				GU187860.1	0.212471				FJ378834.1	0.139024				KJ150604.1	0.127273				FR731274.1	0.1				KT334755.1	0.167064				MG273836.1	0.155502				AJ633577.1	0.102041				MN549515.1	0.164179
JX630855.1	0.0753769				HQ336684.1	0.0601852				KC222759.1	0.212471				DQ474322.1	0.139651				KY548870.1	0.128415				FR731535.1	0.1				FJ013084.1	0.167064				KU685708.1	0.155963				KF810124.1	0.104167				KT224881.1	0.166189
KC455345.1	0.0756881				JQ724070.1	0.0605381				KC222785.1	0.214781				KF476833.1	0.140162				KM594792.1	0.128415				KT123594.1	0.1				DQ273333.1	0.167064				AB711997.1	0.156109				AB509469.1	0.105042				KF718209.1	0.183908
KC966143.1	0.0760626				HF674565.1	0.0606796				LC029037.1	0.215789				KC109122.1	0.140351				JX425385.1	0.12938				GU187847.1	0.100917				MK431000.1	0.167866				MN663149.1	0.156109				LC096388.1	0.105134				KY769812.1	0.184971
KF296891.1	0.0760626				HG937641.1	0.0617978				HQ829316.1	0.21709				LC095045.1	0.140394				MK532811.1	0.131514				KT123580.1	0.105263				LC096945.1	0.168269				KC702663.1	0.156322				LC096385.1	0.105134				LC271306.1	0.192575
KT334775.1	0.0760626				KR082201.1	0.0619469				KF359667.1	0.217918				LC095122.1	0.140394				JX425371.1	0.131579				KT273829.1	0.106481				KT334701.1	0.168646				KC702655.1	0.156322				LC096382.1	0.105134				MN684322.1	0.193023
MF784606.1	0.076555				FM202944.1	0.0622222				JX456677.1	0.219277				KX844661.1	0.140496				MG214693.1	0.133663				KC155370.1	0.109489				EU232106.1	0.168646				KC702623.1	0.156322				MK532805.1	0.105505				KT957758.1	0.194444
KF617860.1	0.0767494				AJ893308.1	0.0631068				KC965825.1	0.219731				FJ768689.1	0.140584				EU598162.1	0.137306				KR935346.1	0.11215				JF519159.1	0.169048				KC702641.1	0.156322				KX886145.1	0.105793				DQ420876.1	0.194444
JX630572.1	0.0769231				FJ196982.1	0.063981				LC277112.1	0.220159				KY684377.1	0.140704				EU598176.1	0.138021				FR731532.1	0.114035				JF519532.1	0.169048				LC277037.1	0.15641				MN527339.1	0.105932				LC271324.1	0.195349
JX630573.1	0.0770975				KC966272.1	0.0647321				GQ268677.1	0.220551				DQ474365.1	0.140741				DQ778004.1	0.139024				FM203117.1	0.114035				JF519189.1	0.169048				AY254869.2	0.156566				FM999622.1	0.106195				KT200566.1	0.196262
AJ893296.1	0.0775				KY686246.1	0.0647321				GU553375.1	0.222472				FJ378836.1	0.141119				MF946082.1	0.139037				FM203044.1	0.114035				JF519022.1	0.169048				KY777404.1	0.156716				MN077153.1	0.106383				KJ173590.1	0.196721
JX630498.1	0.0778032				FM202875.1	0.0663717				DQ146376.1	0.2225				DQ474377.1	0.142145				MN130065.1	0.141414				FM202996.1	0.114035				MT028107.1	0.169082				MN710471.1	0.15677				KF361797.1	0.106436				KU931374.1	0.196759
KX886162.1	0.0779817				AJ633588.1	0.0674157				FR731537.1	0.22381				DQ474337.1	0.142145				MK719904.1	0.143979				FM202872.1	0.114035				KX389113.1	0.170103				KM576423.1	0.156863				KF361783.1	0.106436				GU246997.1	0.197647
KM402941.1	0.0782998				EF218826.1	0.0690423				LC482568.1	0.226415				DQ474330.1	0.142145				FR852107.1	0.144357				FM202868.1	0.114035				JQ991733.1	0.170455				KC702657.1	0.157407				KT123432.1	0.106481				KY548890.1	0.198225
KP403048.1	0.0784753				EF218827.1	0.0701754				JF960626.1	0.227139				DQ474327.1	0.142145				MH211979.1	0.144703				FM202863.1	0.114035				HM030579.1	0.171021				KY706162.1	0.157647				GU371290.1	0.106576				KM594840.1	0.198225
KF618025.1	0.0784753				FJ581421.1	0.0712695				KP754074.1	0.227586				DQ474324.1	0.142145				MN130063.1	0.14578				AF461573.1	0.115741				FM999522.1	0.171021				JX030274.1	0.157895				KF810126.1	0.107143				KU931436.1	0.199074
AB605663.1	0.0786517				EF619773.1	0.0714286				MK310071.1	0.227749				DQ474319.1	0.142145				MN130064.1	0.147959				KC965844.1	0.116592				FM999511.1	0.171021				JX030273.1	0.157895				HQ667813.1	0.107551				GU187852.1	0.199525
EF635648.1	0.0788804				JX316669.1	0.0729412				KP889562.1	0.22807				DQ474318.1	0.142145				MK490710.1	0.148485				KC965380.1	0.116592				KX886018.1	0.171149				JX630800.1	0.158014				KF361784.1	0.108911				AJ633591.1	0.2019
JX630412.1	0.0800915				KY684672.1	0.0741688				LC482565.1	0.228501				KX899880.1	0.142473				MK253526.1	0.157044				KT123557.1	0.118421				JF519297.1	0.171429				HQ533019.1	0.158257				KF361780.1	0.108911				HM196778.1	0.211055
KU176261.1	0.0802752				KX444464.1	0.0741688				KP754062.1	0.228571				DQ474362.1	0.1425				MK253525.1	0.160839				KC152246.1	0.118451				FJ440904.1	0.173397				MF958447.1	0.158392				AB587767.1	0.108911				KF718206.1	0.215962
JX630595.1	0.0803571				JX630834.1	0.074813				KP889384.1	0.229219				MK309951.1	0.142857				LC096449.1	0.16129				FR731645.1	0.119617				FJ827174.1	0.173397				KM067840.1	0.158508				LC096394.1	0.110024				MK770320.1	0.216279
EF411127.1	0.0807601				KF476745.1	0.075419				EF434113.1	0.231156				LC095204.1	0.142857				LC096438.1	0.16129				KR819117.1	0.11991				KY574313.1	0.173494				MF958449.1	0.158768				FM999676.1	0.110132				MF946161.1	0.218182
KF514698.1	0.0808989				KC965297.1	0.0757238				MH212113.1	0.231231				LC095129.1	0.142857				MK770268.1	0.163102				AF461571.1	0.12037				EU816637.1	0.173697				GU931707.1	0.158879				LT979975.1	0.110497				AY627800.2	0.218274
JX630400.1	0.0825893				KC455331.1	0.0779817				KP889834.1	0.231343				LC095124.1	0.142857				LC096437.1	0.163772				KC222653.1	0.12037				LT746011.1	0.174699				KU685718.1	0.159091				MF161267.1	0.111111				GU907787.1	0.2225
EU625881.1	0.082774				KM247756.1	0.0797267				KP814547.1	0.233251				LC095082.1	0.142857				LC096446.1	0.163772				GU187859.1	0.12037				GU184034.1	0.175355				GU246994.1	0.159453				KF361799.1	0.111386				KX899648.1	0.223118
KM576648.1	0.0839329				KF618012.1	0.0803571				LC367927.1	0.233449				LC095063.1	0.142857				MK253523.1	0.165485				AF461570.1	0.12065				AB219151.1	0.17561				JX907813.1	0.159722				MN549493.1	0.112532				KF718208.1	0.223529
JX630818.1	0.0843672				KM588817.1	0.0809524				FN565377.1	0.23356				LC095050.1	0.142857				LC096448.1	0.166253				MN947366.1	0.123043				KX100372.1	0.176611				KF617748.1	0.160271				KF361798.1	0.113861				AY969518.1	0.224599
KC952675.1	0.0843672				JF506819.1	0.0825893				KF617488.1	0.233668				LC095038.1	0.142857				MK253524.1	0.167866				KC965663.1	0.12528				GU256216.1	0.177184				GU234158.1	0.160633				JF908655.1	0.113889				KF718207.1	0.225352
HE687160.1	0.0847059				JX630831.1	0.0843672				MG018104.1	0.235142				LC095032.1	0.142857				LC096441.1	0.171216				JF748114.1	0.125561				MK841993.1	0.178218				EU427324.1	0.16092				KF361806.1	0.116337				KT728336.1	0.230263
JX981911.1	0.0849515				MG715426.1	0.0848214				LC367810.1	0.236364				LC095030.1	0.142857				JF834367.1	0.176039				JX630685.1	0.125858				EU292547.1	0.178998				MF958450.1	0.161137				AB854679.1	0.11655				KT224948.1	0.233236
KC986236.1	0.0855856				HE687171.1	0.0894118				KP783481.1	0.236407				LC095029.1	0.142857				EU819480.1	0.176334				KX886171.1	0.126147				LT746018.1	0.179412				KU685713.1	0.161364				AB571503.1	0.11811				GU553375.1	0.236407
EF559293.1	0.0859951				JX316369.1	0.0896226				AM113450.1	0.236967				KF879454.1	0.142857				MK253519.1	0.179426				JX630370.1	0.126984				LT746025.1	0.179641				KJ146719.1	0.161369				KY697596.1	0.119107				KF718220.1	0.237089
MG859955.1	0.0865604				FN397145.1	0.091314				KM576651.1	0.238554				DQ474364.1	0.14321				KU518889.1	0.179487				EF411126.1	0.128571				LT746016.1	0.179641				HM240531.1	0.161369				AJ633575.1	0.119266				LC029037.1	0.237143
JF748111.1	0.0886364				JX630720.1	0.0915179				AB848644.1	0.239186				DQ474326.1	0.143564				MH984919.1	0.181102				HQ667924.1	0.130631				KF617446.1	0.180952				KM008628.1	0.161446				KY693648.1	0.119565				KX058343.1	0.245675
JF927090.1	0.0886364				JQ890249.1	0.0916031				AM113448.1	0.239336				KC109124.1	0.143921				GQ900535.1	0.181818				KC222759.1	0.130734				EF433969.1	0.180952				KU685630.1	0.161538				JQ396501.1	0.120181				KT224895.1	0.245902
KM576646.1	0.089372				KF000542.1	0.0917226				KF617835.1	0.241294				DQ474361.1	0.144638				KF432971.1	0.184149				JX456947.1	0.130926				KU516625.1	0.181347				MF955174.1	0.161765				KM595029.1	0.120438				KT461330.1	0.247619
KX886167.1	0.0894495				KF000534.1	0.09375				KP889539.1	0.243176				KX844660.1	0.144809				KR025610.1	0.184579				KC791123.1	0.131034				JF519071.1	0.182464				JX030231.1	0.161954				MK105627.1	0.120603				KC965825.1	0.254717
DQ414730.1	0.0894855				KC966262.1	0.09375				JF519252.1	0.24505				LC095121.1	0.14532				KU518876.1	0.185012				KC966111.1	0.132287				HE814201.1	0.182891				EF218782.1	0.162437				KX441088.1	0.121372				FR731719.1	0.256927
FN669260.1	0.0896226				EU726323.1	0.0939759				AY667418.1	0.245977				LC095092.1	0.14532				DQ990843.1	0.185273				KC222785.1	0.133028				KC791031.1	0.182927				JX504141.1	0.162471				LC364198.1	0.124031				FR731688.1	0.256927
KY684672.1	0.0899743				KY686243.1	0.094382				JF519305.1	0.246305				LC095060.1	0.14532				KT165318.1	0.186321				JX630707.1	0.133028				GQ900526.1	0.183976				EF433978.1	0.162528				MK748182.1	0.126551				AM113463.1	0.257294
KX444464.1	0.0899743				KF000535.1	0.0953488				LC122165.1	0.248588				DQ474363.1	0.145679				AJ889960.1	0.186321				KX499240.1	0.133929				HE814175.1	0.184211				MK616246.1	0.162791				MK748184.1	0.128713				KF617373.1	0.258537
AJ893314.1	0.0902256				DQ974791.1	0.0956938				LC122166.1	0.249284				DQ474321.1	0.14604				MK069546.1	0.187354				KF514695.1	0.134529				FJ440905.1	0.187654				KU685641.1	0.163728				MK105628.1	0.132231				MK770280.1	0.258575
KX444454.1	0.092545				KX897865.1	0.0962025				FR731719.1	0.250597				KC702626.1	0.1475				DQ422009.1	0.187354				EF559282.1	0.135266				GQ221644.1	0.189781				MG273835.1	0.164319				MK414579.1	0.141304				FR731849.1	0.259446
HE820546.1	0.0938272				EF411115.1	0.097619				FR731688.1	0.250597				FJ378842.1	0.148248				JQ991758.1	0.190217				MG835433.1	0.138028				KC876219.1	0.191892				FR731678.1	0.165072				KT273877.1	0.144737				FJ454993.1	0.260664
EU625914.1	0.0941704				JF506826.1	0.0988764				MG547662.1	0.251282				DQ474355.1	0.148515				MK719905.1	0.190349				AJ893305.1	0.1425				MG761374.1	0.192412				JX029958.1	0.165094				MH975016.1	0.146597				LC482565.1	0.265823
KM576665.1	0.0942029				KM247764.1	0.104116				FR731849.1	0.252983				AM905090.1	0.149254				KX886050.1	0.194774				KF514685.1	0.144796				DQ273330.1	0.194149				MF926547.1	0.166259				GQ268658.1	0.147287				DQ146376.1	0.268041
EU625906.1	0.098434				JX630828.1	0.104478				FR731853.1	0.257212				DQ474371.1	0.150246				HM030603.1	0.196305				KY684618.1	0.146907				JQ393059.1	0.198433				JX030237.1	0.167883				AY456361.1	0.149533				LC482568.1	0.270073
EU668206.1	0.0986547				KM576648.1	0.105516				KT224954.1	0.264624				DQ474378.1	0.150617				MK253492.1	0.197468				KX444387.1	0.146907				FJ266733.1	0.207254				KM576422.1	0.168293				KT824241.1	0.152648				MH212113.1	0.276527
MG859957.1	0.109865				JX630818.1	0.106173				FR731861.1	0.268409				DQ474351.1	0.15099				KU518875.1	0.1975				EF411093.1	0.149644				KY574323.1	0.209567				FJ197205.1	0.168342				JQ902081.1	0.177677				KT290003.1	0.283163
KF296969.1	0.230198				LS951625.1	0.4				KP123616.1	0.269022				DQ474329.1	0.15212				GU550113.1	0.203046				JX030265.1	0.15674				KY684430.1	0.214106				MH794937.1	0.17037				KR819060.1	0.17849				AY667418.1	0.292271
LS952038.1	0.318966				LS955897.1	0.4				MH930240.1	0.288288				DQ474375.1	0.155556				AM182534.1	0.203562				KF296779.1	0.188995				KX444229.1	0.214106				JF412356.1	0.175772				MF433037.1	0.21123				MG018104.1	0.296
LS952350.1	0.327586									MF533288.1	0.381579				DQ474382.1	0.158025				MH834491.1	0.204663				LS959370.1	0.451807				KC952693.1	0.231132				FN860027.1	0.176471				MH422579.1	0.214876				MH005903.1	0.296651
LS957994.1	0.344828									LS977263.1	0.405063				DQ474369.1	0.1625				LC315916.1	0.437008				LS962358.1	0.457831				LS953561.1	0.433333				MF958448.1	0.177305				MF433038.1	0.216				LS951751.1	0.514451
accession number in NCBI	p-distance	Country	Host	Sample type	accession number in NCBI	p-distance	Country	Host	Sample type	accession number in NCBI	p-distance	Country	Host	Sample type	accession number in NCBI	p-distance	Country	Host	Sample type	accession number in NCBI	p-distance	Country	Host	Sample type	accession number in NCBI	p-distance	Country	Host	Sample type	accession number in NCBI	p-distance	Country	Host	Sample type	accession number in NCBI	p-distance	Country	Host	Sample type	accession number in NCBI	p-distance	Country	Host	Sample type	accession number in NCBI	p-distance	Country	Host	Sample type
UDB026154	0.392	Estonia	Betula pendula		UDB005370	0.03538	Iran			UDB003335	0.12212	Costa Rica								UDB000324	0.0906516	Germany								UDB005319	0.21	Iran			UDB025499	0.1327	Colombia								UDB011132	0.00445434	Estonia
					UDB020334	0.03687	Slovenia			UDB003336	0.126582	Costa Rica								UDB000114	0.0955711	Denmark													UDB004015	0.13692	Australia								UDB023631	0.0045977	Estonia	under Pinus sylvestris
					UDB014248	0.05882	Estonia			UDB014179	0.137116	Viet Nam								UDB000113	0.0962441	Denmark																							UDB020353	0.00460829	Russia	(Pineto)-Betuleto-Abieteto-Piceetum
					UDB003303	0.06527	Estonia			UDB014177	0.137116	Viet Nam								UDB000307	0.097619	Germany																							UDB020352	0.00460829	Russia	Betula, Populus tremula, Abies, Tilia
																				UDB016015	0.100244	Finland																							UDB020350	0.00460829	Estonia
																																													UDB020349	0.00460829	Estonia	Picea-Pinus alvar forest
																																													UDB020348	0.00461894	Estonia	Pinus (Betula) forest with Vaccinium vitis-idaea and Vaccinium myrtillus
																																													UDB011625	0.00462963	Estonia
																																													UDB021046	0.00691244	Estonia
																																													UDB020354	0.00691244	Estonia	Primeval broad-leaved forest
																																													UDB011573	0.00694444	Estonia	Coniferous forest
																																													UDB011553	0.00696056	Estonia	alvar Pinus forest
																																													UDB014547	0.00705882	Estonia		root
																																													UDB034170	0.00921659	Denmark	beech	sporocarp
																																													UDB011550	0.00923788	Estonia	Pinus
																																													UDB011567	0.00925926	Estonia	oak
																																													UDB011584	0.00928074	Estonia
																																													UDB017544	0.00941176	Iran
																																													UDB011551	0.0116822	Russia	Abies-Picea forest
samle ID	p-distance	Country	Host	Sample type	samle ID	p-distance	Country	Host	Sample type	samle ID	p-distance	Country	Host	Sample type	samle ID	p-distance	Country	Host	Sample type	samle ID	p-distance	Country	Host	Sample type	accession number in NCBI	p-distance	Country	Host	Sample type	samle ID	p-distance	Country	Host	Sample type	samle ID	p-distance	Country	Host	Sample type	samle ID	p-distance	Country	Host	Sample type	samle ID	p-distance	Country	Host	Sample type
										17921	0.0151515	Japan	Quercus glauca, Quercus serrata, Pinus densiflora, Ilex pedunculosa	root	5844	0.0182927	Canada	Picea mariana	root	19427	0.128514	China	Pinus massoniana, Betula luminifera, Carpinus viminea, Tilia endochrysea, Castanea henryi, Castanopsis carlesii, Castanopsis eyrei, Castanopsis fargesii, Castanopsis sclerophylla, Castanopsis tibetana, Cyclobalanopsis glauca, Cyclobalanopsis gracilis, Cyclobalanopsis myrsinaefolia, Cyclobalanopsis nubium, Cyclobalanopsis stewardiana, Lithocarpus glaber, Quercus phillyreoides, Quercus serrata	root						23559	0.0792079	Japan	Quercus glauca, Quercus serrata, Pinus densiflora, Ilex pedunculosa	root						26198	0.227273	Japan	Quercus glauca, Quercus serrata, Pinus densiflora, Ilex pedunculosa	root	26198	0.439394	Japan	Quercus glauca, Quercus serrata, Pinus densiflora, Ilex pedunculosa	root
										21984	0.020202	Japan	Quercus glauca, Quercus serrata, Pinus densiflora, Ilex pedunculosa	root	7576	0.0184049	Canada	Picea mariana	root											16321	0.36875	Korea	Calanthe aristulifera	root						15028	0.231156	Korea	Calanthe sp	root	15028	0.442211	Korea	Calanthe sp	root
										24173	0.020202	Japan	Quercus glauca, Quercus serrata, Pinus densiflora, Ilex pedunculosa	root	23224	0.403226	Japan	Quercus glauca, Quercus serrata, Pinus densiflora, Ilex pedunculosa	root											16798	0.372671	Japan	Castanopsis sieboldii, Schima wallichii sp Liukiuensis	root						25524	0.231156	Japan	Quercus glauca, Quercus serrata, Pinus densiflora, Ilex pedunculosa	root	25524	0.447236	Japan	Quercus glauca, Quercus serrata, Pinus densiflora, Ilex pedunculosa	root
										24630	0.020202	Japan	Quercus glauca, Quercus serrata, Pinus densiflora, Ilex pedunculosa	root																20759	0.375	Japan	Castanopsis sieboldii, Schima wallichii sp Liukiuensis	root
										12797	0.0252525	Japan	Quercus glauca, Quercus serrata, Pinus densiflora, Ilex pedunculosa	root																4990	0.397516	Korea	Calanthe striata	root
										18130	0.0252525	Japan	Quercus glauca, Quercus serrata, Pinus densiflora, Ilex pedunculosa	root																23007	0.397516	USA	Carya sp	root
										22995	0.0252525	Japan	Quercus glauca, Quercus serrata, Pinus densiflora, Ilex pedunculosa	root																24001	0.407407	Japan	Quercus mongolica var. grosseserrata	root
										23628	0.0252525	Japan	Quercus glauca, Quercus serrata, Pinus densiflora, Ilex pedunculosa	root
[truncated: 80 more columns]

## Sheet: Sheet5
OTU_0775					OTU_0782					OTU_0783					OTU_0784					OTU_0785					OTU_0786					OTU_0787					OTU_0789					OTU_0790					OTU_0791
accession number in NCBI	p-distance	Country	Host	Sample type	accession number in NCBI	p-distance	Country	Host	Sample type	accession number in NCBI	p-distance	Country	Host	Sample type	accession number in NCBI	p-distance	Country	Host	Sample type	accession number in NCBI	p-distance	Country	Host	Sample type	accession number in NCBI	p-distance	Country	Host	Sample type	accession number in NCBI	p-distance	Country	Host	Sample type	accession number in NCBI	p-distance	Country	Host	Sample type	accession number in NCBI	p-distance	Country	Host	Sample type	accession number in NCBI	p-distance	Country	Host	Sample type
KY414179.1	0	Europe		root	JF273554.1	0.0610329				LC171554.1	0	Japan	Pinus densiflora	root	MH655422.1	0.0134529	Canada		soil	LC003262.1	0.00222717	Japan	Cephalanthera erecta	root	AB634271.1	0	China	Pinus massoniana	root	KX444498.1	0	China	Quercus liaotungensis	root	MF793892.1	0.00925926	China	Castanopsis eyrei, Schima superba, Daphniphyllum oldhamii, Pinus massoniana, Syzygium buxifolium, Rhododendron ovatum, Rhododendron simsii, Eurya rubiginosa	root	LC367906.1	0	Japan	Fagaceae, Pinus	root	MF789678.1	0.00458716	China	Castanopsis eyrei, Schima superba, Daphniphyllum oldhamii, Pinus massoniana, Syzygium buxifolium, Rhododendron ovatum, Rhododendron simsii, Eurya rubiginosa	root
AB848689.1	0.00257069	Japan	Fagaceae, Pinaceae, Betulaceae	root	JQ991658.1	0.166667				LC176645.1	0	China	Pinus massoniana	root	KF617852.1	0.0223214	USA	Picea mariana	soil	MF792503.1	0.0366972				AB634273.1	0	China	Pinus massoniana	root	LC367952.1	0	Japan	Pinus luchuensis, Livistona chinensis	root	MF531582.1	0.0108696			soil	JX030248.1	0.0364964				LC205151.1	0.00507614	China	Picea crassifolia	root and soil
MH979326.1	0.00898876	USA			LT981144.1	0.223022				AB839405.1	0	China	Pinus massoniana	root	KJ588537.1	0.0224215	Finland	Carex, Andromeda, Vaccinium, Menyanthes, Equisetum, Comarum, , Sphagnum	soil	MF791181.1	0.0410959				AB634270.1	0	China	Pinus massoniana	root	LS989728.1	0			soil	GQ240903.1	0.0194175	China	Castanopsis fargesii , Pinus massoniana	root	EU625865.1	0.0382883				KY590174.1	0.0101523		Gastrodia
MH496785.1	0.00936768	USA	oaks	sporocarp	MH016816.1	0.238342				AB769886.1	0	China	Pinus massoniana	root	MF789780.1	0.0230415	China	Castanopsis eyrei, Schima superba, Daphniphyllum oldhamii, Pinus massoniana, Syzygium buxifolium, Rhododendron ovatum, Rhododendron simsii, Eurya rubiginosa	root	JF273547.1	0.0437788				LT978952.1	0			root	LT995768.1	0			leaf	LT966578.1	0.0225989			root	KY684635.1	0.0479798				MF793880.1	0.0137615	China	Castanopsis eyrei, Schima superba, Daphniphyllum oldhamii, Pinus massoniana, Syzygium buxifolium, Rhododendron ovatum, Rhododendron simsii, Eurya rubiginosa	root
MK532784.1	0.00954654	USA			MN263011.1	0.267857				AB587732.1	0	South Korea	Pinus thunbergii	root	HQ260286.1	0.025	USA	Ericaceae	root	KR935460.1	0.0456621				LS484015.1	0			halophyte endophyte	LC440291.1	0.00222222	Japan	Cremastra variabilis	root	LT978782.1	0.0225989			root	KX444276.1	0.0479798				KF477022.1	0.0147783		Quercus alba, Pinus raeda	root
MH281839.1	0.00956938	USA	Juglandaceae		JQ924301.1	0.272189				JQ991913.1	0	China	evergreen broad-leaved	root	EF030891.1	0.0267857	France	Erica arborea	root	AB507042.1	0.0464481				AB587781.1	0.00465116	South Korea	Pinus thunbergii	root	AB507036.1	0.00239808	Japan	Cymbidium goeringii	root	KT123538.1	0.0372093				AB831851.1	0.0483871				MF790418.1	0.0229358	China	Castanopsis eyrei, Schima superba, Daphniphyllum oldhamii, Pinus massoniana, Syzygium buxifolium, Rhododendron ovatum, Rhododendron simsii, Eurya rubiginosa	root
MF666306.1	0.0101523	North America	Fagaceae		KF381523.1	0.282738				LS977241.1	0			soil	HQ260159.1	0.0272109	USA	Ericaceae	root	MK770317.1	0.0467706				LN912722.1	0.00564972			soil	GQ240908.1	0.00242718	China	Castanopsis fargesii, Pinus massoniana	root	AB923029.1	0.0407609				LC523881.1	0.0552326				MF793545.1	0.0275229	China	Castanopsis eyrei, Schima superba, Daphniphyllum oldhamii, Pinus massoniana, Syzygium buxifolium, Rhododendron ovatum, Rhododendron simsii, Eurya rubiginosa	root
MG159835.1	0.0101523	North America		root	KX530028.1	0.289406				AB571498.1	0	South Korea	Pinus densiflora	root	EF030928.1	0.0309735				AB259144.1	0.0479452				LC367967.1	0.00877193	Japan	Pinus luchuensis	root	AB587785.1	0.00243309	South Korea	Pinus thunbergii	root	KY684656.1	0.0463415				FJ196974.1	0.0552885				MF789809.1	0.0275229	China	Castanopsis eyrei, Schima superba, Daphniphyllum oldhamii, Pinus massoniana, Syzygium buxifolium, Rhododendron ovatum, Rhododendron simsii, Eurya rubiginosa	root
LT000090.1	0.013363	France		sporocarp	MK343637.1	0.297674				MG707565.1	0.00222717	China	Pleione (Orchidaceae)	root	EF030877.1	0.0311111				AB259146.1	0.0480549				KX816207.1	0.00877193	USA	Fagaceae, PinaceaeNyssa sylvatica, Liquidambar styraciﬂua, Ulmus alata	root	AB507037.1	0.00247525	Japan	Cymbidium goeringii	root	MH005858.1	0.0467706				KM595047.1	0.0752212				MF790193.1	0.0321101
MK961202.1	0.0136986	Italy, Belgium, Poland	Epipactis helleborine	root	FR731447.1	0.298883				LC315910.1	0.00252525	Japan	Pinus densiflora	root	KJ588592.1	0.0316742				AB839401.1	0.049763				AB444654.1	0.0101523	Japan	Cephalanthera erecta	root	JQ991873.1	0.0025974	China	evergreen broad-leaved	root	KM594836.1	0.0517711				KJ792638.1	0.0888889				MF793669.1	0.0321101
LT000054.1	0.0155902	northern Europe			MH255825.1	0.30086				DQ377437.1	0.00280112	USA	Pinus taeda	root	AB476493.1	0.031941				AB259147.1	0.0502283				EF619823.1	0.014218	USA	Pinus taeda	mycelia	LT967390.1	0.00574713			root	JN569357.1	0.053528				EU625880.1	0.0909091				MF790758.1	0.0366973
MN892576.1	0.0156658	USA		sporocarp	KP242212.1	0.302632				MG761585.1	0.00544959	USA	Pinus ponderosa	leaf	MF789567.1	0.0322581				AB259149.1	0.0503432				AB506098.1	0.0154639	Japan	Pinus thunbergii	root	LT978993.1	0.00574713			root	EF619788.1	0.0541872				JQ975982.1	0.0909091				MF790484.1	0.0366973
LT222033.1	0.0159151	Norway		sporocarp	MN250198.1	0.305128				AB251838.1	0.00632911	Japan	pinus densiflora	root	HQ154242.1	0.0344828				MF792045.1	0.0504587				MN549505.1	0.0175439	China	Pinus	root	LS484250.1	0.00574713			halophyte endophyte	MF946248.1	0.0560976				EF433965.1	0.0938215				MF791039.1	0.0366973
KU058520.1	0.016129	USA	Tsuga, Betula, Carya	sporocarp	KP012789.1	0.305136				EF619845.1	0.00740741	USA		mycelia	KP889448.1	0.0356347				AB507041.1	0.0504808				AB634272.1	0.0186047	China	Pinus massoniana	root	KF574246.1	0.0200445	China	Coelogyne viscosa from lithophytic niches	root	KX816293.1	0.0562347				JF300795.1	0.0950226				MF793702.1	0.0412844
AY462029.1	0.016317	Italy	Abies alba	sporocarp	KM073089.1	0.305556				EF397696.1	0.008	USA	conifer	mycelia	KJ588572.1	0.0361991				MK770295.1	0.0505051				LC176639.1	0.0240964	China	Pinus massoniana	root	HQ541849.1	0.0266667	USA	Carya illinoinensis	root	AB848634.1	0.0564516				JF300792.1	0.0950226				MF790880.1	0.0458716
LC175567.1	0.0165289	Japan	Tilia japonica	root	KP242211.1	0.313725				LC096883.1	0.00945626	Japan	Pinus densiflora	root	KJ588566.1	0.0361991				MH834462.1	0.0514706				KX499234.1	0.0727273				KX816202.1	0.0282776	USA	Fagaceae, PinaceaeNyssa sylvatica, Liquidambar styraciﬂua, Ulmus alata	root	KX499188.1	0.0565611				JF300791.1	0.0950226				MF792551.1	0.0458716
EU819448.1	0.0166667	USA	Castanea dentata(dominant)	sporocarp or root	KP242210.1	0.316667				LC096872.1	0.0125313	Japan	Pinus densiflora	root	HQ260066.1	0.0364465				AB769919.1	0.0526316				KX499233.1	0.0730594				KX816109.1	0.031746				JQ616806.1	0.061008				JF300789.1	0.0950226				AB636432.1	0.128617
AY462039.1	0.0170316	USA	Quercus sp./Pinus sp.	sporocarp	KP242208.1	0.316667				LC096876.1	0.015	Japan	Pinus densiflora	root	MH655175.1	0.0365297				MK770303.1	0.0534521				KX499232.1	0.0758929				MF792874.1	0.0547945				LC033918.1	0.064588				JF300786.1	0.0950226				KU551018.1	0.145455
MH834517.1	0.0174564	Poland	Carya ovata	sporocarp	KP242207.1	0.316667				MG761418.1	0.0152284	USA	Pinus ponderosa	leaf	HQ260310.1	0.0386364				MN970525.1	0.0536913				KX499230.1	0.0792952				MN527222.1	0.0577778				HM141051.1	0.0683544				JF300783.1	0.0950226				KU551017.1	0.145455
LT000055.1	0.0178174	Denmark		sporocarp	MK253786.1	0.321321				AB456672.1	0.0193548	Japan	Pinus densiflora	root	EF030938.1	0.039823				LC367751.1	0.0537084				KX499165.1	0.079646				KT123511.1	0.0577778				KX444493.1	0.0687023				JF300781.1	0.0950226				KU550999.1	0.145455
LT000056.1	0.0178174	Denmark		sporocarp	MK239264.1	0.321321				KP814163.1	0.0238908	USA	pinaceae forest	litter or well decayed wood	EF030927.1	0.04329				MF791995.1	0.0547945				KX499229.1	0.0833333				KT123522.1	0.0577778				LC200534.1	0.0734597				JF300775.1	0.0950226				KU550998.1	0.145455
LT000053.1	0.018018	Denmark		sporocarp	AB509915.1	0.323383				LC096946.1	0.0298013	Japan	Pinus densiflora	root	MH655395.1	0.044843				MK770275.1	0.0556793				KX499228.1	0.0833333				HQ829353.1	0.0593607				KT273667.1	0.0740741				JF300774.1	0.0950226				KU550997.1	0.145455
MF034292.1	0.0191847	Germany		sporocarp	AB973736.1	0.323684				KF476844.1	0.032				HQ260099.1	0.0455581				AB769928.1	0.0556845				KX499231.1	0.0833333				KT273636.1	0.0607477				KT273780.1	0.0744186				JF300771.1	0.0950226				KU550996.1	0.145455
MH834467.1	0.0197183	Poland	Carya ovata	root	EU718089.1	0.324455				EF397680.1	0.0333333				AB854710.1	0.04662				JF519220.1	0.0558036				KT273712.1	0.0883721				KM594866.1	0.0613636				KT123568.1	0.0744186				KF296946.1	0.0952381				KU550986.1	0.145455
KX449457.1	0.019802	France		sporocarp	KP242214.1	0.325069				LC171555.1	0.0430108				GU256978.1	0.0469799				JF519169.1	0.0558036				KU238918.1	0.0896861				LC271357.1	0.0615836				KT123594.1	0.0761905				JF300777.1	0.0972851				KU551015.1	0.145833
MN947355.1	0.0200893				MN954721.1	0.32646				KY574435.1	0.0463576				HQ154227.1	0.0474041				MN947390.1	0.0560538				AF323111.1	0.0900901				GU187871.1	0.0616438				AB769925.1	0.0802752				KJ792634.1	0.0973451				KU551022.1	0.146214
LT000192.1	0.0211082	Sweden		sporocarp	MH910595.1	0.326582				LT978589.1	0.0508475				HQ850128.1	0.0494382				MN947391.1	0.0561798				FJ013065.1	0.0933333				KC222682.1	0.0639269				MF792547.1	0.0837209				AJ889980.1	0.0975057				KU550995.1	0.146214
AY462032.1	0.0234192	Germany		sporocarp	GU187550.1	0.326582				KC109116.1	0.0561798				DQ661898.1	0.0548523				AB922988.1	0.0565553				JQ272367.1	0.0969163				LC271339.1	0.0640732				KT123580.1	0.0877193				JX630752.1	0.0975057				KU551030.1	0.148438
KY654850.1	0.0239234			root	KP242209.1	0.32716				LT978590.1	0.0568182				KC965760.1	0.0564334				AM161537.1	0.0568182				FJ901338.1	0.0969163				LC271284.1	0.0647321				NR_121359.	0.0902439				KX498038.1	0.097561				KU551027.1	0.148438
FR852323.1	0.0271739	Iran	Fagus orientalis, Carpinus betulus, Quercus castaneifolia, Q. macranthera, Tilia caucasica, Betula pendula	root	GU187549.1	0.329146				JQ991914.1	0.0572917				JQ420957.1	0.0597701				AB828037.1	0.0570776				LC175191.1	0.0969163				KY548873.1	0.0658824				FM244909.1	0.0902439				U83487.1_T	0.0977273				KU551031.1	0.148825
KM594945.1	0.0305882				DQ534573.1	0.329975				AB873189.1	0.0609756				DQ309111.1	0.0599078				MF789394.1	0.0593607				LC175192.1	0.0969163				KM594968.1	0.0658824				FN397750.1	0.0904645				KM402988.1	0.0983982				LC374637.1	0.149333
FM995559.1	0.0321543				DQ533978.1	0.329975				KP866118.1	0.0659026				HQ154288.1	0.0600462				MF791390.1	0.0593607				KX899754.1	0.0973451				LC271337.1	0.0666667				FN185990.1	0.0904645				JF300787.1	0.0995475				KX444478.1	0.14939
LT222025.1	0.0345745				KY687683.1	0.330827				AB506104.1	0.0680628				JQ421000.1	0.0615034				MF791081.1	0.0593607				GU907785.1	0.0973451				LC271342.1	0.0684932				KT123573.1	0.0925926				JF300782.1	0.0995475				KT334746.1	0.150649
LT000148.1	0.0453401				MN622739.1	0.333333				KC109117.1	0.109865				KF297012.1	0.0617849				MK770281.1	0.0595533				KP814555.1	0.0973451				AB777489.1	0.0684932				FM244912.1	0.0926829				GU817199.1	0.0997732				HM190131.1	0.150649
MG161492.1	0.0663265				KY826024.1	0.334204				MH655169.1	0.117925				FJ554209.1	0.0630841				MF791926.1	0.059633				KP348166.1	0.0977778				LC271340.1	0.0696056				KC155370.1	0.0929095				GU817198.1	0.0997732				MG707580.1	0.150649
MG255250.1	0.0875576				MK253785.1	0.33427				KP125810.1	0.120438				DQ309187.1	0.0633803				MF792012.1	0.059633				KP814554.1	0.101322				LC271286.1	0.0701357				HQ829321.1	0.0940367				MK602776.1	0.0997732				MF971544.1	0.150794
MK983795.1	0.0938967				MN419324.1	0.335038				KP125809.1	0.120438				JQ420999.1	0.0637813				AM159589.1	0.0605327				KP276331.1	0.101322				KT123521.1	0.0711111				KC222670.1	0.0940367				GU817202.1	0.0997732				AB598109.1	0.152815
LT000173.1	0.107798				MG979396.1	0.3391				KT800236.1	0.123037				HQ154407.1	0.0643678				LC309768.1	0.0607477				KP276298.1	0.101322				LC387831.1	0.0723982				KC238674.1	0.0958231				MG715411.1	0.100686				GU174309.1	0.153247
KF221780.1	0.108597				MN905899.1	0.340782				JN943912.1	0.131514				KP889891.1	0.0650224				EU816608.1	0.0614657				GU366736.1	0.101322				KT123587.1	0.0755556				KC222706.1	0.0963303				KP827845.1	0.10177				AB598108.1	0.153614
FJ845445.1	0.111617				MK269241.1	0.341969				AB571491.1	0.137441				HQ154274.1	0.0651163				LC273403.1	0.0615764				GU366729.1	0.101322				GQ268670.1	0.0757238				KC222661.1	0.0963303				KJ792633.1	0.10177				KF359553.1	0.153646
LT000174.1	0.113573				MN622802.1	0.343243				FJ803931.1	0.138272				HQ850124.1	0.0651685				AB828041.1	0.0616438				KF359625.1	0.101322				MF965706.1	0.0758929				KT273829.1	0.0972222				FM202792.1	0.10177				JF273525.1	0.154054
MF034283.1	0.116625				MT101859.1	0.345771				EU292334.1	0.141439				GU256974.1	0.0659091				AJ937987.1	0.0616622				HE979363.1	0.101322				KJ194446.1	0.0769231				KT461388.1	0.100228				JX630861.1	0.103093				AB598101.1	0.15508
AF377246.1	0.117486				NR_154411.	0.345821				EU292564.1	0.143564				HQ154298.1	0.0666667				LC219795.1	0.0618557				HE979231.1	0.101322				KJ194423.1	0.0769231				KR819112.1	0.103371				JX630835.1	0.103359				KX440125.1	0.155914
MF034277.1	0.119804				KP739268.1	0.345821				KF617899.1	0.143564				GU256979.1	0.0677201				JF519275.1	0.0625				JQ917854.1	0.101322				DQ672284.1	0.078341				FR731532.1	0.105263				JX630864.1	0.103535				LC096644.1	0.155914
HQ650743.1	0.120205				MK253779.1	0.348684				EU292642.1	0.143564				FJ552823.1	0.0679157				JF519143.1	0.0625				HM189969.1	0.101322				LC387833.1	0.0785714				FR731274.1	0.106888				JQ347210.1	0.104167				LC096550.1	0.156593
MF034236.1	0.125				KR819018.1	0.352798				EU292559.1	0.143564				DQ309174.1	0.0680751				JF519136.1	0.0625				MK310089.1	0.101322				KX430961.1	0.0791855				FR731535.1	0.106888				EF655687.1	0.104265				KX440153.1	0.156915
AF377245.1	0.130081				LT219436.1	0.357895				EU292516.1	0.143564				HQ154401.1	0.0689655				DQ054547.1	0.0625				JX968002.1	0.114035				KT123549.1	0.08				FR731858.1	0.109264				JX630813.1	0.104712				KX440145.1	0.157182
AF462636.1	0.135693				MN872814.1	0.358553				EU292470.1	0.143564				FJ553753.1	0.0702576				MN947385.1	0.0629213				HM849637.1	0.114035				AB777490.1	0.0844749				FR731718.1	0.109264				EU326158.1	0.105134				AB636433.1	0.157434
KP276334.1	0.136499				MT032364.1	0.359477				EU292467.1	0.143564				HQ850119.1	0.0704545				HF674653.1	0.0632603				KC222657.1	0.125581				NR_121289.	0.0873786				HQ433157.1	0.109649				FJ196986.1	0.105516				KX440155.1	0.15847
KU058507.1	0.143868				KF668314.1	0.35958				EU292417.1	0.143564				HQ850092.1	0.0704545				MF789852.1	0.0639269				KC222689.1	0.126761				FM955848.1	0.0873786				KT123557.1	0.109649				JX630811.1	0.105943				LC367906.1	0.158774
LT000157.1	0.143868				AJ629895.1	0.360324				EU292382.1	0.143564				KF617940.1	0.0720721				MF789363.1	0.0639269				GU187873.1	0.134884				FM955847.1	0.0873786				AF461571.1	0.111111				MG547665.1	0.106329				KX440127.1	0.158904
AF377207.1	0.143868				AB453034.1	0.361478				EU292364.1	0.143564				AB854713.1	0.0724299				AB634266.1	0.064				KC222691.1	0.135514				AM412289.1	0.0873786				KC222653.1	0.111111				KC152242.1	0.107579				LC218319.1	0.159544
FJ845444.1	0.146453				MN808641.1	0.362538				EU292355.1	0.143564				JQ420983.1	0.0732265				MF791056.1	0.0642202				KC222747.1	0.153488				LC482574.1	0.0877598				AF461570.1	0.111369				MF163184.1	0.108247				AB629005.1	0.159574
MF034215.1	0.148936				KJ786709.1	0.363636				KF617584.1	0.144231				JQ420972.1	0.0732265				JF519146.1	0.0647321				AB507049.1	0.195652				LC482536.1	0.088993				KC222759.1	0.112385				JQ347222.1	0.108796				LC218314.1	0.16
LT000124.1	0.149083				KM373264.1	0.365854				EU292489.1	0.144279				JQ420962.1	0.0732265				JF519277.1	0.0647321				HE979328.1	0.2				LC482576.1	0.0898618				JN168769.1	0.112981				JQ347211.1	0.110092				HM190130.1	0.160112
MF034202.1	0.149083				AB507404.1	0.365979				KU176248.1	0.145038				JQ420961.1	0.0732265				KT273887.1	0.0654206				LC175669.1	0.204301				FR731283.1	0.0900474				AF461573.1	0.113426				FM203117.1	0.110619				LC218315.1	0.160458
MF034197.1	0.149083				MN115808.1	0.366947				EF434029.1	0.145985				KX022395.1	0.0740741				LC315902.1	0.0659898				DQ482014.1	0.204778				FR731644.1	0.0900474				FR731717.1	0.114014				FM203044.1	0.110619				HM190132.1	0.160763
MF034195.1	0.149083				AJ629400.1	0.367521				MG754936.1	0.14604				HQ850115.1	0.075				KT020799.1	0.0663616				DQ482009.1	0.204861				MN075506.1	0.0909091				HQ433217.1	0.114035				FM202996.1	0.110619				AB089656.1	0.16092
LT000052.1	0.149184				KT339266.1	0.368557				KJ938030.1	0.14604				HQ850094.1	0.075				KT020823.1	0.0666667				DQ482016.1	0.205575				KR819119.1	0.0919283				JX630685.1	0.114416				FM202872.1	0.110619				LC096440.1	0.161473
AY462030.1	0.149533				AJ629381.1	0.368571				EU292353.1	0.14604				JX981885.1	0.0757946				AB839400.1	0.0671463				AB769921.1	0.20743				FR731405.1	0.0924171				KC222785.1	0.114679				FM202868.1	0.110619				LC096369.1	0.161473
MF034249.1	0.150342				MH827599.1	0.368876				FJ553778.1	0.148148				FJ378743.1	0.0781609				KT735270.1	0.0673077				DQ482012.1	0.207612				FR731290.1	0.0924171				KT289932.1	0.116223				FM202863.1	0.110619				KX440116.1	0.161725
MF034231.1	0.150342				MN197868.1	0.369458				FJ552806.1	0.148148				HQ850118.1	0.0808989				HM545738.1	0.0677966				KP403049.1	0.215278				LC482598.1	0.0963855				FR731645.1	0.116667				EU819444.1	0.111111				LC374636.1	0.16185
MF034229.1	0.150342				AJ629397.1	0.37037				KP172304.1	0.149718				HQ850111.1	0.0808989				AM159590.1	0.0677966				KM402947.1	0.215753				FR731424.1	0.0971564				GU187859.1	0.118056				EU516844.1	0.111399				KX440154.1	0.162534
KY777366.1	0.151927				KT339267.1	0.374251				FJ553735.1	0.150617				KX765326.1	0.0823245				MF790106.1	0.0684932				HE979360.1	0.216028				FR731366.1	0.0971564				KC965844.1	0.118834				KM403039.1	0.111663				LC218320.1	0.162857
GQ267492.1	0.152273				MN115807.1	0.375367				FJ553716.1	0.150617				MG707398.1	0.0865604				MF793975.1	0.0684932				AB507048.1	0.22408				KP754062.1	0.0974359				KC965380.1	0.118834				KC965871.1	0.112613				AB847022.1	0.163793
MK045669.1	0.15262				MN808640.1	0.375839				HF675271.1	0.151807				KF617990.1	0.086758				MF791820.1	0.0684932				DQ482001.1	0.24026				FR731451.1	0.0995261				JX456947.1	0.119639				EF411093.1	0.11271				AB847082.1	0.163793
KX886186.1	0.15311				MN954754.1	0.376206				AB669637.1	0.152542				HQ850107.1	0.0876404				MF791749.1	0.0684932				FJ197217.1	0.241935				FR731275.1	0.0995261				KM247756.1	0.121005				KY446855.1	0.112867				AB847048.1	0.163793
MF034260.1	0.154195				AJ629384.1	0.376471				FJ554143.1	0.152672				JQ420958.1	0.0921348				MF790659.1	0.0684932				FM999528.1	0.256098				LC482600.1	0.101852				FJ013054.1	0.121348				KY446854.1	0.112867				KX440139.1	0.163934
MF034230.1	0.154195				MH724932.1	0.378016				FJ553831.1	0.152672				HQ850133.1	0.0948081				AB848650.1	0.0685279				LC219787.1	0.25625				KY693713.1	0.102908				JX456678.1	0.121622				KY446853.1	0.112867				LC096754.1	0.164835
MF034259.1	0.154545				AJ629395.1	0.378299				FJ553737.1	0.155216				KU144657.1	0.0954774				MF794064.1	0.0688073				DQ482013.1	0.257053				AB873194.1	0.103211				KY548856.1	0.121771				U92537.1_T	0.113801				KX440166.1	0.165289
MF034258.1	0.154545				MN257431.1	0.382353				LC273388.1	0.155673				LS959616.1	0.38125				MF790410.1	0.0688073				DQ482008.1	0.259375				AJ889982.1	0.103604				KM595031.1	0.121771				LC277104.1	0.11399				AB846988.1	0.166667
KF618078.1	0.155606				AF205647.1	0.383378				FJ552868.1	0.157761				LS953062.1	0.397516				KU924841.1	0.0688776				DQ822833.1	0.265861				KU564086.1	0.103837				JX456967.1	0.121896				EF655695.1	0.115566				AB986449.1	0.167109
FJ897247.1	0.155718				MG979395.1	0.383481				MN047058.1	0.15903				LS968974.1	0.397516				MK770310.1	0.0690423				GQ268671.1	0.278846				AY874382.1	0.105023				KM403022.1	0.123596				EF635828.1	0.11658				KX440126.1	0.167123
MF034264.1	0.15641				MN115809.1	0.383481				KT182915.1	0.159459				LS968973.1	0.397516				LC368017.1	0.0690537				DQ482010.1	0.282282				FJ820581.1	0.105145				JX456716.1	0.124153				EF635783.1	0.117166				AB847056.1	0.167147
MH979327.1	0.156818				KR819014.1	0.385757				KR019800.1	0.160194				LS968972.1	0.397516				JF519123.1	0.0691964				LC482527.1	0.303571				JX844767.1	0.105145				JX556181.1	0.124153				EF635825.1	0.117493				LC374632.1	0.167183
LT000032.1	0.157895				MN263012.1	0.38814				KP896159.1	0.161765				LS968971.1	0.397516				MK626972.1	0.0694444				DQ482003.1	0.305949				KX886182.1	0.105505				JX456751.1	0.124153				GU184087.1	0.120521				KX440143.1	0.167553
MF034272.1	0.159204				MN114523.1	0.38961				KT447168.1	0.164021				LS968970.1	0.397516				KU924842.1	0.0695876				FM999537.1	0.306407				KX886165.1	0.105505				JX456686.1	0.126697				JQ393136.1	0.121429				JQ991729.1	0.167722
JF908733.1	0.159905				FR750134.1	0.390029				KY322545.1	0.165761				LS968969.1	0.397516				MK770298.1	0.0696056				FM999523.1	0.306407				JX844768.1	0.105618				EU625823.1	0.127803				FJ946927.1	0.122283				EU625865.1	0.167832
LT000145.1	0.160183				MN960418.1	0.391421				KT692923.1	0.165789				LS968968.1	0.397516				HQ336711.1	0.0696517				DQ482006.1	0.306818				KT334657.1	0.105991				GQ268666.1	0.129252				FJ440944.1	0.123515				KX440118.1	0.168
LT000191.1	0.160714				FR750135.1	0.391975				KT447175.1	0.166667				LS968967.1	0.397516				KT273815.1	0.0700935				DQ482004.1	0.306818				KC952702.1	0.107383				KM595006.1	0.131765				JQ347219.1	0.124611				LC096549.1	0.168675
HM146881.1	0.164009				KY886204.1	0.393258				KR019835.1	0.167147				LS968966.1	0.397516				MK285861.1	0.0720721				DQ482011.1	0.308782				JX844765.1	0.107865				KY686246.1	0.132584				EF635778.1	0.124682				KX440144.1	0.169312
MH087424.1	0.164456				NR_164263.	0.394813				KJ938038.1	0.167453				LS968965.1	0.397516				AB218148.1	0.0724299				HQ541848.1	0.35123				AY874381.1	0.109756				KY548878.1	0.134615				JX030265.1	0.128617				AB847077.1	0.16954
MF034274.1	0.167076				NR_119468.	0.397759				AB354283.1	0.180095				LS952754.1	0.401235				JX030015.1	0.0736842				DQ482017.1	0.366589				AY874380.1	0.110048				KM594988.1	0.134615				EF411115.1	0.129268				AB831851.1	0.169856
MF034266.1	0.167901				GQ981503.1	0.40399				MN179427.1	0.181818				LS965894.1	0.401235				AB808010.1	0.0759804				DQ482007.1	0.369668				JX844770.1	0.11138				KM594884.1	0.135593				EF218835.1	0.131818				EU625880.1	0.169856
MF034265.1	0.167901				NR_164575.	0.405488				MF531793.1	0.401961				LS965893.1	0.401235				KT123583.1	0.0805085				KC588800.1	0.383408				KU238916.1	0.111922				KM594900.1	0.137441				KM403048.1	0.132118				KX440137.1	0.170213
GU328535.1	0.168203				KX529101.1	0.407407				LS957571.1	0.423358				LS965892.1	0.401235				AB634265.1	0.0808081				HE979337.1	0.384787				KU238915.1	0.111922				AJ893305.1	0.137845				MH038094.1	0.133028				LC096552.1	0.170279
MF034276.1	0.168317				KX529100.1	0.407407				LS953311.1	0.426471				LS965891.1	0.401235				EF433977.1	0.0848214				KT272140.1	0.38565				AY299217.1	0.115473				KF476745.1	0.138028				KT585715.1	0.136574				KY684418.1	0.171014
MF034300.1	0.169118				KY826173.1	0.408867				LS971464.1	0.426471				LS965890.1	0.401235				MK285833.1	0.0848214				HE978942.1	0.387025				KJ195429.1	0.117949				EF411074.1	0.138425				KY686245.1	0.136674				JX030248.1	0.171717
MF034301.1	0.172414				MN954730.1	0.41716				LS971463.1	0.426471				LS965889.1	0.401235				EF434052.1	0.0848214				HE979361.1	0.387025				KJ195428.1	0.117949				MK490748.1	0.140884				KY686244.1	0.138952				LC096757.1	0.172603
MK267334.1	0.17602				MK509769.1	0.418675				LS971462.1	0.426471				LS965888.1	0.401235				EU625891.1	0.0852018				HE979357.1	0.387025				JX474831.1	0.118388				KP754090.1	0.148315				FJ196982.1	0.140777				MG707532.1	0.174026
EU819413.1	0.184332				MK509768.1	0.418675				LS971461.1	0.426471				LS965887.1	0.401235				KU924718.1	0.0872483				HE979338.1	0.387025				MH834453.1	0.119363				EF411093.1	0.150358				FN669283.1	0.141791				KF617746.1	0.174026
MK573913.1	0.186047				MH982506.1	0.418782				LS971460.1	0.426471				LS965886.1	0.401235				LC175196.1	0.0899183				HE979307.1	0.387025				JX844764.1	0.119481				AJ893345.1	0.156171				MK053641.1	0.143182				FJ196974.1	0.174564
LS959634.1	0.446701				MK509770.1	0.422156				LS971459.1	0.426471				LS965885.1	0.401235				MK285951.1	0.0929095				HE979246.1	0.387025				KJ195433.1	0.120513				JX030265.1	0.157233				LC175713.1	0.143662				GU256953.1	0.176623
LS961030.1	0.452128				MK253782.1	0.426829				LS971458.1	0.426471				LS956985.1	0.402439				MK285867.1	0.0930851				DQ482002.1	0.387025				LS953124.1	0.415842				JX630614.1	0.159353				GU223200.1	0.144279				KX440159.1	0.177249
LS961668.1	0.463158				KT339237.1	0.430769				LS971457.1	0.426471				LS955982.1	0.409938				AB594968.1	0.0963855				JX316697.1	0.392857				LS969585.1	0.415842				GU184087.1	0.161905				AB848660.1	0.145119				KY684635.1	0.178947
LS957288.1	0.468421				KM373254.1	0.431762				LS971456.1	0.426471				LS962538.1	0.409938				LS951736.1	0.469136				JX316660.1	0.392857				LS969594.1	0.415842				JX630620.1	0.168342				GU214810.1	0.149644				KX444276.1	0.178947
LS951505.1	0.473958				AM905255.1	0.452888				LS971455.1	0.426471				LS960256.1	0.41358				LS957572.1	0.475309				JN969392.1	0.407159				LS969593.1	0.415842				KY686247.1	0.172727				GQ907282.1	0.153488				KU195612.1	0.180428
LS961381.1	0.473958				LT981150.1	0.474576				LS962327.1	0.466667				LS951644.1	0.41358				LS951860.1	0.475309									LS969592.1	0.415842				KF296779.1	0.205607				JX630821.1	0.177677				KU141193.1	0.190104
LS960725.1	0.476684				LT981152.1	0.47541				EF397682.1	0.545455				LS959988.1	0.419753				LS955949.1	0.475309									LS969591.1	0.415842									KM588817.1	0.197561				KP889801.1	0.194301
LS952481.1	0.482051				LT981145.1	0.508621				AB456674.1	0.560907				LN681085.1	0.422819				AY825527.1	0.484848									LS969590.1	0.415842									AY825525.1	0.502809				KF617646.1	0.198966
accession number in NCBI	p-distance	Country	Host	Sample type	accession number in NCBI	p-distance	Country	Host	Sample type	accession number in NCBI	p-distance	Country	Host	Sample type	accession number in NCBI	p-distance	Country	Host	Sample type	accession number in NCBI	p-distance	Country	Host	Sample type	accession number in NCBI	p-distance	Country	Host	Sample type	accession number in NCBI	p-distance	Country	Host	Sample type	accession number in NCBI	p-distance	Country	Host	Sample type	accession number in NCBI	p-distance	Country	Host	Sample type	accession number in NCBI	p-distance	Country	Host	Sample type
UDB011551	0.00900901	Russia	Abies-Picea forest	root?	UDB0760082	0.207	Congo													UDB0755553	0.03425	Papua New Guinea								UDB016302	0.0796	Malaysia													UDB0759386	0.153499	Russia
UDB020352	0.164265	Russia																		UDB023788	0.04425	Papua New Guinea																							UDB0766204	0.157407	Russia
UDB011132	0.245652	Estonia																		UDB024542	0.04435	Lao People's Democratic Republic																							UDB0760899	0.159722	USA
UDB023631	0.245652	Estonia	Pinus sylvestris																																										UDB0760721	0.162037	USA
UDB020353	0.245652	Russia
UDB020350	0.245652	Estonia
UDB020349	0.245652	Estonia
UDB020348	0.245652	Estonia
UDB011550	0.247289	Estonia
UDB014547	0.247826	Estonia	ilia cordata
UDB014546	0.247826	Estonia
UDB020354	0.247826	Estonia
UDB011573	0.247826	Estonia
UDB011625	0.248918	Estonia
UDB011567	0.250545	Estonia
UDB011584	0.251627	Estonia
samle ID	p-distance	Country	Host	Sample type	samle ID	p-distance	Country	Host	Sample type	samle ID	p-distance	Country	Host	Sample type	samle ID	p-distance	Country	Host	Sample type	samle ID	p-distance	Country	Host	Sample type	accession number in NCBI	p-distance	Country	Host	Sample type	samle ID	p-distance	Country	Host	Sample type	samle ID	p-distance	Country	Host	Sample type	samle ID	p-distance	Country	Host	Sample type	samle ID	p-distance	Country	Host	Sample type
23007	0	USA	Carya sp	root	22884	0.327869	Japan	Quercus glauca, Quercus serrata, Pinus densiflora, Ilex pedunculosa	root	20307	0.026455	China	Pinus massoniana, Betula luminifera, Carpinus viminea, Tilia endochrysea, Castanea henryi, Castanopsis carlesii, Castanopsis eyrei, Castanopsis fargesii, Castanopsis sclerophylla, Castanopsis tibetana, Cyclobalanopsis glauca, Cyclobalanopsis gracilis, Cyclobalanopsis myrsinaefolia, Cyclobalanopsis nubium, Cyclobalanopsis stewardiana, Lithocarpus glaber, Quercus phillyreoides, Quercus serrata	root	737	0.0445545	Canada	Pinus mugo	root	18889	0.0645161	Japan	Quercus glauca, Quercus serrata, Pinus densiflora, Ilex pedunculosa	root	18293	0.0149254	USA	Carya illinoinensis	root	20707	0.0779817	Japan	Quercus glauca, Quercus serrata, Pinus densiflora, Ilex pedunculosa	root	167	0.00584795	Spain	Abies pinsapo	root						3790	0.213415	Canada	Abies balsamea	root
23711	0	Japan	Quercus mongolica var. grosseserrata	root	140	0.470085	USA	Phragmites australis	root						18642	0.0594059	Italy	Onosma echioides	root	22313	0.0645161	Japan	Quercus glauca, Quercus serrata, Pinus densiflora, Ilex pedunculosa	root	25576	0.015	USA	Carya illinoinensis	root	21401	0.0779817	Japan	Quercus glauca, Quercus serrata, Pinus densiflora, Ilex pedunculosa	root	1594	0.00584795	Spain	Abies pinsapo	root						5756	0.213415	Canada	Picea mariana	root
					16329	0.471875	USA	Phragmites australis	root											22744	0.0645161	Japan	Quercus glauca, Quercus serrata, Pinus densiflora, Ilex pedunculosa	root	15989	0.0199005	USA	Carya illinoinensis	root	23920	0.0779817	Japan	Quercus glauca, Quercus serrata, Pinus densiflora, Ilex pedunculosa	root	2276	0.00584795	Spain	Abies pinsapo	root						5884	0.213415	Canada	Pinus mugo	root
					10680	0.483051	USA	Phragmites australis	root											24628	0.0645161	Japan	Quercus glauca, Quercus serrata, Pinus densiflora, Ilex pedunculosa	root	18412	0.0199005	USA	Carya illinoinensis	root	24570	0.0779817	Japan	Quercus glauca, Quercus serrata, Pinus densiflora, Ilex pedunculosa	root	2277	0.00584795	Spain	Abies pinsapo	root						12079	0.213415	Canada	Pinus mugo	root
					11538	0.579832	Japan		root											25337	0.0645161	Japan	Quercus glauca, Quercus serrata, Pinus densiflora, Ilex pedunculosa	root	20339	0.0199005	USA	Carya illinoinensis	root	22293	0.078341	Japan	Quercus glauca, Quercus serrata, Pinus densiflora, Ilex pedunculosa	root	2278	0.00584795	Spain	Abies pinsapo	root						12202	0.213415	Canada	Abies balsamea	root
					15333	0.586207	Japan	Lyonia	root											25515	0.0645161	Japan	Quercus glauca, Quercus serrata, Pinus densiflora, Ilex pedunculosa	root	21202	0.0199005	USA	Carya illinoinensis	root	23423	0.078341	Japan	Quercus glauca, Quercus serrata, Pinus densiflora, Ilex pedunculosa	root	2279	0.00584795	Spain	Abies pinsapo	root						13484	0.213415	Canada	Pinus mugo	root
					24461	0.586207	Japan	Prunus	root											25707	0.0645161	Japan	Quercus glauca, Quercus serrata, Pinus densiflora, Ilex pedunculosa	root	23541	0.0199005	USA	Carya illinoinensis	root	24285	0.078341	Japan	Quercus glauca, Quercus serrata, Pinus densiflora, Ilex pedunculosa	root	2281	0.00584795	Spain	Abies pinsapo	root						13948	0.213415	Canada	Pinus banksiana	root
					24462	0.586207	Japan	Lyonia	root											24532	0.0691244	Japan	Quercus glauca, Quercus serrata, Pinus densiflora, Ilex pedunculosa	root	24425	0.0199005	USA	Carya illinoinensis	root	24354	0.078341	Japan	Quercus glauca, Quercus serrata, Pinus densiflora, Ilex pedunculosa	root	2367	0.00584795	Spain	Abies pinsapo	root						20319	0.213415	Japan	Lamiaceae sp	root
					24463	0.586207	Japan	Quercus	root											8822	0.0829493	China	Pinus massoniana, Betula luminifera, Carpinus viminea, Tilia endochrysea, Castanea henryi, Castanopsis carlesii, Castanopsis eyrei, Castanopsis fargesii, Castanopsis sclerophylla, Castanopsis tibetana, Cyclobalanopsis glauca, Cyclobalanopsis gracilis, Cyclobalanopsis myrsinaefolia, Cyclobalanopsis nubium, Cyclobalanopsis stewardiana, Lithocarpus glaber, Quercus phillyreoides, Quercus serrata	root	25106	0.0199005	USA	Carya illinoinensis	root	24439	0.078341	Japan	Quercus glauca, Quercus serrata, Pinus densiflora, Ilex pedunculosa	root	2537	0.00584795	Montenegro	Dittrichia graveolens	root+rhizosphere soil						21824	0.213415	New Zealand	Fuscospora cliffortioides	root
					8054	0.621212	Germany	Picea abies	root											22745	0.0829493	Japan	Quercus glauca, Quercus serrata, Pinus densiflora, Ilex pedunculosa	root	25133	0.0199005	USA	Carya illinoinensis	root	25869	0.078341	Japan	Quercus glauca, Quercus serrata, Pinus densiflora, Ilex pedunculosa	root	3378	0.00584795	Montenegro	Centaurea jacea	root+rhizosphere soil						737	0.219512	Canada	Pinus mugo	root
					381	0.654804	Germany	Picea abies	root											24041	0.0909091	Japan	Quercus glauca, Quercus serrata, Pinus densiflora, Ilex pedunculosa	root	25704	0.0199005	USA	Carya illinoinensis	root	26289	0.078341	Japan	Quercus glauca, Quercus serrata, Pinus densiflora, Ilex pedunculosa	root	4302	0.00584795	Spain	Abies pinsapo	root						20482	0.219512	Japan	Viola mandshurica	root
					11523	0.656489	Germany	Picea abies	root											14401	0.0967742	China	Pinus massoniana, Betula luminifera, Carpinus viminea, Tilia endochrysea, Castanea henryi, Castanopsis carlesii, Castanopsis eyrei, Castanopsis fargesii, Castanopsis sclerophylla, Castanopsis tibetana, Cyclobalanopsis glauca, Cyclobalanopsis gracilis, Cyclobalanopsis myrsinaefolia, Cyclobalanopsis nubium, Cyclobalanopsis stewardiana, Lithocarpus glaber, Quercus phillyreoides, Quercus serrata	root						22796	0.0829493	Japan	Quercus glauca, Quercus serrata, Pinus densiflora, Ilex pedunculosa	root	4532	0.00584795	Spain	Abies pinsapo	root						9974	0.219512	Canada	Abies balsamea	root
					10730	0.668367	Germany	Picea abies	root											17054	0.110599	China	Pinus massoniana, Betula luminifera, Carpinus viminea, Tilia endochrysea, Castanea henryi, Castanopsis carlesii, Castanopsis eyrei, Castanopsis fargesii, Castanopsis sclerophylla, Castanopsis tibetana, Cyclobalanopsis glauca, Cyclobalanopsis gracilis, Cyclobalanopsis myrsinaefolia, Cyclobalanopsis nubium, Cyclobalanopsis stewardiana, Lithocarpus glaber, Quercus phillyreoides, Quercus serrata	root						22956	0.086758	Japan	Quercus glauca, Quercus serrata, Pinus densiflora, Ilex pedunculosa	root	6552	0.00584795	Spain	Abies pinsapo	root
																														9321	0.0875576	China	Pinus massoniana, Betula luminifera, Carpinus viminea, Tilia endochrysea, Castanea henryi, Castanopsis carlesii, Castanopsis eyrei, Castanopsis fargesii, Castanopsis sclerophylla, Castanopsis tibetana, Cyclobalanopsis glauca, Cyclobalanopsis gracilis, Cyclobalanopsis myrsinaefolia, Cyclobalanopsis nubium, Cyclobalanopsis stewardiana, Lithocarpus glaber, Quercus phillyreoides, Quercus serrata	root	7423	0.00584795	Finland	Plantago lanceolata	root
																														23814	0.0917431	Japan	Quercus glauca, Quercus serrata, Pinus densiflora, Ilex pedunculosa	root	7791	0.00584795	Spain	Abies pinsapo	root
																														21827	0.408284	New Zealand	Fuscospora cliffortioides	root	8226	0.00584795	Spain	Abies pinsapo	root
																														18081	0.420118	New Zealand	Fuscospora cliffortioides	root	8411	0.00584795	Spain	Abies pinsapo	root
																																			8944	0.00584795	Spain	Abies pinsapo	root
																																			10065	0.00584795	Spain	Abies pinsapo	root
																																			10254	0.00584795	Finland	Plantago lanceolata	root
																																			12452	0.00584795	Spain	Abies pinsapo	root
																																			12537	0.00584795	Spain	Abies pinsapo	root
																																			12686	0.00584795	Czech Republic	Betula pendula	root
																																			13332	0.00584795	Spain	Abies pinsapo	root
																																			13335	0.00584795	Spain	Abies pinsapo	root
																																			18183	0.00584795	Finland	Plantago lanceolata	root
																																			18184	0.00584795	Finland	Plantago lanceolata	root
																																			18914	0.00584795	Finland	Plantago lanceolata	root
																																			19437	0.00584795	Japan	Quercus glauca, Quercus serrata, Pinus densiflora, Ilex pedunculosa	root
																																			20464	0.00584795	Finland	Plantago lanceolata	root
																																			20465	0.00584795	Finland	Plantago lanceolata	root
																																			20466	0.00584795	Finland	Plantago lanceolata	root
																																			21533	0.00584795	Finland	Plantago lanceolata	root
[truncated: 25 more columns]
